# Supplementary material for: Degradome comparison between wild and cultivated rice identifies differential targeting by miRNAs
Source: BMC Genomics. 2022 Jan 14;23:53. doi: 10.1186/s12864-021-08288-5 (PMC8759253; doi:10.1186/s12864-021-08288-5)
Supplement: Supplementary file 3 — Additional file 3. Targets of miRNAs from rice lines. [file 12864_2021_8288_MOESM3_ESM.xlsx]

## Sheet: O. nivara Targets
Additional File 3: Targets of miRNAs from rice lines.
Targets of rice miRNAs from O. nivara dataset.
miRNA	Sequence	Target_MSU7	Target_RAPDB	TStart	TStop	TSlice	MFEratio	AllenScore	Category	Abundance	Structure	Sequence	GeneNames	GeneFunction	DetailedFunction
Osa-miR156_miRProf_9	TGACAGAAGAGAGAGAGCAC	LOC_Os01g69830	Os01g0922600	1153	1172	1163	1	0	1	662	((((((((((((((((((((&))))))))))))))))))))	GUGCUCUCUCUCUUCUGUCA&UGACAGAAGAGAGAGAGCAC	Squamosa promoter-binding-like protein 2
Osa-miR156_miRProf_30	TGACAGAAGAGAGGGAGCAC	LOC_Os01g69830	Os01g0922600	1153	1172	1163	0.964557	0.5	1	662	((((((((((((((((((((&))))))))))))))))))))	GUGCUCUCUCUCUUCUGUCA&UGACAGAAGAGAGGGAGCAC	Squamosa promoter-binding-like protein 2
Osa-miR156_miRProf_5	TGACAGAAGAGAGTGAGCACA	LOC_Os01g69830	Os01g0922600	1152	1172	1163	0.930412	1	1	662	(((((((.(((((((((((((&))))))))))))).)))))))	UGUGCUCUCUCUCUUCUGUCA&UGACAGAAGAGAGUGAGCACA	Squamosa promoter-binding-like protein 2
Osa-miR156_miRProf_2	TGACAGAAGAGAGTGAGCAC	LOC_Os01g69830	Os01g0922600	1153	1172	1163	0.930108	1	1	662	((((((.(((((((((((((&))))))))))))).))))))	GUGCUCUCUCUCUUCUGUCA&UGACAGAAGAGAGUGAGCAC	Squamosa promoter-binding-like protein 2
Osa-miR156_miRProf_29	TGACAGAAGAGAGCGAGCAC	LOC_Os01g69830	Os01g0922600	1153	1172	1163	0.891473	1	1	662	((((((.(((((((((((((&))))))))))))).))))))	GUGCUCUCUCUCUUCUGUCA&UGACAGAAGAGAGCGAGCAC	Squamosa promoter-binding-like protein 2
Osa-miR156_miRProf_16	TGACAGAAGAGAGTGAGCAT	LOC_Os01g69830	Os01g0922600	1153	1172	1163	0.926966	1.5	1	662	((((((.(((((((((((((&))))))))))))).))))))	GUGCUCUCUCUCUUCUGUCA&UGACAGAAGAGAGUGAGCAU	Squamosa promoter-binding-like protein 2
Osa-miR156_miRProf_31	TGACAGAAGAGAGTGAGTAC	LOC_Os01g69830	Os01g0922600	1153	1172	1163	0.926136	1.5	1	662	((((((.(((((((((((((&))))))))))))).))))))	GUGCUCUCUCUCUUCUGUCA&UGACAGAAGAGAGUGAGUAC	Squamosa promoter-binding-like protein 2
Osa-miR156_miRProf_23	TGACAGAAGAGAGTGGGCAC	LOC_Os01g69830	Os01g0922600	1153	1172	1163	0.857506	1.5	1	662	((((((.(((((((((((((&))))))))))))).))))))	GUGCUCUCUCUCUUCUGUCA&UGACAGAAGAGAGUGGGCAC	Squamosa promoter-binding-like protein 2
Osa-miR156_miRProf_35	TGATAGAAGAGAGTGAGCAC	LOC_Os01g69830	Os01g0922600	1153	1172	1163	0.926346	2	1	662	((((((.(((((((((((((&))))))))))))).))))))	GUGCUCUCUCUCUUCUGUCA&UGAUAGAAGAGAGUGAGCAC	Squamosa promoter-binding-like protein 2
Osa-miR156_miRProf_3	TGACAGAAGAGAGTGAGCACT	LOC_Os01g69830	Os01g0922600	1152	1172	1163	0.902062	2	1	662	.((((((.(((((((((((((&))))))))))))).)))))).	UGUGCUCUCUCUCUUCUGUCA&UGACAGAAGAGAGUGAGCACU	Squamosa promoter-binding-like protein 2
Osa-miR156_miRProf_15	TGACAGAAGAGAATGAGCAC	LOC_Os01g69830	Os01g0922600	1153	1172	1163	0.899713	2	1	662	((((((..((((((((((((&))))))))))))..))))))	GUGCUCUCUCUCUUCUGUCA&UGACAGAAGAGAAUGAGCAC	Squamosa promoter-binding-like protein 2
Osa-miR156_miRProf_25	CGACAGAAGAGAGTGAGCAC	LOC_Os01g69830	Os01g0922600	1153	1172	1163	0.886842	2	1	662	((((((.((((((((((((.&.)))))))))))).))))))	GUGCUCUCUCUCUUCUGUCA&CGACAGAAGAGAGUGAGCAC	Squamosa promoter-binding-like protein 2
Osa-miR156_miRProf_32	TGACAGAGGAGAGTGAGCAC	LOC_Os01g69830	Os01g0922600	1153	1172	1163	0.866162	2	1	662	((((((.(((((((((((((&))))))))))))).))))))	GUGCUCUCUCUCUUCUGUCA&UGACAGAGGAGAGUGAGCAC	Squamosa promoter-binding-like protein 2
Osa-miR156_miRProf_40	TGACAGAAGAGGGTGAGCAC	LOC_Os01g69830	Os01g0922600	1153	1172	1163	0.857506	2	1	662	((((((.(((((((((((((&))))))))))))).))))))	GUGCUCUCUCUCUUCUGUCA&UGACAGAAGAGGGUGAGCAC	Squamosa promoter-binding-like protein 2
Osa-miR156_miRProf_33	TGTCAGAAGAGAGTGAGCAC	LOC_Os01g69830	Os01g0922600	1153	1172	1163	0.822581	3	1	662	((((((.((((((((((.((&)).)))))))))).))))))	GUGCUCUCUCUCUUCUGUCA&UGUCAGAAGAGAGUGAGCAC	Squamosa promoter-binding-like protein 2
Osa-miR156_miRProf_22	TGACAGAAGAGAGTGAGCTC	LOC_Os01g69830	Os01g0922600	1153	1172	1163	0.820856	3	1	662	..((((.(((((((((((((&))))))))))))).))))..	GUGCUCUCUCUCUUCUGUCA&UGACAGAAGAGAGUGAGCUC	Squamosa promoter-binding-like protein 2
Osa-miR156_miRProf_18	TGACAGAAGAAAGTGAGCAC	LOC_Os01g69830	Os01g0922600	1153	1172	1163	0.817391	3	1	662	((((((.((.((((((((((&)))))))))).)).))))))	GUGCUCUCUCUCUUCUGUCA&UGACAGAAGAAAGUGAGCAC	Squamosa promoter-binding-like protein 2
Osa-miR156_miRProf_22	TGACAGAAGAGAGTGAGCTC	LOC_Os03g53640	Os03g0747700	793	813	804	0.692513	3.5	1	411	(((.(((((((((((((((((&)))))))))))))))))-)))	GAGAUUUAUUUUCUUCUGUCA&UGACAGAAGAGAGUGAG-CUC	expressed protein
Osa-miR156_miRProf_8	TTGACAGAAGAGAGTGAGCA	LOC_Os06g44970	Os06g0660200	7	26	17	0.749296	4	1	239	.((((((((((((.((((((&)))))).)))))))))))).	AGCUCGUUCUCUUGUGUCAA&UUGACAGAAGAGAGUGAGCA	Auxin efflux carrier component 2 (OsPIN2)	shoot architecture	Over-expression of OsPIN2 leads to increased tiller numbers, angle and shorter plant height through suppression of OsLAZY1
Osa-miR156_miRProf_41	TTGACAGAAGAGAGAGAGCA	LOC_Os06g44970	Os06g0660200	7	26	17	0.747899	4.5	1	239	.((((.(((((((.((((((&)))))).))))))).)))).	AGCUCGUUCUCUUGUGUCAA&UUGACAGAAGAGAGAGAGCA	Auxin efflux carrier component 2 (OsPIN2)	shoot architecture	Over-expression of OsPIN2 leads to increased tiller numbers, angle and shorter plant height through suppression of OsLAZY1
Osa-miR156_miRProf_1	TTGACAGAAGAGAGTGAGCAC	LOC_Os06g44970	Os06g0660200	6	26	17	0.696335	5	1	239	..((((((((((((.((((((&)))))).))))))))))))..	UAGCUCGUUCUCUUGUGUCAA&UUGACAGAAGAGAGUGAGCAC	Auxin efflux carrier component 2 (OsPIN2)	shoot architecture	Over-expression of OsPIN2 leads to increased tiller numbers, angle and shorter plant height through suppression of OsLAZY1
Osa-miR156_miRProf_41	TTGACAGAAGAGAGAGAGCA	LOC_Os06g45310	Os06g0663500	855	874	865	1	0.5	1	166	((((((((((((((((((((&))))))))))))))))))))	UGCUCUCUCUCUUCUGUCAG&UUGACAGAAGAGAGAGAGCA	Squamosa promoter-binding-like protein 11
Osa-miR156_miRProf_10	CTGACAGAAGAGAGTGAGCAC	LOC_Os06g45310	Os06g0663500	854	874	865	0.934673	1	1	166	((((((.((((((((((((((&)))))))))))))).))))))	GUGCUCUCUCUCUUCUGUCAG&CUGACAGAAGAGAGUGAGCAC	Squamosa promoter-binding-like protein 11
Osa-miR156_miRProf_1	TTGACAGAAGAGAGTGAGCAC	LOC_Os06g45310	Os06g0663500	854	874	865	0.924084	1.5	1	166	((((((.((((((((((((((&)))))))))))))).))))))	GUGCUCUCUCUCUUCUGUCAG&UUGACAGAAGAGAGUGAGCAC	Squamosa promoter-binding-like protein 11
Osa-miR156_miRProf_8	TTGACAGAAGAGAGTGAGCA	LOC_Os06g45310	Os06g0663500	855	874	865	0.904225	1.5	1	166	(((((.((((((((((((((&)))))))))))))).)))))	UGCUCUCUCUCUUCUGUCAG&UUGACAGAAGAGAGUGAGCA	Squamosa promoter-binding-like protein 11
Osa-miR156_miRProf_14	TTGACAGAAGATAGAGAGCAC	LOC_Os06g45310	Os06g0663500	854	874	865	0.917355	2.5	1	166	(((((((((.(((((((((((&))))))))))).)))))))))	GUGCUCUCUCUCUUCUGUCAG&UUGACAGAAGAUAGAGAGCAC	Squamosa promoter-binding-like protein 11
Osa-miR156_miRProf_41	TTGACAGAAGAGAGAGAGCA	LOC_Os08g39890	Os08g0509600	993	1012	1003	1	0	1	222	((((((((((((((((((((&))))))))))))))))))))	UGCUCUCUCUCUUCUGUCAA&UUGACAGAAGAGAGAGAGCA	Squamosa promoter-binding-like protein 14	yield	Shaping a better rice plant
Osa-miR156_miRProf_1	TTGACAGAAGAGAGTGAGCAC	LOC_Os08g39890	Os08g0509600	992	1012	1003	0.924084	1	1	222	((((((.((((((((((((((&)))))))))))))).))))))	GUGCUCUCUCUCUUCUGUCAA&UUGACAGAAGAGAGUGAGCAC	Squamosa promoter-binding-like protein 14	yield	Shaping a better rice plant
Osa-miR156_miRProf_8	TTGACAGAAGAGAGTGAGCA	LOC_Os08g39890	Os08g0509600	993	1012	1003	0.912676	1	1	222	(((((.((((((((((((((&)))))))))))))).)))))	UGCUCUCUCUCUUCUGUCAA&UUGACAGAAGAGAGUGAGCA	Squamosa promoter-binding-like protein 14	yield	Shaping a better rice plant
Osa-miR156_miRProf_14	TTGACAGAAGATAGAGAGCAC	LOC_Os08g39890	Os08g0509600	992	1012	1003	0.917355	2	1	222	(((((((((.(((((((((((&))))))))))).)))))))))	GUGCUCUCUCUCUUCUGUCAA&UUGACAGAAGAUAGAGAGCAC	Squamosa promoter-binding-like protein 14	yield	Shaping a better rice plant
Osa-miR156_miRProf_10	CTGACAGAAGAGAGTGAGCAC	LOC_Os08g39890	Os08g0509600	992	1012	1003	0.874372	2	1	222	((((((.(((((((((((((.&.))))))))))))).))))))	GUGCUCUCUCUCUUCUGUCAA&CUGACAGAAGAGAGUGAGCAC	Squamosa promoter-binding-like protein 14	yield	Shaping a better rice plant
Osa-miR156_miRProf_41	TTGACAGAAGAGAGAGAGCA	LOC_Os09g31438	Os09g0491532	810	829	820	1	0	1	959	((((((((((((((((((((&))))))))))))))))))))	UGCUCUCUCUCUUCUGUCAA&UUGACAGAAGAGAGAGAGCA	Squamosa promoter-binding-like protein 17
Osa-miR156_miRProf_1	TTGACAGAAGAGAGTGAGCAC	LOC_Os09g31438	Os09g0491532	809	829	820	0.924084	1	1	959	((((((.((((((((((((((&)))))))))))))).))))))	GUGCUCUCUCUCUUCUGUCAA&UUGACAGAAGAGAGUGAGCAC	Squamosa promoter-binding-like protein 17
Osa-miR156_miRProf_8	TTGACAGAAGAGAGTGAGCA	LOC_Os09g31438	Os09g0491532	810	829	820	0.912676	1	1	959	(((((.((((((((((((((&)))))))))))))).)))))	UGCUCUCUCUCUUCUGUCAA&UUGACAGAAGAGAGUGAGCA	Squamosa promoter-binding-like protein 17
Osa-miR156_miRProf_14	TTGACAGAAGATAGAGAGCAC	LOC_Os09g31438	Os09g0491532	809	829	820	0.917355	2	1	959	(((((((((.(((((((((((&))))))))))).)))))))))	GUGCUCUCUCUCUUCUGUCAA&UUGACAGAAGAUAGAGAGCAC	Squamosa promoter-binding-like protein 17
Osa-miR156_miRProf_10	CTGACAGAAGAGAGTGAGCAC	LOC_Os09g31438	Os09g0491532	809	829	820	0.874372	2	1	959	((((((.(((((((((((((.&.))))))))))))).))))))	GUGCUCUCUCUCUUCUGUCAA&CUGACAGAAGAGAGUGAGCAC	Squamosa promoter-binding-like protein 17
Osa-miR156_miRProf_41	TTGACAGAAGAGAGAGAGCA	LOC_Os01g69830	Os01g0922600	1154	1173	1164	1	1	2	235	(((((((((((((((((((.&.)))))))))))))))))))	UGCUCUCUCUCUUCUGUCAG&UUGACAGAAGAGAGAGAGCA	Squamosa promoter-binding-like protein 2
Osa-miR156_miRProf_12	GACAGAAGAGAGTGAGCACA	LOC_Os01g69830	Os01g0922600	1152	1171	1162	0.943548	1	2	47	(((((((.((((((((((((&)))))))))))).)))))))	UGUGCUCUCUCUCUUCUGUC&GACAGAAGAGAGUGAGCACA	Squamosa promoter-binding-like protein 2
Osa-miR156_miRProf_10	CTGACAGAAGAGAGTGAGCAC	LOC_Os01g69830	Os01g0922600	1153	1173	1164	0.942211	1	2	235	((((((.((((((((((((((&)))))))))))))).))))))	GUGCUCUCUCUCUUCUGUCAG&CUGACAGAAGAGAGUGAGCAC	Squamosa promoter-binding-like protein 2
Osa-miR156_miRProf_17	GACAGAAGAGAGTGAGCACT	LOC_Os01g69830	Os01g0922600	1152	1171	1162	0.913978	2	2	47	.((((((.((((((((((((&)))))))))))).)))))).	UGUGCUCUCUCUCUUCUGUC&GACAGAAGAGAGUGAGCACU	Squamosa promoter-binding-like protein 2
Osa-miR156_miRProf_1	TTGACAGAAGAGAGTGAGCAC	LOC_Os01g69830	Os01g0922600	1153	1173	1164	0.910995	2	2	235	((((((.(((((((((((((.&.))))))))))))).))))))	GUGCUCUCUCUCUUCUGUCAG&UUGACAGAAGAGAGUGAGCAC	Squamosa promoter-binding-like protein 2
Osa-miR156_miRProf_8	TTGACAGAAGAGAGTGAGCA	LOC_Os01g69830	Os01g0922600	1154	1173	1164	0.898592	2	2	235	(((((.(((((((((((((.&.))))))))))))).)))))	UGCUCUCUCUCUUCUGUCAG&UUGACAGAAGAGAGUGAGCA	Squamosa promoter-binding-like protein 2
Osa-miR156_miRProf_14	TTGACAGAAGATAGAGAGCAC	LOC_Os01g69830	Os01g0922600	1153	1173	1164	0.903581	3	2	235	(((((((((.((((((((((.&.)))))))))).)))))))))	GUGCUCUCUCUCUUCUGUCAG&UUGACAGAAGAUAGAGAGCAC	Squamosa promoter-binding-like protein 2
Osa-miR156_miRProf_41	TTGACAGAAGAGAGAGAGCA	LOC_Os02g04680	Os02g0139400	1966	1985	1976	1	0	2	242	((((((((((((((((((((&))))))))))))))))))))	UGCUCUCUCUCUUCUGUCAA&UUGACAGAAGAGAGAGAGCA	Squamosa promoter-binding-like protein 3	transcription factor	OsSPL3, a SBP-Domain Protein, Regulates Crown Root Development in Rice.
Osa-miR156_miRProf_9	TGACAGAAGAGAGAGAGCAC	LOC_Os02g04680	Os02g0139400	1965	1984	1975	0.965241	1	2	355	.(((((((((((((((((((&))))))))))))))))))).	AUGCUCUCUCUCUUCUGUCA&UGACAGAAGAGAGAGAGCAC	Squamosa promoter-binding-like protein 3	transcription factor	OsSPL3, a SBP-Domain Protein, Regulates Crown Root Development in Rice.
Osa-miR156_miRProf_4	TTGACAGAAGAGAGAGAGCAC	LOC_Os02g04680	Os02g0139400	1965	1985	1976	0.958333	1	2	242	.((((((((((((((((((((&)))))))))))))))))))).	AUGCUCUCUCUCUUCUGUCAA&UUGACAGAAGAGAGAGAGCAC	Squamosa promoter-binding-like protein 3	transcription factor	OsSPL3, a SBP-Domain Protein, Regulates Crown Root Development in Rice.
Osa-miR156_miRProf_16	TGACAGAAGAGAGTGAGCAT	LOC_Os02g04680	Os02g0139400	1965	1984	1975	0.921348	1	2	355	((((((.(((((((((((((&))))))))))))).))))))	AUGCUCUCUCUCUUCUGUCA&UGACAGAAGAGAGUGAGCAU	Squamosa promoter-binding-like protein 3	transcription factor	OsSPL3, a SBP-Domain Protein, Regulates Crown Root Development in Rice.
Osa-miR156_miRProf_8	TTGACAGAAGAGAGTGAGCA	LOC_Os02g04680	Os02g0139400	1966	1985	1976	0.912676	1	2	242	(((((.((((((((((((((&)))))))))))))).)))))	UGCUCUCUCUCUUCUGUCAA&UUGACAGAAGAGAGUGAGCA	Squamosa promoter-binding-like protein 3	transcription factor	OsSPL3, a SBP-Domain Protein, Regulates Crown Root Development in Rice.
Osa-miR156_miRProf_30	TGACAGAAGAGAGGGAGCAC	LOC_Os02g04680	Os02g0139400	1965	1984	1975	0.891139	1.5	2	355	.(((((((((((((((((((&))))))))))))))))))).	AUGCUCUCUCUCUUCUGUCA&UGACAGAAGAGAGGGAGCAC	Squamosa promoter-binding-like protein 3	transcription factor	OsSPL3, a SBP-Domain Protein, Regulates Crown Root Development in Rice.
Osa-miR156_miRProf_49	TGACAGAAGAGAGAGAGCACA	LOC_Os02g04680	Os02g0139400	1964	1984	1975	0.925641	2	2	355	..(((((((((((((((((((&)))))))))))))))))))..	CAUGCUCUCUCUCUUCUGUCA&UGACAGAAGAGAGAGAGCACA	Squamosa promoter-binding-like protein 3	transcription factor	OsSPL3, a SBP-Domain Protein, Regulates Crown Root Development in Rice.
Osa-miR156_miRProf_2	TGACAGAAGAGAGTGAGCAC	LOC_Os02g04680	Os02g0139400	1965	1984	1975	0.852151	2	2	355	.(((((.(((((((((((((&))))))))))))).))))).	AUGCUCUCUCUCUUCUGUCA&UGACAGAAGAGAGUGAGCAC	Squamosa promoter-binding-like protein 3	transcription factor	OsSPL3, a SBP-Domain Protein, Regulates Crown Root Development in Rice.
Osa-miR156_miRProf_1	TTGACAGAAGAGAGTGAGCAC	LOC_Os02g04680	Os02g0139400	1965	1985	1976	0.848168	2	2	242	.(((((.((((((((((((((&)))))))))))))).))))).	AUGCUCUCUCUCUUCUGUCAA&UUGACAGAAGAGAGUGAGCAC	Squamosa promoter-binding-like protein 3	transcription factor	OsSPL3, a SBP-Domain Protein, Regulates Crown Root Development in Rice.
Osa-miR156_miRProf_29	TGACAGAAGAGAGCGAGCAC	LOC_Os02g04680	Os02g0139400	1965	1984	1975	0.816537	2	2	355	.(((((.(((((((((((((&))))))))))))).))))).	AUGCUCUCUCUCUUCUGUCA&UGACAGAAGAGAGCGAGCAC	Squamosa promoter-binding-like protein 3	transcription factor	OsSPL3, a SBP-Domain Protein, Regulates Crown Root Development in Rice.
Osa-miR156_miRProf_31	TGACAGAAGAGAGTGAGTAC	LOC_Os02g04680	Os02g0139400	1965	1984	1975	0.84375	2.5	2	355	.(((((.(((((((((((((&))))))))))))).))))).	AUGCUCUCUCUCUUCUGUCA&UGACAGAAGAGAGUGAGUAC	Squamosa promoter-binding-like protein 3	transcription factor	OsSPL3, a SBP-Domain Protein, Regulates Crown Root Development in Rice.
Osa-miR156_miRProf_23	TGACAGAAGAGAGTGGGCAC	LOC_Os02g04680	Os02g0139400	1965	1984	1975	0.783715	2.5	2	355	.(((((.(((((((((((((&))))))))))))).))))).	AUGCUCUCUCUCUUCUGUCA&UGACAGAAGAGAGUGGGCAC	Squamosa promoter-binding-like protein 3	transcription factor	OsSPL3, a SBP-Domain Protein, Regulates Crown Root Development in Rice.
Osa-miR156_miRProf_35	TGATAGAAGAGAGTGAGCAC	LOC_Os02g04680	Os02g0139400	1965	1984	1975	0.844193	3	2	355	.(((((.(((((((((((((&))))))))))))).))))).	AUGCUCUCUCUCUUCUGUCA&UGAUAGAAGAGAGUGAGCAC	Squamosa promoter-binding-like protein 3	transcription factor	OsSPL3, a SBP-Domain Protein, Regulates Crown Root Development in Rice.
Osa-miR156_miRProf_14	TTGACAGAAGATAGAGAGCAC	LOC_Os02g04680	Os02g0139400	1965	1985	1976	0.837466	3	2	242	.((((((((.(((((((((((&))))))))))).)))))))).	AUGCUCUCUCUCUUCUGUCAA&UUGACAGAAGAUAGAGAGCAC	Squamosa promoter-binding-like protein 3	transcription factor	OsSPL3, a SBP-Domain Protein, Regulates Crown Root Development in Rice.
Osa-miR156_miRProf_22	TGACAGAAGAGAGTGAGCTC	LOC_Os02g04680	Os02g0139400	1965	1984	1975	0.820856	3	2	355	..((((.(((((((((((((&))))))))))))).))))..	AUGCUCUCUCUCUUCUGUCA&UGACAGAAGAGAGUGAGCUC	Squamosa promoter-binding-like protein 3	transcription factor	OsSPL3, a SBP-Domain Protein, Regulates Crown Root Development in Rice.
Osa-miR156_miRProf_5	TGACAGAAGAGAGTGAGCACA	LOC_Os02g04680	Os02g0139400	1964	1984	1975	0.81701	3	2	355	..(((((.(((((((((((((&))))))))))))).)))))..	CAUGCUCUCUCUCUUCUGUCA&UGACAGAAGAGAGUGAGCACA	Squamosa promoter-binding-like protein 3	transcription factor	OsSPL3, a SBP-Domain Protein, Regulates Crown Root Development in Rice.
Osa-miR156_miRProf_15	TGACAGAAGAGAATGAGCAC	LOC_Os02g04680	Os02g0139400	1965	1984	1975	0.816619	3	2	355	.(((((..((((((((((((&))))))))))))..))))).	AUGCUCUCUCUCUUCUGUCA&UGACAGAAGAGAAUGAGCAC	Squamosa promoter-binding-like protein 3	transcription factor	OsSPL3, a SBP-Domain Protein, Regulates Crown Root Development in Rice.
Osa-miR156_miRProf_25	CGACAGAAGAGAGTGAGCAC	LOC_Os02g04680	Os02g0139400	1965	1984	1975	0.810526	3	2	355	.(((((.((((((((((((.&.)))))))))))).))))).	AUGCUCUCUCUCUUCUGUCA&CGACAGAAGAGAGUGAGCAC	Squamosa promoter-binding-like protein 3	transcription factor	OsSPL3, a SBP-Domain Protein, Regulates Crown Root Development in Rice.
Osa-miR156_miRProf_10	CTGACAGAAGAGAGTGAGCAC	LOC_Os02g04680	Os02g0139400	1965	1985	1976	0.801508	3	2	242	.(((((.(((((((((((((.&.))))))))))))).))))).	AUGCUCUCUCUCUUCUGUCAA&CUGACAGAAGAGAGUGAGCAC	Squamosa promoter-binding-like protein 3	transcription factor	OsSPL3, a SBP-Domain Protein, Regulates Crown Root Development in Rice.
Osa-miR156_miRProf_32	TGACAGAGGAGAGTGAGCAC	LOC_Os02g04680	Os02g0139400	1965	1984	1975	0.792929	3	2	355	.(((((.(((((((((((((&))))))))))))).))))).	AUGCUCUCUCUCUUCUGUCA&UGACAGAGGAGAGUGAGCAC	Squamosa promoter-binding-like protein 3	transcription factor	OsSPL3, a SBP-Domain Protein, Regulates Crown Root Development in Rice.
Osa-miR156_miRProf_40	TGACAGAAGAGGGTGAGCAC	LOC_Os02g04680	Os02g0139400	1965	1984	1975	0.783715	3	2	355	.(((((.(((((((((((((&))))))))))))).))))).	AUGCUCUCUCUCUUCUGUCA&UGACAGAAGAGGGUGAGCAC	Squamosa promoter-binding-like protein 3	transcription factor	OsSPL3, a SBP-Domain Protein, Regulates Crown Root Development in Rice.
Osa-miR156_miRProf_33	TGTCAGAAGAGAGTGAGCAC	LOC_Os02g04680	Os02g0139400	1965	1984	1975	0.744624	4	2	355	.(((((.((((((((((.((&)).)))))))))).))))).	AUGCUCUCUCUCUUCUGUCA&UGUCAGAAGAGAGUGAGCAC	Squamosa promoter-binding-like protein 3	transcription factor	OsSPL3, a SBP-Domain Protein, Regulates Crown Root Development in Rice.
Osa-miR156_miRProf_18	TGACAGAAGAAAGTGAGCAC	LOC_Os02g04680	Os02g0139400	1965	1984	1975	0.733333	4	2	355	.(((((.((.((((((((((&)))))))))).)).))))).	AUGCUCUCUCUCUUCUGUCA&UGACAGAAGAAAGUGAGCAC	Squamosa promoter-binding-like protein 3	transcription factor	OsSPL3, a SBP-Domain Protein, Regulates Crown Root Development in Rice.
Osa-miR156_miRProf_9	TGACAGAAGAGAGAGAGCAC	LOC_Os02g07780	Os02g0174100	987	1006	997	1	0	2	105	((((((((((((((((((((&))))))))))))))))))))	GUGCUCUCUCUCUUCUGUCA&UGACAGAAGAGAGAGAGCAC	Squamosa promoter-binding-like protein 4	panicle	Identification of Key Genes for the Ultrahigh Yield of Rice Using Dynamic Cross-tissue Network Analysis
Osa-miR156_miRProf_30	TGACAGAAGAGAGGGAGCAC	LOC_Os02g07780	Os02g0174100	987	1006	997	0.967089	0.5	2	105	((((((((((((((((((((&))))))))))))))))))))	GUGCUCUCUCUCUUCUGUCA&UGACAGAAGAGAGGGAGCAC	Squamosa promoter-binding-like protein 4	panicle	Identification of Key Genes for the Ultrahigh Yield of Rice Using Dynamic Cross-tissue Network Analysis
Osa-miR156_miRProf_49	TGACAGAAGAGAGAGAGCACA	LOC_Os02g07780	Os02g0174100	986	1006	997	1	1	2	105	.((((((((((((((((((((&)))))))))))))))))))).	CGUGCUCUCUCUCUUCUGUCA&UGACAGAAGAGAGAGAGCACA	Squamosa promoter-binding-like protein 4	panicle	Identification of Key Genes for the Ultrahigh Yield of Rice Using Dynamic Cross-tissue Network Analysis
Osa-miR156_miRProf_2	TGACAGAAGAGAGTGAGCAC	LOC_Os02g07780	Os02g0174100	987	1006	997	0.932796	1	2	105	((((((.(((((((((((((&))))))))))))).))))))	GUGCUCUCUCUCUUCUGUCA&UGACAGAAGAGAGUGAGCAC	Squamosa promoter-binding-like protein 4	panicle	Identification of Key Genes for the Ultrahigh Yield of Rice Using Dynamic Cross-tissue Network Analysis
Osa-miR156_miRProf_29	TGACAGAAGAGAGCGAGCAC	LOC_Os02g07780	Os02g0174100	987	1006	997	0.894057	1	2	105	((((((.(((((((((((((&))))))))))))).))))))	GUGCUCUCUCUCUUCUGUCA&UGACAGAAGAGAGCGAGCAC	Squamosa promoter-binding-like protein 4	panicle	Identification of Key Genes for the Ultrahigh Yield of Rice Using Dynamic Cross-tissue Network Analysis
Osa-miR156_miRProf_31	TGACAGAAGAGAGTGAGTAC	LOC_Os02g07780	Os02g0174100	987	1006	997	0.928977	1.5	2	105	((((((.(((((((((((((&))))))))))))).))))))	GUGCUCUCUCUCUUCUGUCA&UGACAGAAGAGAGUGAGUAC	Squamosa promoter-binding-like protein 4	panicle	Identification of Key Genes for the Ultrahigh Yield of Rice Using Dynamic Cross-tissue Network Analysis
Osa-miR156_miRProf_16	TGACAGAAGAGAGTGAGCAT	LOC_Os02g07780	Os02g0174100	987	1006	997	0.924157	1.5	2	105	((((((.(((((((((((((&))))))))))))).))))))	GUGCUCUCUCUCUUCUGUCA&UGACAGAAGAGAGUGAGCAU	Squamosa promoter-binding-like protein 4	panicle	Identification of Key Genes for the Ultrahigh Yield of Rice Using Dynamic Cross-tissue Network Analysis
Osa-miR156_miRProf_23	TGACAGAAGAGAGTGGGCAC	LOC_Os02g07780	Os02g0174100	987	1006	997	0.860051	1.5	2	105	((((((.(((((((((((((&))))))))))))).))))))	GUGCUCUCUCUCUUCUGUCA&UGACAGAAGAGAGUGGGCAC	Squamosa promoter-binding-like protein 4	panicle	Identification of Key Genes for the Ultrahigh Yield of Rice Using Dynamic Cross-tissue Network Analysis
Osa-miR156_miRProf_35	TGATAGAAGAGAGTGAGCAC	LOC_Os02g07780	Os02g0174100	987	1006	997	0.929178	2	2	105	((((((.(((((((((((((&))))))))))))).))))))	GUGCUCUCUCUCUUCUGUCA&UGAUAGAAGAGAGUGAGCAC	Squamosa promoter-binding-like protein 4	panicle	Identification of Key Genes for the Ultrahigh Yield of Rice Using Dynamic Cross-tissue Network Analysis
Osa-miR156_miRProf_5	TGACAGAAGAGAGTGAGCACA	LOC_Os02g07780	Os02g0174100	986	1006	997	0.904639	2	2	105	.((((((.(((((((((((((&))))))))))))).)))))).	CGUGCUCUCUCUCUUCUGUCA&UGACAGAAGAGAGUGAGCACA	Squamosa promoter-binding-like protein 4	panicle	Identification of Key Genes for the Ultrahigh Yield of Rice Using Dynamic Cross-tissue Network Analysis
Osa-miR156_miRProf_15	TGACAGAAGAGAATGAGCAC	LOC_Os02g07780	Os02g0174100	987	1006	997	0.902579	2	2	105	((((((..((((((((((((&))))))))))))..))))))	GUGCUCUCUCUCUUCUGUCA&UGACAGAAGAGAAUGAGCAC	Squamosa promoter-binding-like protein 4	panicle	Identification of Key Genes for the Ultrahigh Yield of Rice Using Dynamic Cross-tissue Network Analysis
Osa-miR156_miRProf_3	TGACAGAAGAGAGTGAGCACT	LOC_Os02g07780	Os02g0174100	986	1006	997	0.902062	2	2	105	.((((((.(((((((((((((&))))))))))))).)))))).	CGUGCUCUCUCUCUUCUGUCA&UGACAGAAGAGAGUGAGCACU	Squamosa promoter-binding-like protein 4	panicle	Identification of Key Genes for the Ultrahigh Yield of Rice Using Dynamic Cross-tissue Network Analysis
Osa-miR156_miRProf_25	CGACAGAAGAGAGTGAGCAC	LOC_Os02g07780	Os02g0174100	987	1006	997	0.894737	2	2	105	((((((.((((((((((((.&.)))))))))))).))))))	GUGCUCUCUCUCUUCUGUCA&CGACAGAAGAGAGUGAGCAC	Squamosa promoter-binding-like protein 4	panicle	Identification of Key Genes for the Ultrahigh Yield of Rice Using Dynamic Cross-tissue Network Analysis
Osa-miR156_miRProf_32	TGACAGAGGAGAGTGAGCAC	LOC_Os02g07780	Os02g0174100	987	1006	997	0.868687	2	2	105	((((((.(((((((((((((&))))))))))))).))))))	GUGCUCUCUCUCUUCUGUCA&UGACAGAGGAGAGUGAGCAC	Squamosa promoter-binding-like protein 4	panicle	Identification of Key Genes for the Ultrahigh Yield of Rice Using Dynamic Cross-tissue Network Analysis
Osa-miR156_miRProf_40	TGACAGAAGAGGGTGAGCAC	LOC_Os02g07780	Os02g0174100	987	1006	997	0.860051	2	2	105	((((((.(((((((((((((&))))))))))))).))))))	GUGCUCUCUCUCUUCUGUCA&UGACAGAAGAGGGUGAGCAC	Squamosa promoter-binding-like protein 4	panicle	Identification of Key Genes for the Ultrahigh Yield of Rice Using Dynamic Cross-tissue Network Analysis
Osa-miR156_miRProf_22	TGACAGAAGAGAGTGAGCTC	LOC_Os02g07780	Os02g0174100	987	1006	997	0.815508	2	2	105	(.((((.(((((((((((((&))))))))))))).)))).)	GUGCUCUCUCUCUUCUGUCA&UGACAGAAGAGAGUGAGCUC	Squamosa promoter-binding-like protein 4	panicle	Identification of Key Genes for the Ultrahigh Yield of Rice Using Dynamic Cross-tissue Network Analysis
Osa-miR156_miRProf_33	TGTCAGAAGAGAGTGAGCAC	LOC_Os02g07780	Os02g0174100	987	1006	997	0.825269	3	2	105	((((((.((((((((((.((&)).)))))))))).))))))	GUGCUCUCUCUCUUCUGUCA&UGUCAGAAGAGAGUGAGCAC	Squamosa promoter-binding-like protein 4	panicle	Identification of Key Genes for the Ultrahigh Yield of Rice Using Dynamic Cross-tissue Network Analysis
Osa-miR156_miRProf_18	TGACAGAAGAAAGTGAGCAC	LOC_Os02g07780	Os02g0174100	987	1006	997	0.82029	3	2	105	((((((.((.((((((((((&)))))))))).)).))))))	GUGCUCUCUCUCUUCUGUCA&UGACAGAAGAAAGUGAGCAC	Squamosa promoter-binding-like protein 4	panicle	Identification of Key Genes for the Ultrahigh Yield of Rice Using Dynamic Cross-tissue Network Analysis
Osa-miR156_miRProf_41	TTGACAGAAGAGAGAGAGCA	LOC_Os02g43430	Os02g0650500	2007	2026	2017	0.731092	4.5	2	80	(((((((((((((((((((.&.)))))))))))))))))))	UGCUUUCUCUUUUUUGUUAC&UUGACAGAAGAGAGAGAGCA	protein kinase domain containing protein, expressed
Osa-miR156_miRProf_39	TCGCTCCTCTTTCTGTCAGC	LOC_Os03g06610	Os03g0161600	358	379	370	0.743523	3.5	2	25	(((.(((.((((((((((((((&))))))))))))))-)))-)))	GUUCGGCGAGAAAGAGGAGCGG&UCGCUCCUCUUUCU-GUC-AGC	expressed protein
Osa-miR156_miRProf_35	TGATAGAAGAGAGTGAGCAC	LOC_Os03g17240	Os03g0281000	2606	2624	2615	0.694051	4.5	2	82	.(((((-((((.((((((((&)))))))).)))).))))).	AUGCUC-CUCUGUUCUAUCG&UGAUAGAAGAGAGUGAGCAC	ankyrin repeat-containing protein, putative, expressed
Osa-miR156_miRProf_17	GACAGAAGAGAGTGAGCACT	LOC_Os04g09620	Os04g0175750	789	810	800	0.72043	5	2	26	((.(((((((((((((.(((((&)))))-)))))))))))))-))	GGUUGUUCAUUCUCUUGCUGUC&GACAG-AAGAGAGUGAGCA-CU	expressed protein
Osa-miR156_miRProf_8	TTGACAGAAGAGAGTGAGCA	LOC_Os06g05110	Os06g0143000	1309	1327	1318	0.746479	4.5	2	43	(((((((((-((((((((((&)))))))))).)))))))))	UGCUCAUUC-CUUUUGUCGA&UUGACAGAAGAGAGUGAGCA	Superoxide dismutase [Fe] 2, chloroplastic (EC 1.15.1.1) (Iron-superoxide dismutase)
Osa-miR156_miRProf_25	CGACAGAAGAGAGTGAGCAC	LOC_Os06g05110	Os06g0143000	1308	1326	1318	0.715789	4.5	2	43	.(((((((((-(((((((((&))))))))).))))))))).	UUGCUCAUUC-CUUUUGUCG&CGACAGAAGAGAGUGAGCAC	Superoxide dismutase [Fe] 2, chloroplastic (EC 1.15.1.1) (Iron-superoxide dismutase)
Osa-miR156_miRProf_15	TGACAGAAGAGAATGAGCAC	LOC_Os06g05110	Os06g0143000	1308	1326	1318	0.722063	5	2	43	.(((((((((-((((((((.&.)))))))).))))))))).	UUGCUCAUUC-CUUUUGUCG&UGACAGAAGAGAAUGAGCAC	Superoxide dismutase [Fe] 2, chloroplastic (EC 1.15.1.1) (Iron-superoxide dismutase)
Osa-miR156_miRProf_9	TGACAGAAGAGAGAGAGCAC	LOC_Os06g45310	Os06g0663500	854	873	864	1	0	2	143	((((((((((((((((((((&))))))))))))))))))))	GUGCUCUCUCUCUUCUGUCA&UGACAGAAGAGAGAGAGCAC	Squamosa promoter-binding-like protein 11
Osa-miR156_miRProf_30	TGACAGAAGAGAGGGAGCAC	LOC_Os06g45310	Os06g0663500	854	873	864	0.972152	0.5	2	143	((((((((((((((((((((&))))))))))))))))))))	GUGCUCUCUCUCUUCUGUCA&UGACAGAAGAGAGGGAGCAC	Squamosa promoter-binding-like protein 11
Osa-miR156_miRProf_49	TGACAGAAGAGAGAGAGCACA	LOC_Os06g45310	Os06g0663500	853	873	864	1	1	2	143	.((((((((((((((((((((&)))))))))))))))))))).	CGUGCUCUCUCUCUUCUGUCA&UGACAGAAGAGAGAGAGCACA	Squamosa promoter-binding-like protein 11
Osa-miR156_miRProf_2	TGACAGAAGAGAGTGAGCAC	LOC_Os06g45310	Os06g0663500	854	873	864	0.938172	1	2	143	((((((.(((((((((((((&))))))))))))).))))))	GUGCUCUCUCUCUUCUGUCA&UGACAGAAGAGAGUGAGCAC	Squamosa promoter-binding-like protein 11
Osa-miR156_miRProf_29	TGACAGAAGAGAGCGAGCAC	LOC_Os06g45310	Os06g0663500	854	873	864	0.899225	1	2	143	((((((.(((((((((((((&))))))))))))).))))))	GUGCUCUCUCUCUUCUGUCA&UGACAGAAGAGAGCGAGCAC	Squamosa promoter-binding-like protein 11
Osa-miR156_miRProf_31	TGACAGAAGAGAGTGAGTAC	LOC_Os06g45310	Os06g0663500	854	873	864	0.934659	1.5	2	143	((((((.(((((((((((((&))))))))))))).))))))	GUGCUCUCUCUCUUCUGUCA&UGACAGAAGAGAGUGAGUAC	Squamosa promoter-binding-like protein 11
Osa-miR156_miRProf_16	TGACAGAAGAGAGTGAGCAT	LOC_Os06g45310	Os06g0663500	854	873	864	0.929775	1.5	2	143	((((((.(((((((((((((&))))))))))))).))))))	GUGCUCUCUCUCUUCUGUCA&UGACAGAAGAGAGUGAGCAU	Squamosa promoter-binding-like protein 11
Osa-miR156_miRProf_23	TGACAGAAGAGAGTGGGCAC	LOC_Os06g45310	Os06g0663500	854	873	864	0.86514	1.5	2	143	((((((.(((((((((((((&))))))))))))).))))))	GUGCUCUCUCUCUUCUGUCA&UGACAGAAGAGAGUGGGCAC	Squamosa promoter-binding-like protein 11
Osa-miR156_miRProf_35	TGATAGAAGAGAGTGAGCAC	LOC_Os06g45310	Os06g0663500	854	873	864	0.934844	2	2	143	((((((.(((((((((((((&))))))))))))).))))))	GUGCUCUCUCUCUUCUGUCA&UGAUAGAAGAGAGUGAGCAC	Squamosa promoter-binding-like protein 11
Osa-miR156_miRProf_5	TGACAGAAGAGAGTGAGCACA	LOC_Os06g45310	Os06g0663500	853	873	864	0.909794	2	2	143	.((((((.(((((((((((((&))))))))))))).)))))).	CGUGCUCUCUCUCUUCUGUCA&UGACAGAAGAGAGUGAGCACA	Squamosa promoter-binding-like protein 11
Osa-miR156_miRProf_15	TGACAGAAGAGAATGAGCAC	LOC_Os06g45310	Os06g0663500	854	873	864	0.908309	2	2	143	((((((..((((((((((((&))))))))))))..))))))	GUGCUCUCUCUCUUCUGUCA&UGACAGAAGAGAAUGAGCAC	Squamosa promoter-binding-like protein 11
Osa-miR156_miRProf_3	TGACAGAAGAGAGTGAGCACT	LOC_Os06g45310	Os06g0663500	853	873	864	0.907216	2	2	143	.((((((.(((((((((((((&))))))))))))).)))))).	CGUGCUCUCUCUCUUCUGUCA&UGACAGAAGAGAGUGAGCACU	Squamosa promoter-binding-like protein 11
Osa-miR156_miRProf_25	CGACAGAAGAGAGTGAGCAC	LOC_Os06g45310	Os06g0663500	854	873	864	0.894737	2	2	143	((((((.((((((((((((.&.)))))))))))).))))))	GUGCUCUCUCUCUUCUGUCA&CGACAGAAGAGAGUGAGCAC	Squamosa promoter-binding-like protein 11
Osa-miR156_miRProf_32	TGACAGAGGAGAGTGAGCAC	LOC_Os06g45310	Os06g0663500	854	873	864	0.873737	2	2	143	((((((.(((((((((((((&))))))))))))).))))))	GUGCUCUCUCUCUUCUGUCA&UGACAGAGGAGAGUGAGCAC	Squamosa promoter-binding-like protein 11
Osa-miR156_miRProf_40	TGACAGAAGAGGGTGAGCAC	LOC_Os06g45310	Os06g0663500	854	873	864	0.86514	2	2	143	((((((.(((((((((((((&))))))))))))).))))))	GUGCUCUCUCUCUUCUGUCA&UGACAGAAGAGGGUGAGCAC	Squamosa promoter-binding-like protein 11
Osa-miR156_miRProf_22	TGACAGAAGAGAGTGAGCTC	LOC_Os06g45310	Os06g0663500	854	873	864	0.820856	2	2	143	(.((((.(((((((((((((&))))))))))))).)))).)	GUGCUCUCUCUCUUCUGUCA&UGACAGAAGAGAGUGAGCUC	Squamosa promoter-binding-like protein 11
Osa-miR156_miRProf_33	TGTCAGAAGAGAGTGAGCAC	LOC_Os06g45310	Os06g0663500	854	873	864	0.830645	3	2	143	((((((.((((((((((.((&)).)))))))))).))))))	GUGCUCUCUCUCUUCUGUCA&UGUCAGAAGAGAGUGAGCAC	Squamosa promoter-binding-like protein 11
Osa-miR156_miRProf_18	TGACAGAAGAAAGTGAGCAC	LOC_Os06g45310	Os06g0663500	854	873	864	0.826087	3	2	143	((((((.((.((((((((((&)))))))))).)).))))))	GUGCUCUCUCUCUUCUGUCA&UGACAGAAGAAAGUGAGCAC	Squamosa promoter-binding-like protein 11
Osa-miR156_miRProf_41	TTGACAGAAGAGAGAGAGCA	LOC_Os06g49010	Os06g0703500	1687	1706	1697	1	0	2	57	((((((((((((((((((((&))))))))))))))))))))	UGCUCUCUCUCUUCUGUCAA&UUGACAGAAGAGAGAGAGCA	Squamosa promoter-binding-like protein 12
Osa-miR156_miRProf_1	TTGACAGAAGAGAGTGAGCAC	LOC_Os06g49010	Os06g0703500	1686	1706	1697	0.937173	1	2	57	((((((.((((((((((((((&)))))))))))))).))))))	GUGCUCUCUCUCUUCUGUCAA&UUGACAGAAGAGAGUGAGCAC	Squamosa promoter-binding-like protein 12
Osa-miR156_miRProf_8	TTGACAGAAGAGAGTGAGCA	LOC_Os06g49010	Os06g0703500	1687	1706	1697	0.91831	1	2	57	(((((.((((((((((((((&)))))))))))))).)))))	UGCUCUCUCUCUUCUGUCAA&UUGACAGAAGAGAGUGAGCA	Squamosa promoter-binding-like protein 12
Osa-miR156_miRProf_14	TTGACAGAAGATAGAGAGCAC	LOC_Os06g49010	Os06g0703500	1686	1706	1697	0.931129	2	2	57	(((((((((.(((((((((((&))))))))))).)))))))))	GUGCUCUCUCUCUUCUGUCAA&UUGACAGAAGAUAGAGAGCAC	Squamosa promoter-binding-like protein 12
Osa-miR156_miRProf_10	CTGACAGAAGAGAGTGAGCAC	LOC_Os06g49010	Os06g0703500	1686	1706	1697	0.88191	2	2	57	((((((.(((((((((((((.&.))))))))))))).))))))	GUGCUCUCUCUCUUCUGUCAA&CUGACAGAAGAGAGUGAGCAC	Squamosa promoter-binding-like protein 12
Osa-miR156_miRProf_7	GCTCGCTCCTCTTTCTGTCAGC	LOC_Os08g44460	Os08g0558900	175	195	186	0.753363	5	2	476	(((((..(-(((((((((((((&))))))))))))).)..)))))	GCUGAGCG-AGGAGGAGCGGGC&GCUCGCUCCUCUUUCUGUCAGC	expressed protein	mitochondria	Characterization of two cDNA clones encoding isozymes of the F1F0-ATPase inhibitor protein of rice mitochondria
Osa-miR156_miRProf_20	GCTCGCTCCTCTTTCTGTCAG	LOC_Os08g44460	Os08g0558900	176	195	186	0.740291	5	2	476	((((..(-(((((((((((((&))))))))))))).)..))))	CUGAGCG-AGGAGGAGCGGGC&GCUCGCUCCUCUUUCUGUCAG	expressed protein	mitochondria	Characterization of two cDNA clones encoding isozymes of the F1F0-ATPase inhibitor protein of rice mitochondria
Osa-miR156_miRProf_44	CTCGCTCCTCTTTCTGTCAGC	LOC_Os08g44460	Os08g0558900	175	194	185	0.725728	5	2	7877	(((((..(-((((((((((((&)))))))))))).)..)))))	GCUGAGCG-AGGAGGAGCGGG&CUCGCUCCUCUUUCUGUCAGC	expressed protein	mitochondria	Characterization of two cDNA clones encoding isozymes of the F1F0-ATPase inhibitor protein of rice mitochondria
Osa-miR156_miRProf_50	CTCGCTCCTCTTTCTGTCAG	LOC_Os08g44460	Os08g0558900	176	194	185	0.708995	5	2	7877	((((..(-((((((((((((&)))))))))))).)..))))	CUGAGCG-AGGAGGAGCGGG&CUCGCUCCUCUUUCUGUCAG	expressed protein	mitochondria	Characterization of two cDNA clones encoding isozymes of the F1F0-ATPase inhibitor protein of rice mitochondria
Osa-miR156_miRProf_17	GACAGAAGAGAGTGAGCACT	LOC_Os09g13590	Os09g0306500	337	356	347	0.696237	5	2	15	((-(((((.((((((((((((&))))))))))))-))))).))	GG-GCUCAUUUCUCUUCUGUU&GACAGAAGAGAG-UGAGCACU	expressed protein
Osa-miR156_miRProf_9	TGACAGAAGAGAGAGAGCAC	LOC_Os09g31438	Os09g0491532	809	828	819	1	0	2	448	((((((((((((((((((((&))))))))))))))))))))	GUGCUCUCUCUCUUCUGUCA&UGACAGAAGAGAGAGAGCAC	Squamosa promoter-binding-like protein 17
Osa-miR156_miRProf_30	TGACAGAAGAGAGGGAGCAC	LOC_Os09g31438	Os09g0491532	809	828	819	0.964557	0.5	2	448	((((((((((((((((((((&))))))))))))))))))))	GUGCUCUCUCUCUUCUGUCA&UGACAGAAGAGAGGGAGCAC	Squamosa promoter-binding-like protein 17
Osa-miR156_miRProf_5	TGACAGAAGAGAGTGAGCACA	LOC_Os09g31438	Os09g0491532	808	828	819	0.930412	1	2	448	(((((((.(((((((((((((&))))))))))))).)))))))	UGUGCUCUCUCUCUUCUGUCA&UGACAGAAGAGAGUGAGCACA	Squamosa promoter-binding-like protein 17
Osa-miR156_miRProf_2	TGACAGAAGAGAGTGAGCAC	LOC_Os09g31438	Os09g0491532	809	828	819	0.930108	1	2	448	((((((.(((((((((((((&))))))))))))).))))))	GUGCUCUCUCUCUUCUGUCA&UGACAGAAGAGAGUGAGCAC	Squamosa promoter-binding-like protein 17
Osa-miR156_miRProf_29	TGACAGAAGAGAGCGAGCAC	LOC_Os09g31438	Os09g0491532	809	828	819	0.891473	1	2	448	((((((.(((((((((((((&))))))))))))).))))))	GUGCUCUCUCUCUUCUGUCA&UGACAGAAGAGAGCGAGCAC	Squamosa promoter-binding-like protein 17
Osa-miR156_miRProf_16	TGACAGAAGAGAGTGAGCAT	LOC_Os09g31438	Os09g0491532	809	828	819	0.926966	1.5	2	448	((((((.(((((((((((((&))))))))))))).))))))	GUGCUCUCUCUCUUCUGUCA&UGACAGAAGAGAGUGAGCAU	Squamosa promoter-binding-like protein 17
Osa-miR156_miRProf_31	TGACAGAAGAGAGTGAGTAC	LOC_Os09g31438	Os09g0491532	809	828	819	0.926136	1.5	2	448	((((((.(((((((((((((&))))))))))))).))))))	GUGCUCUCUCUCUUCUGUCA&UGACAGAAGAGAGUGAGUAC	Squamosa promoter-binding-like protein 17
Osa-miR156_miRProf_23	TGACAGAAGAGAGTGGGCAC	LOC_Os09g31438	Os09g0491532	809	828	819	0.857506	1.5	2	448	((((((.(((((((((((((&))))))))))))).))))))	GUGCUCUCUCUCUUCUGUCA&UGACAGAAGAGAGUGGGCAC	Squamosa promoter-binding-like protein 17
Osa-miR156_miRProf_35	TGATAGAAGAGAGTGAGCAC	LOC_Os09g31438	Os09g0491532	809	828	819	0.926346	2	2	448	((((((.(((((((((((((&))))))))))))).))))))	GUGCUCUCUCUCUUCUGUCA&UGAUAGAAGAGAGUGAGCAC	Squamosa promoter-binding-like protein 17
Osa-miR156_miRProf_3	TGACAGAAGAGAGTGAGCACT	LOC_Os09g31438	Os09g0491532	808	828	819	0.902062	2	2	448	.((((((.(((((((((((((&))))))))))))).)))))).	UGUGCUCUCUCUCUUCUGUCA&UGACAGAAGAGAGUGAGCACU	Squamosa promoter-binding-like protein 17
Osa-miR156_miRProf_15	TGACAGAAGAGAATGAGCAC	LOC_Os09g31438	Os09g0491532	809	828	819	0.899713	2	2	448	((((((..((((((((((((&))))))))))))..))))))	GUGCUCUCUCUCUUCUGUCA&UGACAGAAGAGAAUGAGCAC	Squamosa promoter-binding-like protein 17
Osa-miR156_miRProf_25	CGACAGAAGAGAGTGAGCAC	LOC_Os09g31438	Os09g0491532	809	828	819	0.886842	2	2	448	((((((.((((((((((((.&.)))))))))))).))))))	GUGCUCUCUCUCUUCUGUCA&CGACAGAAGAGAGUGAGCAC	Squamosa promoter-binding-like protein 17
Osa-miR156_miRProf_32	TGACAGAGGAGAGTGAGCAC	LOC_Os09g31438	Os09g0491532	809	828	819	0.866162	2	2	448	((((((.(((((((((((((&))))))))))))).))))))	GUGCUCUCUCUCUUCUGUCA&UGACAGAGGAGAGUGAGCAC	Squamosa promoter-binding-like protein 17
Osa-miR156_miRProf_40	TGACAGAAGAGGGTGAGCAC	LOC_Os09g31438	Os09g0491532	809	828	819	0.857506	2	2	448	((((((.(((((((((((((&))))))))))))).))))))	GUGCUCUCUCUCUUCUGUCA&UGACAGAAGAGGGUGAGCAC	Squamosa promoter-binding-like protein 17
Osa-miR156_miRProf_33	TGTCAGAAGAGAGTGAGCAC	LOC_Os09g31438	Os09g0491532	809	828	819	0.822581	3	2	448	((((((.((((((((((.((&)).)))))))))).))))))	GUGCUCUCUCUCUUCUGUCA&UGUCAGAAGAGAGUGAGCAC	Squamosa promoter-binding-like protein 17
Osa-miR156_miRProf_22	TGACAGAAGAGAGTGAGCTC	LOC_Os09g31438	Os09g0491532	809	828	819	0.820856	3	2	448	..((((.(((((((((((((&))))))))))))).))))..	GUGCUCUCUCUCUUCUGUCA&UGACAGAAGAGAGUGAGCUC	Squamosa promoter-binding-like protein 17
Osa-miR156_miRProf_18	TGACAGAAGAAAGTGAGCAC	LOC_Os09g31438	Os09g0491532	809	828	819	0.817391	3	2	448	((((((.((.((((((((((&)))))))))).)).))))))	GUGCUCUCUCUCUUCUGUCA&UGACAGAAGAAAGUGAGCAC	Squamosa promoter-binding-like protein 17
Osa-miR156_miRProf_23	TGACAGAAGAGAGTGGGCAC	LOC_Os10g34270	Os10g0483900	207	226	218	0.712468	5	2	61	(((((.((((((((((-(((.&.))).))))))))))-)))))	GUGCCACACUUUCUUC-GUCU&UGACAGAAGAGAGUG-GGCAC	expressed protein
Osa-miR156_miRProf_9	TGACAGAAGAGAGAGAGCAC	LOC_Os11g05930	Os11g0157600	2227	2245	2236	0.756684	3.5	2	54	(((((((((-((((((((((&)))))))))).)))))))))	GUGCUCUCU-UCUUUUGUCG&UGACAGAAGAGAGAGAGCAC	OsCCT38|CCT
Osa-miR156_miRProf_30	TGACAGAAGAGAGGGAGCAC	LOC_Os11g05930	Os11g0157600	2227	2245	2236	0.693671	4	2	54	(((((((((-((((((((((&)))))))))).)))))))))	GUGCUCUCU-UCUUUUGUCG&UGACAGAAGAGAGGGAGCAC	OsCCT38|CCT
Osa-miR156_miRProf_14	TTGACAGAAGATAGAGAGCAC	LOC_Os11g05930	Os11g0157600	2227	2246	2237	0.793388	4.5	2	119	(((((((((-(((((((((((&))))))))))).)))))))))	GUGCUCUCU-UCUUUUGUCGG&UUGACAGAAGAUAGAGAGCAC	OsCCT38|CCT
Osa-miR156_miRProf_4	TTGACAGAAGAGAGAGAGCAC	LOC_Os11g05930	Os11g0157600	2227	2246	2237	0.75	4.5	2	119	(((((((((-(((((((((((&))))))))))).)))))))))	GUGCUCUCU-UCUUUUGUCGG&UUGACAGAAGAGAGAGAGCAC	OsCCT38|CCT
Osa-miR156_miRProf_49	TGACAGAAGAGAGAGAGCACA	LOC_Os11g05930	Os11g0157600	2226	2245	2236	0.738462	4.5	2	54	.(((((((((-((((((((((&)))))))))).))))))))).	AGUGCUCUCU-UCUUUUGUCG&UGACAGAAGAGAGAGAGCACA	OsCCT38|CCT
Osa-miR156_miRProf_41	TTGACAGAAGAGAGAGAGCA	LOC_Os11g05930	Os11g0157600	2228	2246	2237	0.719888	4.5	2	119	((((((((-(((((((((((&))))))))))).))))))))	UGCUCUCU-UCUUUUGUCGG&UUGACAGAAGAGAGAGAGCA	OsCCT38|CCT
Osa-miR156_miRProf_18	TGACAGAAGAAAGTGAGCAC	LOC_Os11g05930	Os11g0157600	2227	2245	2236	0.692754	4.5	2	54	((((((.(-(((((((((((&))))))))))).).))))))	GUGCUCUC-UUCUUUUGUCG&UGACAGAAGAAAGUGAGCAC	OsCCT38|CCT
Osa-miR156_miRProf_30	TGACAGAAGAGAGGGAGCAC	LOC_Os11g06750	Os11g0168200	1406	1424	1415	0.698734	5	2	106	(((((((((-(((.(((((.&.))))).))).)))))))))	GUGCUCCCU-UCUGCUGUCC&UGACAGAAGAGAGGGAGCAC	RPL3|Ribosomal_Protein_Large_Subunit_Genes
Osa-miR156_miRProf_40	TGACAGAAGAGGGTGAGCAC	LOC_Os11g06750	Os11g0168200	1406	1424	1415	0.694656	5	2	106	((((((-((((((.(((((.&.))))).)))))).))))))	GUGCUC-CCUUCUGCUGUCC&UGACAGAAGAGGGUGAGCAC	RPL3|Ribosomal_Protein_Large_Subunit_Genes
Osa-miR156_miRProf_39	TCGCTCCTCTTTCTGTCAGC	LOC_Os01g05840	Os01g0151700	901	920	910	0.748705	4	3	31	(((((-((((((.((((((((&))))))))-)))))).)))))	GCUGA-AGGAAGAAGGAGCGA&UCGCUCCU-CUUUCUGUCAGC	oxidoreductase, short chain dehydrogenase/reductase family domain containing family, expressed
Osa-miR156_miRProf_43	GCTCACTCCTCTTTCTGTCA	LOC_Os01g53910	Os01g0742300	1305	1325	1316	0.714286	5	3	49	((((.(((((..(((((((((&)))))))))..)))))-))))	UGACAAGAAACCGGAGUGAGC&GCUCACUCCUCUUUCU-GUCA	dehydrogenase, putative, expressed
Osa-miR156_miRProf_50	CTCGCTCCTCTTTCTGTCAG	LOC_Os01g56680	Os01g0773700	161	181	172	0.76455	5	3	74	.(((.((.(((((((((((((&)))))))))))))-)).))).	AUGAGGGCGAGGAGGAGCGAG&CUCGCUCCUCUUU-CUGUCAG	Photosystem II reaction center W protein, chloroplastic (PSII 6.1 kDa protein)
Osa-miR156_miRProf_37	GTTGACAGAAGAGAGTGAGCAC	LOC_Os01g69830	Os01g0922600	1153	1174	1165	0.862745	3	3	34	((((((.((((((((((((((.&.)))))))))))))).))))))	GUGCUCUCUCUCUUCUGUCAGA&GUUGACAGAAGAGAGUGAGCAC	Squamosa promoter-binding-like protein 2
Osa-miR156_miRProf_44	CTCGCTCCTCTTTCTGTCAGC	LOC_Os01g70310	Os01g0928000	93	112	104	0.854369	4.5	3	8	(((((((((((((((((-(((&))).)))))))))))))))))	GCUGGCGGGAGGAGGAG-GAG&CUCGCUCCUCUUUCUGUCAGC	inducer of CBF expression 2, putative, expressed	cold stress	Rice homologs of inducer of CBF expression (OsICE) are involved in cold acclimation
Osa-miR156_miRProf_50	CTCGCTCCTCTTTCTGTCAG	LOC_Os01g70310	Os01g0928000	94	112	104	0.843915	4.5	3	8	((((((((((((((((-(((&))).))))))))))))))))	CUGGCGGGAGGAGGAG-GAG&CUCGCUCCUCUUUCUGUCAG	inducer of CBF expression 2, putative, expressed	cold stress	Rice homologs of inducer of CBF expression (OsICE) are involved in cold acclimation
Osa-miR156_miRProf_33	TGTCAGAAGAGAGTGAGCAC	LOC_Os02g03280	Os02g0125300	598	618	609	0.736559	4.5	3	13	((.(((((((((((((((((.&.)))))))))))))))))-))	GUGGUUUGCUCUCUUCUGGCC&UGUCAGAAGAGAGUGAGC-AC	Bax inhibitor 1 (BI-1) (OsBI-1)	transcription factor	Profiling of rice Cd-tolerant genes through yeast-based cDNA library survival screening
Osa-miR156_miRProf_37	GTTGACAGAAGAGAGTGAGCAC	LOC_Os02g04680	Os02g0139400	1965	1986	1977	0.82598	2.5	3	6	.(((((.(((((((((((((((&))))))))))))))).))))).	AUGCUCUCUCUCUUCUGUCAAU&GUUGACAGAAGAGAGUGAGCAC	Squamosa promoter-binding-like protein 3	transcription factor	OsSPL3, a SBP-Domain Protein, Regulates Crown Root Development in Rice.
Osa-miR156_miRProf_17	GACAGAAGAGAGTGAGCACT	LOC_Os02g04680	Os02g0139400	1964	1983	1974	0.825269	3	3	35	..(((((.((((((((((((&)))))))))))).)))))..	CAUGCUCUCUCUCUUCUGUC&GACAGAAGAGAGUGAGCACU	Squamosa promoter-binding-like protein 3	transcription factor	OsSPL3, a SBP-Domain Protein, Regulates Crown Root Development in Rice.
Osa-miR156_miRProf_37	GTTGACAGAAGAGAGTGAGCAC	LOC_Os02g07780	Os02g0174100	987	1008	999	0.855392	4	3	52	((((((.(((((((((((((..&..))))))))))))).))))))	GUGCUCUCUCUCUUCUGUCAUC&GUUGACAGAAGAGAGUGAGCAC	Squamosa promoter-binding-like protein 4	panicle	Identification of Key Genes for the Ultrahigh Yield of Rice Using Dynamic Cross-tissue Network Analysis
Osa-miR156_miRProf_32	TGACAGAGGAGAGTGAGCAC	LOC_Os03g28330	Os03g0401300|Os03g0401366	2810	2830	2820	0.709596	5	3	19	((((((..(((((((.(((((&)))))-)))))))..))))))	GUGCUCUGUCUCCUCUUGUUA&UGACA-GAGGAGAGUGAGCAC	Sucrose synthase 1 (OsSUS1) (EC 2.4.1.13) (Sucrose synthase 2) (RSs2) (Sucrose-UDP glucosyltransferase 1)
Osa-miR156_miRProf_23	TGACAGAAGAGAGTGGGCAC	LOC_Os03g51650	Os03g0726500	2153	2171	2163	0.763359	4.5	3	64	..((((((((-(((((((((&))))))))).))))))))..	CAGCCCAUUC-CUUCUGUCA&UGACAGAAGAGAGUGGGCAC	membrane protein, putative, expressed
Osa-miR156_miRProf_39	TCGCTCCTCTTTCTGTCAGC	LOC_Os03g55720	Os03g0765900	215	234	225	0.746114	4	3	100	((-(((.((((((((((((((&))))))))))))))-))).))	GC-GGCGAGGAAGAGGAGCGG&UCGCUCCUCUUUCU-GUCAGC	cytochrome b6f complex subunit, putative, expressed
Osa-miR156_miRProf_7	GCTCGCTCCTCTTTCTGTCAGC	LOC_Os03g55720	Os03g0765900	215	235	227	0.706278	5	3	73	((-(((.(((((((((((((-((&)).)))))))))))))-))).))	GC-GGCGAGGAAGAGGAGCG-GC&GCUCGCUCCUCUUUCU-GUCAGC	cytochrome b6f complex subunit, putative, expressed
Osa-miR156_miRProf_44	CTCGCTCCTCTTTCTGTCAGC	LOC_Os03g55720	Os03g0765900	215	235	226	0.701456	5	3	134	((-(((.((((((((((((((.&.))))))))))))))-))).))	GC-GGCGAGGAAGAGGAGCGGC&CUCGCUCCUCUUUCU-GUCAGC	cytochrome b6f complex subunit, putative, expressed
Osa-miR156_miRProf_50	CTCGCTCCTCTTTCTGTCAG	LOC_Os03g58240	Os03g0796800	286	304	296	0.743386	5	3	3	((((.(((((((((((-(((&))).))))))))))).))))	CUGGGAGGAGGAGGAG-GAG&CUCGCUCCUCUUUCUGUCAG	GTP binding protein, putative, expressed
Osa-miR156_miRProf_9	TGACAGAAGAGAGAGAGCAC	LOC_Os04g52870	Os04g0619700	1626	1645	1636	0.713904	4.5	3	8	((((..((((((((((((((&))))))))))))))..))))	GUGCGAUCUUUUUUCUGUCG&UGACAGAAGAGAGAGAGCAC	OsWD40-110|OSWD40
Osa-miR156_miRProf_30	TGACAGAAGAGAGGGAGCAC	LOC_Os05g38250	Os05g0456500	703	722	713	0.716456	5	3	11	(((((.(((((((((((((.&.))))))))))))).)))))	GUGCUGCCUUUUUUCUGUUU&UGACAGAAGAGAGGGAGCAC	CASP-like protein 5B2 (OsCASPL5B2)
Osa-miR156_miRProf_43	GCTCACTCCTCTTTCTGTCA	LOC_Os05g43570	Os05g0511400	239	257	249	0.716981	5	3	10	.((.(((((((((((-(((.&.))).))))))))))).)).	AGAGAGAAAGAGGAG-GAGG&GCUCACUCCUCUUUCUGUCA	AGC_AGC_other_NDRh_TRCd.2 - ACG kinases include homologs to PKA, PKG and PKC, expressed
Osa-miR156_miRProf_40	TGACAGAAGAGGGTGAGCAC	LOC_Os05g48800	Os05g0562200	931	950	941	0.847328	3	3	19	..(((.((((((((((((((&)))))))))))))).)))..	CAGCUGACCCUCUUCUGUCA&UGACAGAAGAGGGUGAGCAC	Protein DEHYDRATION-INDUCED 19 (OsDi19)	auxin	A comprehensive transcriptome analysis of contrasting rice cultivars highlights the role of auxin and ABA responsive genes in heat stress response
Osa-miR156_miRProf_8	TTGACAGAAGAGAGTGAGCA	LOC_Os05g48800	Os05g0562200	932	951	942	0.749296	4	3	12	.(((.((.(((((((((((.&.))))))))))).)).))).	AGCUGACCCUCUUCUGUCAU&UUGACAGAAGAGAGUGAGCA	Protein DEHYDRATION-INDUCED 19 (OsDi19)	auxin	A comprehensive transcriptome analysis of contrasting rice cultivars highlights the role of auxin and ABA responsive genes in heat stress response
Osa-miR156_miRProf_22	TGACAGAAGAGAGTGAGCTC	LOC_Os05g48800	Os05g0562200	931	950	941	0.724599	4	3	19	.((((.((.(((((((((((&))))))))))).)).)))).	CAGCUGACCCUCUUCUGUCA&UGACAGAAGAGAGUGAGCUC	Protein DEHYDRATION-INDUCED 19 (OsDi19)	auxin	A comprehensive transcriptome analysis of contrasting rice cultivars highlights the role of auxin and ABA responsive genes in heat stress response
Osa-miR156_miRProf_16	TGACAGAAGAGAGTGAGCAT	LOC_Os05g48800	Os05g0562200	931	950	941	0.741573	5	3	19	..(((.((.(((((((((((&))))))))))).)).)))..	CAGCUGACCCUCUUCUGUCA&UGACAGAAGAGAGUGAGCAU	Protein DEHYDRATION-INDUCED 19 (OsDi19)	auxin	A comprehensive transcriptome analysis of contrasting rice cultivars highlights the role of auxin and ABA responsive genes in heat stress response
Osa-miR156_miRProf_2	TGACAGAAGAGAGTGAGCAC	LOC_Os05g48800	Os05g0562200	931	950	941	0.709677	5	3	19	..(((.((.(((((((((((&))))))))))).)).)))..	CAGCUGACCCUCUUCUGUCA&UGACAGAAGAGAGUGAGCAC	Protein DEHYDRATION-INDUCED 19 (OsDi19)	auxin	A comprehensive transcriptome analysis of contrasting rice cultivars highlights the role of auxin and ABA responsive genes in heat stress response
Osa-miR156_miRProf_1	TTGACAGAAGAGAGTGAGCAC	LOC_Os05g48800	Os05g0562200	931	951	942	0.696335	5	3	12	..(((.((.(((((((((((.&.))))))))))).)).)))..	CAGCUGACCCUCUUCUGUCAU&UUGACAGAAGAGAGUGAGCAC	Protein DEHYDRATION-INDUCED 19 (OsDi19)	auxin	A comprehensive transcriptome analysis of contrasting rice cultivars highlights the role of auxin and ABA responsive genes in heat stress response
Osa-miR156_miRProf_38	GCTCACTTCTCTCTCTGTCA	LOC_Os06g44790	None	125	144	135	0.740642	5	3	9	.((.(((((((((.(((((.&.))))).))))))))).)).	GGAGAGAGAGAGAUGUGAGA&GCUCACUUCUCUCUCUGUCA	expressed protein	resistance	Transcriptional Landscape of Pathogen-responsive LncRNAs in Rice Unveils the Role of ALEX1 in Jasmonate Pathway and Disease Resistance.
Osa-miR156_miRProf_47	GCTCACTTCTCTCTCTGTCACC	LOC_Os06g44790	None	124	144	135	0.693548	5	3	9	((-((.(((((((((.(((((.&.))))).))))))))).)).))	GG-GAGAGAGAGAGAUGUGAGA&GCUCACUUCUCUCUCUGUCACC	expressed protein	resistance	Transcriptional Landscape of Pathogen-responsive LncRNAs in Rice Unveils the Role of ALEX1 in Jasmonate Pathway and Disease Resistance.
Osa-miR156_miRProf_22	TGACAGAAGAGAGTGAGCTC	LOC_Os06g44970	Os06g0660200	6	25	16	0.703209	4	3	16	.(((((((((((((.(((((&))))).))))))))))))).	UAGCUCGUUCUCUUGUGUCA&UGACAGAAGAGAGUGAGCUC	Auxin efflux carrier component 2 (OsPIN2)	shoot architecture	Over-expression of OsPIN2 leads to increased tiller numbers, angle and shorter plant height through suppression of OsLAZY1
Osa-miR156_miRProf_15	TGACAGAAGAGAATGAGCAC	LOC_Os06g44970	Os06g0660200	6	25	16	0.82235	4.5	3	16	..((((((((((((.(((((&))))).))))))))))))..	UAGCUCGUUCUCUUGUGUCA&UGACAGAAGAGAAUGAGCAC	Auxin efflux carrier component 2 (OsPIN2)	shoot architecture	Over-expression of OsPIN2 leads to increased tiller numbers, angle and shorter plant height through suppression of OsLAZY1
Osa-miR156_miRProf_29	TGACAGAAGAGAGCGAGCAC	LOC_Os06g44970	Os06g0660200	6	25	16	0.788114	4.5	3	16	..((((((((((((.(((((&))))).))))))))))))..	UAGCUCGUUCUCUUGUGUCA&UGACAGAAGAGAGCGAGCAC	Auxin efflux carrier component 2 (OsPIN2)	shoot architecture	Over-expression of OsPIN2 leads to increased tiller numbers, angle and shorter plant height through suppression of OsLAZY1
Osa-miR156_miRProf_16	TGACAGAAGAGAGTGAGCAT	LOC_Os06g44970	Os06g0660200	6	25	16	0.72191	5	3	16	..((((((((((((.(((((&))))).))))))))))))..	UAGCUCGUUCUCUUGUGUCA&UGACAGAAGAGAGUGAGCAU	Auxin efflux carrier component 2 (OsPIN2)	shoot architecture	Over-expression of OsPIN2 leads to increased tiller numbers, angle and shorter plant height through suppression of OsLAZY1
Osa-miR156_miRProf_2	TGACAGAAGAGAGTGAGCAC	LOC_Os06g44970	Os06g0660200	6	25	16	0.69086	5	3	16	..((((((((((((.(((((&))))).))))))))))))..	UAGCUCGUUCUCUUGUGUCA&UGACAGAAGAGAGUGAGCAC	Auxin efflux carrier component 2 (OsPIN2)	shoot architecture	Over-expression of OsPIN2 leads to increased tiller numbers, angle and shorter plant height through suppression of OsLAZY1
Osa-miR156_miRProf_12	GACAGAAGAGAGTGAGCACA	LOC_Os06g45310	Os06g0663500	853	872	863	0.922043	2	3	34	.((((((.((((((((((((&)))))))))))).)))))).	CGUGCUCUCUCUCUUCUGUC&GACAGAAGAGAGUGAGCACA	Squamosa promoter-binding-like protein 11
Osa-miR156_miRProf_17	GACAGAAGAGAGTGAGCACT	LOC_Os06g45310	Os06g0663500	853	872	863	0.919355	2	3	34	.((((((.((((((((((((&)))))))))))).)))))).	CGUGCUCUCUCUCUUCUGUC&GACAGAAGAGAGUGAGCACU	Squamosa promoter-binding-like protein 11
Osa-miR156_miRProf_30	TGACAGAAGAGAGGGAGCAC	LOC_Os07g32170	Os07g0505200	852	871	862	0.962025	1	3	39	.(((((((((((((((((((&))))))))))))))))))).	AUGCUCCCUCUCUUCUGUCA&UGACAGAAGAGAGGGAGCAC	Squamosa promoter-binding-like protein 13	grain	OsSPL13 controls grain size in cultivated rice.
Osa-miR156_miRProf_16	TGACAGAAGAGAGTGAGCAT	LOC_Os07g32170	Os07g0505200	852	871	862	0.896067	1	3	39	((((((.(((((((((((((&))))))))))))).))))))	AUGCUCCCUCUCUUCUGUCA&UGACAGAAGAGAGUGAGCAU	Squamosa promoter-binding-like protein 13	grain	OsSPL13 controls grain size in cultivated rice.
Osa-miR156_miRProf_41	TTGACAGAAGAGAGAGAGCA	LOC_Os07g32170	Os07g0505200	853	872	863	0.876751	2	3	48	(((((.(((((((((((((.&.))))))))))))).)))))	UGCUCCCUCUCUUCUGUCAU&UUGACAGAAGAGAGAGAGCA	Squamosa promoter-binding-like protein 13	grain	OsSPL13 controls grain size in cultivated rice.
Osa-miR156_miRProf_8	TTGACAGAAGAGAGTGAGCA	LOC_Os07g32170	Os07g0505200	853	872	863	0.873239	2	3	48	(((((.(((((((((((((.&.))))))))))))).)))))	UGCUCCCUCUCUUCUGUCAU&UUGACAGAAGAGAGUGAGCA	Squamosa promoter-binding-like protein 13	grain	OsSPL13 controls grain size in cultivated rice.
Osa-miR156_miRProf_9	TGACAGAAGAGAGAGAGCAC	LOC_Os07g32170	Os07g0505200	852	871	862	0.831551	2	3	39	.(((((.(((((((((((((&))))))))))))).))))).	AUGCUCCCUCUCUUCUGUCA&UGACAGAAGAGAGAGAGCAC	Squamosa promoter-binding-like protein 13	grain	OsSPL13 controls grain size in cultivated rice.
Osa-miR156_miRProf_2	TGACAGAAGAGAGTGAGCAC	LOC_Os07g32170	Os07g0505200	852	871	862	0.827957	2	3	39	.(((((.(((((((((((((&))))))))))))).))))).	AUGCUCCCUCUCUUCUGUCA&UGACAGAAGAGAGUGAGCAC	Squamosa promoter-binding-like protein 13	grain	OsSPL13 controls grain size in cultivated rice.
Osa-miR156_miRProf_29	TGACAGAAGAGAGCGAGCAC	LOC_Os07g32170	Os07g0505200	852	871	862	0.79845	2	3	39	.(((((.(((((((((((((&))))))))))))).))))).	AUGCUCCCUCUCUUCUGUCA&UGACAGAAGAGAGCGAGCAC	Squamosa promoter-binding-like protein 13	grain	OsSPL13 controls grain size in cultivated rice.
Osa-miR156_miRProf_31	TGACAGAAGAGAGTGAGTAC	LOC_Os07g32170	Os07g0505200	852	871	862	0.818182	2.5	3	39	.(((((.(((((((((((((&))))))))))))).))))).	AUGCUCCCUCUCUUCUGUCA&UGACAGAAGAGAGUGAGUAC	Squamosa promoter-binding-like protein 13	grain	OsSPL13 controls grain size in cultivated rice.
Osa-miR156_miRProf_23	TGACAGAAGAGAGTGGGCAC	LOC_Os07g32170	Os07g0505200	852	871	862	0.760814	2.5	3	39	.(((((.(((((((((((((&))))))))))))).))))).	AUGCUCCCUCUCUUCUGUCA&UGACAGAAGAGAGUGGGCAC	Squamosa promoter-binding-like protein 13	grain	OsSPL13 controls grain size in cultivated rice.
Osa-miR156_miRProf_35	TGATAGAAGAGAGTGAGCAC	LOC_Os07g32170	Os07g0505200	852	871	862	0.818697	3	3	39	.(((((.(((((((((((((&))))))))))))).))))).	AUGCUCCCUCUCUUCUGUCA&UGAUAGAAGAGAGUGAGCAC	Squamosa promoter-binding-like protein 13	grain	OsSPL13 controls grain size in cultivated rice.
Osa-miR156_miRProf_4	TTGACAGAAGAGAGAGAGCAC	LOC_Os07g32170	Os07g0505200	852	872	863	0.815104	3	3	48	.(((((.(((((((((((((.&.))))))))))))).))))).	AUGCUCCCUCUCUUCUGUCAU&UUGACAGAAGAGAGAGAGCAC	Squamosa promoter-binding-like protein 13	grain	OsSPL13 controls grain size in cultivated rice.
Osa-miR156_miRProf_1	TTGACAGAAGAGAGTGAGCAC	LOC_Os07g32170	Os07g0505200	852	872	863	0.811518	3	3	48	.(((((.(((((((((((((.&.))))))))))))).))))).	AUGCUCCCUCUCUUCUGUCAU&UUGACAGAAGAGAGUGAGCAC	Squamosa promoter-binding-like protein 13	grain	OsSPL13 controls grain size in cultivated rice.
Osa-miR156_miRProf_49	TGACAGAAGAGAGAGAGCACA	LOC_Os07g32170	Os07g0505200	851	871	862	0.797436	3	3	39	..(((((.(((((((((((((&))))))))))))).)))))..	CAUGCUCCCUCUCUUCUGUCA&UGACAGAAGAGAGAGAGCACA	Squamosa promoter-binding-like protein 13	grain	OsSPL13 controls grain size in cultivated rice.
Osa-miR156_miRProf_22	TGACAGAAGAGAGTGAGCTC	LOC_Os07g32170	Os07g0505200	852	871	862	0.796791	3	3	39	..((((.(((((((((((((&))))))))))))).))))..	AUGCUCCCUCUCUUCUGUCA&UGACAGAAGAGAGUGAGCUC	Squamosa promoter-binding-like protein 13	grain	OsSPL13 controls grain size in cultivated rice.
Osa-miR156_miRProf_5	TGACAGAAGAGAGTGAGCACA	LOC_Os07g32170	Os07g0505200	851	871	862	0.793814	3	3	39	..(((((.(((((((((((((&))))))))))))).)))))..	CAUGCUCCCUCUCUUCUGUCA&UGACAGAAGAGAGUGAGCACA	Squamosa promoter-binding-like protein 13	grain	OsSPL13 controls grain size in cultivated rice.
Osa-miR156_miRProf_25	CGACAGAAGAGAGTGAGCAC	LOC_Os07g32170	Os07g0505200	852	871	862	0.792105	3	3	39	.(((((.((((((((((((.&.)))))))))))).))))).	AUGCUCCCUCUCUUCUGUCA&CGACAGAAGAGAGUGAGCAC	Squamosa promoter-binding-like protein 13	grain	OsSPL13 controls grain size in cultivated rice.
Osa-miR156_miRProf_15	TGACAGAAGAGAATGAGCAC	LOC_Os07g32170	Os07g0505200	852	871	862	0.7851	3	3	39	.(((((..((((((((((((&))))))))))))..))))).	AUGCUCCCUCUCUUCUGUCA&UGACAGAAGAGAAUGAGCAC	Squamosa promoter-binding-like protein 13	grain	OsSPL13 controls grain size in cultivated rice.
Osa-miR156_miRProf_10	CTGACAGAAGAGAGTGAGCAC	LOC_Os07g32170	Os07g0505200	852	872	863	0.778894	3	3	48	.(((((.(((((((((((((.&.))))))))))))).))))).	AUGCUCCCUCUCUUCUGUCAU&CUGACAGAAGAGAGUGAGCAC	Squamosa promoter-binding-like protein 13	grain	OsSPL13 controls grain size in cultivated rice.
Osa-miR156_miRProf_32	TGACAGAGGAGAGTGAGCAC	LOC_Os07g32170	Os07g0505200	852	871	862	0.770202	3	3	39	.(((((.(((((((((((((&))))))))))))).))))).	AUGCUCCCUCUCUUCUGUCA&UGACAGAGGAGAGUGAGCAC	Squamosa promoter-binding-like protein 13	grain	OsSPL13 controls grain size in cultivated rice.
Osa-miR156_miRProf_40	TGACAGAAGAGGGTGAGCAC	LOC_Os07g32170	Os07g0505200	852	871	862	0.760814	3	3	39	.(((((.(((((((((((((&))))))))))))).))))).	AUGCUCCCUCUCUUCUGUCA&UGACAGAAGAGGGUGAGCAC	Squamosa promoter-binding-like protein 13	grain	OsSPL13 controls grain size in cultivated rice.
Osa-miR156_miRProf_33	TGTCAGAAGAGAGTGAGCAC	LOC_Os07g32170	Os07g0505200	852	871	862	0.72043	4	3	39	.(((((.((((((((((.((&)).)))))))))).))))).	AUGCUCCCUCUCUUCUGUCA&UGUCAGAAGAGAGUGAGCAC	Squamosa promoter-binding-like protein 13	grain	OsSPL13 controls grain size in cultivated rice.
Osa-miR156_miRProf_18	TGACAGAAGAAAGTGAGCAC	LOC_Os07g32170	Os07g0505200	852	871	862	0.707246	4	3	39	.(((((.((.((((((((((&)))))))))).)).))))).	AUGCUCCCUCUCUUCUGUCA&UGACAGAAGAAAGUGAGCAC	Squamosa promoter-binding-like protein 13	grain	OsSPL13 controls grain size in cultivated rice.
Osa-miR156_miRProf_40	TGACAGAAGAGGGTGAGCAC	LOC_Os07g44180	Os07g0635900	763	785	776	0.773537	4.5	3	18	(((((((...(((((((((((((&)))))))))))))---)))))))	GUGCUUAGGUCCCUCUUCUGUUA&UGACAGAAGAGGG---UGAGCAC	Hydrophobic protein LTI6A (Low temperature-induced protein 6A)	seedling	The OsLti6 genes encoding low-molecular-weight membrane proteins are differentially expressed in rice cultivars with contrasting sensitivity to low temperature
Osa-miR156_miRProf_7	GCTCGCTCCTCTTTCTGTCAGC	LOC_Os08g03400	Os08g0127800	678	699	690	0.807175	5	3	13	(((((.(((((((((((((.((&)).))))))))))))).)))))	GCUGAGAGGAGGAGGAGCGUGU&GCUCGCUCCUCUUUCUGUCAGC	expressed protein
Osa-miR156_miRProf_20	GCTCGCTCCTCTTTCTGTCAG	LOC_Os08g03400	Os08g0127800	679	699	690	0.791262	5	3	13	((((.(((((((((((((.((&)).))))))))))))).))))	CUGAGAGGAGGAGGAGCGUGU&GCUCGCUCCUCUUUCUGUCAG	expressed protein
Osa-miR156_miRProf_40	TGACAGAAGAGGGTGAGCAC	LOC_Os08g37670	Os08g0482700	627	647	637	0.819338	5	3	35	..(((((((((((((((.(((&)))-)))))))))))))))..	AAGCUCGCCCUCUUCUGAUCG&UGA-CAGAAGAGGGUGAGCAC	UCL30|UCL
Osa-miR156_miRProf_12	GACAGAAGAGAGTGAGCACA	LOC_Os09g31438	Os09g0491532	808	827	818	0.943548	1	3	38	(((((((.((((((((((((&)))))))))))).)))))))	UGUGCUCUCUCUCUUCUGUC&GACAGAAGAGAGUGAGCACA	Squamosa promoter-binding-like protein 17
Osa-miR156_miRProf_17	GACAGAAGAGAGTGAGCACT	LOC_Os09g31438	Os09g0491532	808	827	818	0.913978	2	3	38	.((((((.((((((((((((&)))))))))))).)))))).	UGUGCUCUCUCUCUUCUGUC&GACAGAAGAGAGUGAGCACU	Squamosa promoter-binding-like protein 17
Osa-miR156_miRProf_7	GCTCGCTCCTCTTTCTGTCAGC	LOC_Os12g09580	Os12g0197500	1608	1625	1616	0.701794	4	3	20	((((-((---((((((((((((&))))))))))))...)).))))	GCUG-CA---AGAGGAGCGAGC&GCUCGCUCCUCUUUCUGUCAGC	Protein SUPPRESSOR OF GENE SILENCING 3 homolog (OsSGS3)
Osa-miR156_miRProf_12	GACAGAAGAGAGTGAGCACA	LOC_Os04g42620	Os04g0505200	209	229	220	0.822581	4	4	1	((((.((((((((((((((..&..))))))))))))))-))))	UGUGCCUCACUCUCUUCUGCU&GACAGAAGAGAGUGAG-CACA	uncharacterized protein At4g06744 precursor, putative, expressed
Osa-miR156_miRProf_17	GACAGAAGAGAGTGAGCACT	LOC_Os04g42620	Os04g0505200	209	229	220	0.793011	5	4	1	.(((.((((((((((((((..&..))))))))))))))-))).	UGUGCCUCACUCUCUUCUGCU&GACAGAAGAGAGUGAG-CACU	uncharacterized protein At4g06744 precursor, putative, expressed
Osa-miR156_miRProf_9	TGACAGAAGAGAGAGAGCAC	LOC_Os06g49010	Os06g0703500	1686	1705	1696	1	0	4	1	((((((((((((((((((((&))))))))))))))))))))	GUGCUCUCUCUCUUCUGUCA&UGACAGAAGAGAGAGAGCAC	Squamosa promoter-binding-like protein 12
Osa-miR156_miRProf_30	TGACAGAAGAGAGGGAGCAC	LOC_Os06g49010	Os06g0703500	1686	1705	1696	0.972152	0.5	4	1	((((((((((((((((((((&))))))))))))))))))))	GUGCUCUCUCUCUUCUGUCA&UGACAGAAGAGAGGGAGCAC	Squamosa promoter-binding-like protein 12
Osa-miR156_miRProf_49	TGACAGAAGAGAGAGAGCACA	LOC_Os06g49010	Os06g0703500	1685	1705	1696	1	1	4	1	.((((((((((((((((((((&)))))))))))))))))))).	CGUGCUCUCUCUCUUCUGUCA&UGACAGAAGAGAGAGAGCACA	Squamosa promoter-binding-like protein 12
Osa-miR156_miRProf_2	TGACAGAAGAGAGTGAGCAC	LOC_Os06g49010	Os06g0703500	1686	1705	1696	0.938172	1	4	1	((((((.(((((((((((((&))))))))))))).))))))	GUGCUCUCUCUCUUCUGUCA&UGACAGAAGAGAGUGAGCAC	Squamosa promoter-binding-like protein 12
Osa-miR156_miRProf_29	TGACAGAAGAGAGCGAGCAC	LOC_Os06g49010	Os06g0703500	1686	1705	1696	0.899225	1	4	1	((((((.(((((((((((((&))))))))))))).))))))	GUGCUCUCUCUCUUCUGUCA&UGACAGAAGAGAGCGAGCAC	Squamosa promoter-binding-like protein 12
Osa-miR156_miRProf_31	TGACAGAAGAGAGTGAGTAC	LOC_Os06g49010	Os06g0703500	1686	1705	1696	0.934659	1.5	4	1	((((((.(((((((((((((&))))))))))))).))))))	GUGCUCUCUCUCUUCUGUCA&UGACAGAAGAGAGUGAGUAC	Squamosa promoter-binding-like protein 12
Osa-miR156_miRProf_16	TGACAGAAGAGAGTGAGCAT	LOC_Os06g49010	Os06g0703500	1686	1705	1696	0.929775	1.5	4	1	((((((.(((((((((((((&))))))))))))).))))))	GUGCUCUCUCUCUUCUGUCA&UGACAGAAGAGAGUGAGCAU	Squamosa promoter-binding-like protein 12
Osa-miR156_miRProf_23	TGACAGAAGAGAGTGGGCAC	LOC_Os06g49010	Os06g0703500	1686	1705	1696	0.86514	1.5	4	1	((((((.(((((((((((((&))))))))))))).))))))	GUGCUCUCUCUCUUCUGUCA&UGACAGAAGAGAGUGGGCAC	Squamosa promoter-binding-like protein 12
Osa-miR156_miRProf_35	TGATAGAAGAGAGTGAGCAC	LOC_Os06g49010	Os06g0703500	1686	1705	1696	0.934844	2	4	1	((((((.(((((((((((((&))))))))))))).))))))	GUGCUCUCUCUCUUCUGUCA&UGAUAGAAGAGAGUGAGCAC	Squamosa promoter-binding-like protein 12
Osa-miR156_miRProf_5	TGACAGAAGAGAGTGAGCACA	LOC_Os06g49010	Os06g0703500	1685	1705	1696	0.909794	2	4	1	.((((((.(((((((((((((&))))))))))))).)))))).	CGUGCUCUCUCUCUUCUGUCA&UGACAGAAGAGAGUGAGCACA	Squamosa promoter-binding-like protein 12
Osa-miR156_miRProf_15	TGACAGAAGAGAATGAGCAC	LOC_Os06g49010	Os06g0703500	1686	1705	1696	0.908309	2	4	1	((((((..((((((((((((&))))))))))))..))))))	GUGCUCUCUCUCUUCUGUCA&UGACAGAAGAGAAUGAGCAC	Squamosa promoter-binding-like protein 12
Osa-miR156_miRProf_3	TGACAGAAGAGAGTGAGCACT	LOC_Os06g49010	Os06g0703500	1685	1705	1696	0.907216	2	4	1	.((((((.(((((((((((((&))))))))))))).)))))).	CGUGCUCUCUCUCUUCUGUCA&UGACAGAAGAGAGUGAGCACU	Squamosa promoter-binding-like protein 12
Osa-miR156_miRProf_25	CGACAGAAGAGAGTGAGCAC	LOC_Os06g49010	Os06g0703500	1686	1705	1696	0.894737	2	4	1	((((((.((((((((((((.&.)))))))))))).))))))	GUGCUCUCUCUCUUCUGUCA&CGACAGAAGAGAGUGAGCAC	Squamosa promoter-binding-like protein 12
Osa-miR156_miRProf_32	TGACAGAGGAGAGTGAGCAC	LOC_Os06g49010	Os06g0703500	1686	1705	1696	0.873737	2	4	1	((((((.(((((((((((((&))))))))))))).))))))	GUGCUCUCUCUCUUCUGUCA&UGACAGAGGAGAGUGAGCAC	Squamosa promoter-binding-like protein 12
Osa-miR156_miRProf_40	TGACAGAAGAGGGTGAGCAC	LOC_Os06g49010	Os06g0703500	1686	1705	1696	0.86514	2	4	1	((((((.(((((((((((((&))))))))))))).))))))	GUGCUCUCUCUCUUCUGUCA&UGACAGAAGAGGGUGAGCAC	Squamosa promoter-binding-like protein 12
Osa-miR156_miRProf_22	TGACAGAAGAGAGTGAGCTC	LOC_Os06g49010	Os06g0703500	1686	1705	1696	0.820856	2	4	1	(.((((.(((((((((((((&))))))))))))).)))).)	GUGCUCUCUCUCUUCUGUCA&UGACAGAAGAGAGUGAGCUC	Squamosa promoter-binding-like protein 12
Osa-miR156_miRProf_33	TGTCAGAAGAGAGTGAGCAC	LOC_Os06g49010	Os06g0703500	1686	1705	1696	0.830645	3	4	1	((((((.((((((((((.((&)).)))))))))).))))))	GUGCUCUCUCUCUUCUGUCA&UGUCAGAAGAGAGUGAGCAC	Squamosa promoter-binding-like protein 12
Osa-miR156_miRProf_18	TGACAGAAGAAAGTGAGCAC	LOC_Os06g49010	Os06g0703500	1686	1705	1696	0.826087	3	4	1	((((((.((.((((((((((&)))))))))).)).))))))	GUGCUCUCUCUCUUCUGUCA&UGACAGAAGAAAGUGAGCAC	Squamosa promoter-binding-like protein 12
Osa-miR159_miRProf_13	CTTGGAGTGAAGGGAGCTCT	LOC_Os01g59660	Os01g0812000	1261	1280	1271	1	0.5	1	2472	((((((((((((((((((((&))))))))))))))))))))	GGAGCUCCCUUCACUCCAAG&CUUGGAGUGAAGGGAGCUCU	Transcription factor GAMYB (OsGAMyb)	ga	A rice WRKY gene encodes a transcriptional repressor of the gibberellin signaling pathway in aleurone cells
Osa-miR159_miRProf_30	TTTGGAGTGAAGGGAGCTCT	LOC_Os01g59660	Os01g0812000	1261	1280	1271	1	1.5	1	2472	(((((((((((((((((((.&.)))))))))))))))))))	GGAGCUCCCUUCACUCCAAG&UUUGGAGUGAAGGGAGCUCU	Transcription factor GAMYB (OsGAMyb)	ga	A rice WRKY gene encodes a transcriptional repressor of the gibberellin signaling pathway in aleurone cells
Osa-miR159_miRProf_17	CTTGGATTGAAGGGAGCTCC	LOC_Os01g59660	Os01g0812000	1261	1280	1271	0.948052	2	1	2472	(((((((((((((.((((((&)))))).)))))))))))))	GGAGCUCCCUUCACUCCAAG&CUUGGAUUGAAGGGAGCUCC	Transcription factor GAMYB (OsGAMyb)	ga	A rice WRKY gene encodes a transcriptional repressor of the gibberellin signaling pathway in aleurone cells
Osa-miR159_miRProf_14	TTTGGAGTGAAGGGAGCTCTG	LOC_Os01g59660	Os01g0812000	1260	1280	1271	0.955112	2.5	1	2472	.(((((((((((((((((((.&.))))))))))))))))))).	UGGAGCUCCCUUCACUCCAAG&UUUGGAGUGAAGGGAGCUCUG	Transcription factor GAMYB (OsGAMyb)	ga	A rice WRKY gene encodes a transcriptional repressor of the gibberellin signaling pathway in aleurone cells
Osa-miR159_miRProf_23	ATTGGAGTGAAGGGAGCTCTG	LOC_Os01g59660	Os01g0812000	1260	1280	1271	0.947761	2.5	1	2472	.(((((((((((((((((((.&.))))))))))))))))))).	UGGAGCUCCCUUCACUCCAAG&AUUGGAGUGAAGGGAGCUCUG	Transcription factor GAMYB (OsGAMyb)	ga	A rice WRKY gene encodes a transcriptional repressor of the gibberellin signaling pathway in aleurone cells
Osa-miR159_miRProf_3	CTTGGATTGAAGGGAGCTCT	LOC_Os01g59660	Os01g0812000	1261	1280	1271	0.9375	2.5	1	2472	(((((((((((((.((((((&)))))).)))))))))))))	GGAGCUCCCUUCACUCCAAG&CUUGGAUUGAAGGGAGCUCU	Transcription factor GAMYB (OsGAMyb)	ga	A rice WRKY gene encodes a transcriptional repressor of the gibberellin signaling pathway in aleurone cells
Osa-miR159_miRProf_12	CTTGGATTGAAGGGAGCTCTA	LOC_Os01g59660	Os01g0812000	1260	1280	1271	0.934383	2.5	1	2472	((((((((((((((.((((((&)))))).))))))))))))))	UGGAGCUCCCUUCACUCCAAG&CUUGGAUUGAAGGGAGCUCUA	Transcription factor GAMYB (OsGAMyb)	ga	A rice WRKY gene encodes a transcriptional repressor of the gibberellin signaling pathway in aleurone cells
Osa-miR159_miRProf_11	TTTGGATTGAAGGGAGCTCC	LOC_Os01g59660	Os01g0812000	1261	1280	1271	0.915989	3	1	2472	(((((((((((((.(((((.&.))))).)))))))))))))	GGAGCUCCCUUCACUCCAAG&UUUGGAUUGAAGGGAGCUCC	Transcription factor GAMYB (OsGAMyb)	ga	A rice WRKY gene encodes a transcriptional repressor of the gibberellin signaling pathway in aleurone cells
Osa-miR159_miRProf_21	ATTGGATTGAAGGGAGCTCC	LOC_Os01g59660	Os01g0812000	1261	1280	1271	0.908108	3	1	2472	(((((((((((((.(((((.&.))))).)))))))))))))	GGAGCUCCCUUCACUCCAAG&AUUGGAUUGAAGGGAGCUCC	Transcription factor GAMYB (OsGAMyb)	ga	A rice WRKY gene encodes a transcriptional repressor of the gibberellin signaling pathway in aleurone cells
Osa-miR159_miRProf_2	TTTGGATTGAAGGGAGCTCT	LOC_Os01g59660	Os01g0812000	1261	1280	1271	0.903409	3.5	1	2472	(((((((((((((.(((((.&.))))).)))))))))))))	GGAGCUCCCUUCACUCCAAG&UUUGGAUUGAAGGGAGCUCU	Transcription factor GAMYB (OsGAMyb)	ga	A rice WRKY gene encodes a transcriptional repressor of the gibberellin signaling pathway in aleurone cells
Osa-miR159_miRProf_5	TTTGGATTGAAGGGAGCTCTA	LOC_Os01g59660	Os01g0812000	1260	1280	1271	0.90137	3.5	1	2472	((((((((((((((.(((((.&.))))).))))))))))))))	UGGAGCUCCCUUCACUCCAAG&UUUGGAUUGAAGGGAGCUCUA	Transcription factor GAMYB (OsGAMyb)	ga	A rice WRKY gene encodes a transcriptional repressor of the gibberellin signaling pathway in aleurone cells
Osa-miR159_miRProf_9	ATTGGATTGAAGGGAGCTCT	LOC_Os01g59660	Os01g0812000	1261	1280	1271	0.895184	3.5	1	2472	(((((((((((((.(((((.&.))))).)))))))))))))	GGAGCUCCCUUCACUCCAAG&AUUGGAUUGAAGGGAGCUCU	Transcription factor GAMYB (OsGAMyb)	ga	A rice WRKY gene encodes a transcriptional repressor of the gibberellin signaling pathway in aleurone cells
Osa-miR159_miRProf_19	TTTGGATTGAAGGGAGCTCCT	LOC_Os01g59660	Os01g0812000	1260	1280	1271	0.888312	4	1	2472	.(((((((((((((.(((((.&.))))).))))))))))))).	UGGAGCUCCCUUCACUCCAAG&UUUGGAUUGAAGGGAGCUCCU	Transcription factor GAMYB (OsGAMyb)	ga	A rice WRKY gene encodes a transcriptional repressor of the gibberellin signaling pathway in aleurone cells
Osa-miR159_miRProf_4	TTTGGATTGAAGGGAGCTCTT	LOC_Os01g59660	Os01g0812000	1260	1280	1271	0.880886	4.5	1	2472	.(((((((((((((.(((((.&.))))).))))))))))))).	UGGAGCUCCCUUCACUCCAAG&UUUGGAUUGAAGGGAGCUCUU	Transcription factor GAMYB (OsGAMyb)	ga	A rice WRKY gene encodes a transcriptional repressor of the gibberellin signaling pathway in aleurone cells
Osa-miR159_miRProf_1	TTTGGATTGAAGGGAGCTCTG	LOC_Os01g59660	Os01g0812000	1260	1280	1271	0.849206	4.5	1	2472	.(((((((((((((.(((((.&.))))).))))))))))))).	UGGAGCUCCCUUCACUCCAAG&UUUGGAUUGAAGGGAGCUCUG	Transcription factor GAMYB (OsGAMyb)	ga	A rice WRKY gene encodes a transcriptional repressor of the gibberellin signaling pathway in aleurone cells
Osa-miR159_miRProf_10	TTTGGATTGAAGGGAGCTCTC	LOC_Os01g59660	Os01g0812000	1260	1280	1271	0.834646	4.5	1	2472	.(((((((((((((.(((((.&.))))).))))))))))))).	UGGAGCUCCCUUCACUCCAAG&UUUGGAUUGAAGGGAGCUCUC	Transcription factor GAMYB (OsGAMyb)	ga	A rice WRKY gene encodes a transcriptional repressor of the gibberellin signaling pathway in aleurone cells
Osa-miR159_miRProf_20	AGCTGCTTGTTCATGGTTCC	LOC_Os09g03590	None	1997	2015	2006	0.775342	4.5	1	50	((((.((((-(((((((((.&.))))))))).)))).))))	GGAGGCAUG-ACAAGCAGCA&AGCUGCUUGUUCAUGGUUCC	retrotransposon protein, putative, unclassified, expressed	resistance	Transcriptional Landscape of Pathogen-responsive LncRNAs in Rice Unveils the Role of ALEX1 in Jasmonate Pathway and Disease Resistance.
Osa-miR159_miRProf_11	TTTGGATTGAAGGGAGCTCC	LOC_Os02g01590	Os02g0106100	2321	2342	2333	0.859079	4	2	49	(((..((((((((((((((((.&.))))))))))))))))--)))	GGAUCGCUCCCUUCGAUCCAAC&UUUGGAUUGAAGGGAGC--UCC	glycosyl hydrolases, putative, expressed	panicle	Genetic Evidence for the Role of a Rice Vacuolar Invertase as a Molecular Sink Strength Determinant.
Osa-miR159_miRProf_21	ATTGGATTGAAGGGAGCTCC	LOC_Os02g01590	Os02g0106100	2321	2342	2333	0.854054	4	2	49	(((..((((((((((((((((.&.))))))))))))))))--)))	GGAUCGCUCCCUUCGAUCCAAC&AUUGGAUUGAAGGGAGC--UCC	glycosyl hydrolases, putative, expressed	panicle	Genetic Evidence for the Role of a Rice Vacuolar Invertase as a Molecular Sink Strength Determinant.
Osa-miR159_miRProf_17	CTTGGATTGAAGGGAGCTCC	LOC_Os02g01590	Os02g0106100	2321	2342	2333	0.823377	4	2	49	(((..((((((((((((((((.&.))))))))))))))))--)))	GGAUCGCUCCCUUCGAUCCAAC&CUUGGAUUGAAGGGAGC--UCC	glycosyl hydrolases, putative, expressed	panicle	Genetic Evidence for the Role of a Rice Vacuolar Invertase as a Molecular Sink Strength Determinant.
Osa-miR159_miRProf_10	TTTGGATTGAAGGGAGCTCTC	LOC_Os02g01590	Os02g0106100	2322	2342	2333	0.787402	4	2	49	((..((((((((((((((((.&.))))))))))))))))..))	GAUCGCUCCCUUCGAUCCAAC&UUUGGAUUGAAGGGAGCUCUC	glycosyl hydrolases, putative, expressed	panicle	Genetic Evidence for the Role of a Rice Vacuolar Invertase as a Molecular Sink Strength Determinant.
Osa-miR159_miRProf_5	TTTGGATTGAAGGGAGCTCTA	LOC_Os02g01590	Os02g0106100	2320	2342	2333	0.843836	4.5	2	49	((((..((((((((((((((((.&.))))))))))))))))--))))	UGGAUCGCUCCCUUCGAUCCAAC&UUUGGAUUGAAGGGAGC--UCUA	glycosyl hydrolases, putative, expressed	panicle	Genetic Evidence for the Role of a Rice Vacuolar Invertase as a Molecular Sink Strength Determinant.
Osa-miR159_miRProf_12	CTTGGATTGAAGGGAGCTCTA	LOC_Os02g01590	Os02g0106100	2320	2342	2333	0.808399	4.5	2	49	((((..((((((((((((((((.&.))))))))))))))))--))))	UGGAUCGCUCCCUUCGAUCCAAC&CUUGGAUUGAAGGGAGC--UCUA	glycosyl hydrolases, putative, expressed	panicle	Genetic Evidence for the Role of a Rice Vacuolar Invertase as a Molecular Sink Strength Determinant.
Osa-miR159_miRProf_2	TTTGGATTGAAGGGAGCTCT	LOC_Os02g01590	Os02g0106100	2323	2342	2333	0.849432	5	2	49	...((((((((((((((((.&.))))))))))))))))...	AUCGCUCCCUUCGAUCCAAC&UUUGGAUUGAAGGGAGCUCU	glycosyl hydrolases, putative, expressed	panicle	Genetic Evidence for the Role of a Rice Vacuolar Invertase as a Molecular Sink Strength Determinant.
Osa-miR159_miRProf_9	ATTGGATTGAAGGGAGCTCT	LOC_Os02g01590	Os02g0106100	2323	2342	2333	0.844193	5	2	49	...((((((((((((((((.&.))))))))))))))))...	AUCGCUCCCUUCGAUCCAAC&AUUGGAUUGAAGGGAGCUCU	glycosyl hydrolases, putative, expressed	panicle	Genetic Evidence for the Role of a Rice Vacuolar Invertase as a Molecular Sink Strength Determinant.
Osa-miR159_miRProf_19	TTTGGATTGAAGGGAGCTCCT	LOC_Os02g01590	Os02g0106100	2320	2342	2333	0.833766	5	2	49	.(((..((((((((((((((((.&.))))))))))))))))--))).	UGGAUCGCUCCCUUCGAUCCAAC&UUUGGAUUGAAGGGAGC--UCCU	glycosyl hydrolases, putative, expressed	panicle	Genetic Evidence for the Role of a Rice Vacuolar Invertase as a Molecular Sink Strength Determinant.
Osa-miR159_miRProf_3	CTTGGATTGAAGGGAGCTCT	LOC_Os02g01590	Os02g0106100	2323	2342	2333	0.8125	5	2	49	...((((((((((((((((.&.))))))))))))))))...	AUCGCUCCCUUCGAUCCAAC&CUUGGAUUGAAGGGAGCUCU	glycosyl hydrolases, putative, expressed	panicle	Genetic Evidence for the Role of a Rice Vacuolar Invertase as a Molecular Sink Strength Determinant.
Osa-miR159_miRProf_6	AGCTCCCTTCGATCCAATCC	LOC_Os02g47690	None	4630	4650	4641	0.714433	4.5	2	16	((((....(((((((((((((&)))))))))))))-...))))	GGAUAACCGUCGAAGGGAGCU&AGCUCCCUUCGAU-CCAAUCC	retrotransposon protein, putative, Ty3-gypsy subclass, expressed	resistance	Transcriptional Landscape of Pathogen-responsive LncRNAs in Rice Unveils the Role of ALEX1 in Jasmonate Pathway and Disease Resistance.
Osa-miR159_miRProf_6	AGCTCCCTTCGATCCAATCC	LOC_Os04g54650	None	4398	4418	4409	0.714433	4.5	2	16	((((....(((((((((((((&)))))))))))))-...))))	GGAUAACCGUCGAAGGGAGCU&AGCUCCCUUCGAU-CCAAUCC	retrotransposon protein, putative, Ty3-gypsy subclass, expressed	resistance	Transcriptional Landscape of Pathogen-responsive LncRNAs in Rice Unveils the Role of ALEX1 in Jasmonate Pathway and Disease Resistance.
Osa-miR159_miRProf_6	AGCTCCCTTCGATCCAATCC	LOC_Os05g03690	None	4578	4598	4589	0.714433	4.5	2	16	((((....(((((((((((((&)))))))))))))-...))))	GGAUAACCGUCGAAGGGAGCU&AGCUCCCUUCGAU-CCAAUCC	retrotransposon protein, putative, Ty3-gypsy subclass, expressed	resistance	Transcriptional Landscape of Pathogen-responsive LncRNAs in Rice Unveils the Role of ALEX1 in Jasmonate Pathway and Disease Resistance.
Osa-miR159_miRProf_6	AGCTCCCTTCGATCCAATCC	LOC_Os05g07380	None	4851	4871	4862	0.714433	4.5	2	16	((((....(((((((((((((&)))))))))))))-...))))	GGAUAACCGUCGAAGGGAGCU&AGCUCCCUUCGAU-CCAAUCC	retrotransposon protein, putative, Ty3-gypsy subclass, expressed	resistance	Transcriptional Landscape of Pathogen-responsive LncRNAs in Rice Unveils the Role of ALEX1 in Jasmonate Pathway and Disease Resistance.
Osa-miR159_miRProf_6	AGCTCCCTTCGATCCAATCC	LOC_Os05g07400	None	4851	4871	4862	0.714433	4.5	2	16	((((....(((((((((((((&)))))))))))))-...))))	GGAUAACCGUCGAAGGGAGCU&AGCUCCCUUCGAU-CCAAUCC	retrotransposon protein, putative, Ty3-gypsy subclass, expressed	resistance	Transcriptional Landscape of Pathogen-responsive LncRNAs in Rice Unveils the Role of ALEX1 in Jasmonate Pathway and Disease Resistance.
Osa-miR159_miRProf_15	AGCTGCTTGTTCATGGTTCCC	LOC_Os06g04290	Os06g0134000	297	316	308	0.741206	4.5	2	106	((((((((.(((((((-((((&)))).))))))).))))))))	GGGAGCCAAGGACAAG-AGCU&AGCUGCUUGUUCAUGGUUCCC	40S ribosomal protein S20
Osa-miR159_miRProf_20	AGCTGCTTGTTCATGGTTCC	LOC_Os06g04290	Os06g0134000	298	316	308	0.717808	4.5	2	106	(((((((.(((((((-((((&)))).))))))).)))))))	GGAGCCAAGGACAAG-AGCU&AGCUGCUUGUUCAUGGUUCC	40S ribosomal protein S20
Osa-miR159_miRProf_6	AGCTCCCTTCGATCCAATCC	LOC_Os06g48370	None	4638	4658	4649	0.714433	4.5	2	16	((((....(((((((((((((&)))))))))))))-...))))	GGAUAACCGUCGAAGGGAGCU&AGCUCCCUUCGAU-CCAAUCC	retrotransposon protein, putative, Ty3-gypsy subclass, expressed	resistance	Transcriptional Landscape of Pathogen-responsive LncRNAs in Rice Unveils the Role of ALEX1 in Jasmonate Pathway and Disease Resistance.
Osa-miR159_miRProf_6	AGCTCCCTTCGATCCAATCC	LOC_Os06g48380	None	4638	4658	4649	0.714433	4.5	2	16	((((....(((((((((((((&)))))))))))))-...))))	GGAUAACCGUCGAAGGGAGCU&AGCUCCCUUCGAU-CCAAUCC	retrotransposon protein, putative, Ty3-gypsy subclass, expressed	resistance	Transcriptional Landscape of Pathogen-responsive LncRNAs in Rice Unveils the Role of ALEX1 in Jasmonate Pathway and Disease Resistance.
Osa-miR159_miRProf_6	AGCTCCCTTCGATCCAATCC	LOC_Os06g48390	None	2451	2471	2462	0.714433	4.5	2	16	((((....(((((((((((((&)))))))))))))-...))))	GGAUAACCGUCGAAGGGAGCU&AGCUCCCUUCGAU-CCAAUCC	retrotransposon protein, putative, Ty3-gypsy subclass, expressed	resistance	Transcriptional Landscape of Pathogen-responsive LncRNAs in Rice Unveils the Role of ALEX1 in Jasmonate Pathway and Disease Resistance.
Osa-miR159_miRProf_22	TTGGATTGAAGGGAGCTCTT	LOC_Os07g05720	Os07g0152000	1330	1349	1340	0.775568	4	2	52	(((((..(((((((((((((&)))))))))))))..)))))	AGGGGGACCCUUCAGUCCAA&UUGGAUUGAAGGGAGCUCUU	OsTCP21|OSTCP	transcription factor	Magnaporthe oryzae defeats rice defense by inducing miR319b and suppressing Jasmonic acid signaling.
Osa-miR159_miRProf_26	TTGGATTGAAGGGAGCTCTA	LOC_Os07g05720	Os07g0152000	1330	1349	1340	0.764045	5	2	52	.((((..(((((((((((((&)))))))))))))..)))).	AGGGGGACCCUUCAGUCCAA&UUGGAUUGAAGGGAGCUCUA	OsTCP21|OSTCP	transcription factor	Magnaporthe oryzae defeats rice defense by inducing miR319b and suppressing Jasmonic acid signaling.
Osa-miR159_miRProf_7	TTGGATTGAAGGGAGCTCTG	LOC_Os07g05720	Os07g0152000	1330	1349	1340	0.723577	5	2	52	.((((..(((((((((((((&)))))))))))))..)))).	AGGGGGACCCUUCAGUCCAA&UUGGAUUGAAGGGAGCUCUG	OsTCP21|OSTCP	transcription factor	Magnaporthe oryzae defeats rice defense by inducing miR319b and suppressing Jasmonic acid signaling.
Osa-miR159_miRProf_6	AGCTCCCTTCGATCCAATCC	LOC_Os08g23840	None	1737	1757	1748	0.714433	4.5	2	16	((((....(((((((((((((&)))))))))))))-...))))	GGAUAACCGUCGAAGGGAGCU&AGCUCCCUUCGAU-CCAAUCC	retrotransposon protein, putative, Ty3-gypsy subclass	resistance	Transcriptional Landscape of Pathogen-responsive LncRNAs in Rice Unveils the Role of ALEX1 in Jasmonate Pathway and Disease Resistance.
Osa-miR159_miRProf_6	AGCTCCCTTCGATCCAATCC	LOC_Os08g23860	None	1926	1946	1937	0.714433	4.5	2	16	((((....(((((((((((((&)))))))))))))-...))))	GGAUAACCGUCGAAGGGAGCU&AGCUCCCUUCGAU-CCAAUCC	retrotransposon protein, putative, Ty3-gypsy subclass	resistance	Transcriptional Landscape of Pathogen-responsive LncRNAs in Rice Unveils the Role of ALEX1 in Jasmonate Pathway and Disease Resistance.
Osa-miR159_miRProf_6	AGCTCCCTTCGATCCAATCC	LOC_Os09g08900	None	4851	4871	4862	0.714433	4.5	2	16	((((....(((((((((((((&)))))))))))))-...))))	GGAUAACCGUCGAAGGGAGCU&AGCUCCCUUCGAU-CCAAUCC	retrotransposon protein, putative, Ty3-gypsy subclass, expressed	resistance	Transcriptional Landscape of Pathogen-responsive LncRNAs in Rice Unveils the Role of ALEX1 in Jasmonate Pathway and Disease Resistance.
Osa-miR159_miRProf_28	AGCTGCTAAGCTATGGATCCC	LOC_Os09g17740	Os09g0346500	962	981	972	0.82801	3.5	2	1270	((((-(((((((((((((((.&.))))))))))))))).))))	GGGA-CCGUAGCUUAGCAGUG&AGCUGCUAAGCUAUGGAUCCC	Chlorophyll a-b binding protein 1, chloroplastic (LHCII type I CAB-1) (LHCP)
Osa-miR159_miRProf_6	AGCTCCCTTCGATCCAATCC	LOC_Os10g06270	None	4677	4697	4688	0.714433	4.5	2	16	((((....(((((((((((((&)))))))))))))-...))))	GGAUAACCGUCGAAGGGAGCU&AGCUCCCUUCGAU-CCAAUCC	retrotransposon protein, putative, Ty3-gypsy subclass, expressed	resistance	Transcriptional Landscape of Pathogen-responsive LncRNAs in Rice Unveils the Role of ALEX1 in Jasmonate Pathway and Disease Resistance.
Osa-miR159_miRProf_6	AGCTCCCTTCGATCCAATCC	LOC_Os10g16720	None	4662	4682	4673	0.714433	4.5	2	16	((((....(((((((((((((&)))))))))))))-...))))	GGAUAACCGUCGAAGGGAGCU&AGCUCCCUUCGAU-CCAAUCC	retrotransposon protein, putative, Ty3-gypsy subclass, expressed	resistance	Transcriptional Landscape of Pathogen-responsive LncRNAs in Rice Unveils the Role of ALEX1 in Jasmonate Pathway and Disease Resistance.
Osa-miR159_miRProf_6	AGCTCCCTTCGATCCAATCC	LOC_Os10g16900	None	4851	4871	4862	0.706701	4.5	2	16	((((....(((((((((((((&)))))))))))))-...))))	GGAUAACCGUCGAAGGGAGCU&AGCUCCCUUCGAU-CCAAUCC	retrotransposon protein, putative, Ty3-gypsy subclass, expressed	resistance	Transcriptional Landscape of Pathogen-responsive LncRNAs in Rice Unveils the Role of ALEX1 in Jasmonate Pathway and Disease Resistance.
Osa-miR159_miRProf_6	AGCTCCCTTCGATCCAATCC	LOC_Os10g17820	None	4875	4895	4886	0.714433	4.5	2	16	((((....(((((((((((((&)))))))))))))-...))))	GGAUAACCGUCGAAGGGAGCU&AGCUCCCUUCGAU-CCAAUCC	retrotransposon protein, putative, Ty3-gypsy subclass, expressed	resistance	Transcriptional Landscape of Pathogen-responsive LncRNAs in Rice Unveils the Role of ALEX1 in Jasmonate Pathway and Disease Resistance.
Osa-miR159_miRProf_6	AGCTCCCTTCGATCCAATCC	LOC_Os11g16870	None	4681	4701	4692	0.714433	4.5	2	16	((((....(((((((((((((&)))))))))))))-...))))	GGAUAACCGUCGAAGGGAGCU&AGCUCCCUUCGAU-CCAAUCC	retrotransposon protein, putative, Ty3-gypsy subclass, expressed	resistance	Transcriptional Landscape of Pathogen-responsive LncRNAs in Rice Unveils the Role of ALEX1 in Jasmonate Pathway and Disease Resistance.
Osa-miR159_miRProf_6	AGCTCCCTTCGATCCAATCC	LOC_Os11g27410	None	4581	4601	4592	0.714433	4.5	2	16	((((....(((((((((((((&)))))))))))))-...))))	GGAUAACCGUCGAAGGGAGCU&AGCUCCCUUCGAU-CCAAUCC	retrotransposon protein, putative, Ty3-gypsy subclass, expressed	resistance	Transcriptional Landscape of Pathogen-responsive LncRNAs in Rice Unveils the Role of ALEX1 in Jasmonate Pathway and Disease Resistance.
Osa-miR159_miRProf_6	AGCTCCCTTCGATCCAATCC	LOC_Os11g37440	None	3321	3341	3332	0.714433	4.5	2	16	((((....(((((((((((((&)))))))))))))-...))))	GGAUAACCGUCGAAGGGAGCU&AGCUCCCUUCGAU-CCAAUCC	retrotransposon protein, putative, Ty3-gypsy subclass, expressed	resistance	Transcriptional Landscape of Pathogen-responsive LncRNAs in Rice Unveils the Role of ALEX1 in Jasmonate Pathway and Disease Resistance.
Osa-miR159_miRProf_6	AGCTCCCTTCGATCCAATCC	LOC_Os11g38090	None	4851	4871	4862	0.714433	4.5	2	16	((((....(((((((((((((&)))))))))))))-...))))	GGAUAACCGUCGAAGGGAGCU&AGCUCCCUUCGAU-CCAAUCC	retrotransposon protein, putative, Ty3-gypsy subclass, expressed	resistance	Transcriptional Landscape of Pathogen-responsive LncRNAs in Rice Unveils the Role of ALEX1 in Jasmonate Pathway and Disease Resistance.
Osa-miR159_miRProf_6	AGCTCCCTTCGATCCAATCC	LOC_Os12g27490	None	4353	4373	4364	0.714433	4.5	2	16	((((....(((((((((((((&)))))))))))))-...))))	GGAUAACCGUCGAAGGGAGCU&AGCUCCCUUCGAU-CCAAUCC	retrotransposon protein, putative, Ty3-gypsy subclass, expressed
Osa-miR159_miRProf_20	AGCTGCTTGTTCATGGTTCC	LOC_Os12g41380	Os12g0606900	1872	1890	1881	0.728767	3.5	2	108	.((((((-(((((((((((.&.))))))))))).)))))).	AGAAUCA-GAACAAGCAGCA&AGCUGCUUGUUCAUGGUUCC	ulp1 protease family protein, putative, expressed
Osa-miR159_miRProf_11	TTTGGATTGAAGGGAGCTCC	LOC_Os01g11430	Os01g0212500	1113	1132	1123	0.785908	3	3	19	(((((.((((((((.(((((&))))).)))))))).)))))	GGAGCCCCCUUCAAACCAAA&UUUGGAUUGAAGGGAGCUCC	expressed protein
Osa-miR159_miRProf_1	TTTGGATTGAAGGGAGCTCTG	LOC_Os01g11430	Os01g0212500	1112	1132	1123	0.772487	3.5	3	19	((((((.((((((((.(((((&))))).)))))))).))))))	CGGAGCCCCCUUCAAACCAAA&UUUGGAUUGAAGGGAGCUCUG	expressed protein
Osa-miR159_miRProf_2	TTTGGATTGAAGGGAGCTCT	LOC_Os01g11430	Os01g0212500	1113	1132	1123	0.761364	3.5	3	19	(((((.((((((((.(((((&))))).)))))))).)))))	GGAGCCCCCUUCAAACCAAA&UUUGGAUUGAAGGGAGCUCU	expressed protein
Osa-miR159_miRProf_21	ATTGGATTGAAGGGAGCTCC	LOC_Os01g11430	Os01g0212500	1113	1132	1123	0.764865	4	3	19	(((((.((((((((.((((.&.)))).)))))))).)))))	GGAGCCCCCUUCAAACCAAA&AUUGGAUUGAAGGGAGCUCC	expressed protein
Osa-miR159_miRProf_19	TTTGGATTGAAGGGAGCTCCT	LOC_Os01g11430	Os01g0212500	1112	1132	1123	0.761039	4	3	19	.(((((.((((((((.(((((&))))).)))))))).))))).	CGGAGCCCCCUUCAAACCAAA&UUUGGAUUGAAGGGAGCUCCU	expressed protein
Osa-miR159_miRProf_17	CTTGGATTGAAGGGAGCTCC	LOC_Os01g11430	Os01g0212500	1113	1132	1123	0.74026	4	3	19	(((((.((((((((.((((.&.)))).)))))))).)))))	GGAGCCCCCUUCAAACCAAA&CUUGGAUUGAAGGGAGCUCC	expressed protein
Osa-miR159_miRProf_4	TTTGGATTGAAGGGAGCTCTT	LOC_Os01g11430	Os01g0212500	1112	1132	1123	0.742382	4.5	3	19	.(((((.((((((((.(((((&))))).)))))))).))))).	CGGAGCCCCCUUCAAACCAAA&UUUGGAUUGAAGGGAGCUCUU	expressed protein
Osa-miR159_miRProf_5	TTTGGATTGAAGGGAGCTCTA	LOC_Os01g11430	Os01g0212500	1112	1132	1123	0.739726	4.5	3	19	.(((((.((((((((.(((((&))))).)))))))).))))).	CGGAGCCCCCUUCAAACCAAA&UUUGGAUUGAAGGGAGCUCUA	expressed protein
Osa-miR159_miRProf_9	ATTGGATTGAAGGGAGCTCT	LOC_Os01g11430	Os01g0212500	1113	1132	1123	0.739377	4.5	3	19	(((((.((((((((.((((.&.)))).)))))))).)))))	GGAGCCCCCUUCAAACCAAA&AUUGGAUUGAAGGGAGCUCU	expressed protein
Osa-miR159_miRProf_3	CTTGGATTGAAGGGAGCTCT	LOC_Os01g11430	Os01g0212500	1113	1132	1123	0.714674	4.5	3	19	(((((.((((((((.((((.&.)))).)))))))).)))))	GGAGCCCCCUUCAAACCAAA&CUUGGAUUGAAGGGAGCUCU	expressed protein
Osa-miR159_miRProf_10	TTTGGATTGAAGGGAGCTCTC	LOC_Os01g11430	Os01g0212500	1112	1132	1123	0.703412	4.5	3	19	.(((((.((((((((.(((((&))))).)))))))).))))).	CGGAGCCCCCUUCAAACCAAA&UUUGGAUUGAAGGGAGCUCUC	expressed protein
Osa-miR159_miRProf_6	AGCTCCCTTCGATCCAATCC	LOC_Os01g28950	None	3768	3788	3779	0.714433	4.5	3	16	((((....(((((((((((((&)))))))))))))-...))))	GGAUAACCGUCGAAGGGAGCU&AGCUCCCUUCGAU-CCAAUCC	retrotransposon protein, putative, Ty3-gypsy subclass, expressed	resistance	Transcriptional Landscape of Pathogen-responsive LncRNAs in Rice Unveils the Role of ALEX1 in Jasmonate Pathway and Disease Resistance.
Osa-miR159_miRProf_26	TTGGATTGAAGGGAGCTCTA	LOC_Os02g01590	Os02g0106100	2320	2341	2332	0.86236	3.5	3	30	((((..((((((((((((((((&))))))))))))))))--))))	UGGAUCGCUCCCUUCGAUCCAA&UUGGAUUGAAGGGAGC--UCUA	glycosyl hydrolases, putative, expressed	panicle	Genetic Evidence for the Role of a Rice Vacuolar Invertase as a Molecular Sink Strength Determinant.
Osa-miR159_miRProf_7	TTGGATTGAAGGGAGCTCTG	LOC_Os02g01590	Os02g0106100	2320	2341	2332	0.810298	4.5	3	30	.(((..((((((((((((((((&))))))))))))))))--))).	UGGAUCGCUCCCUUCGAUCCAA&UUGGAUUGAAGGGAGC--UCUG	glycosyl hydrolases, putative, expressed	panicle	Genetic Evidence for the Role of a Rice Vacuolar Invertase as a Molecular Sink Strength Determinant.
Osa-miR159_miRProf_22	TTGGATTGAAGGGAGCTCTT	LOC_Os02g01590	Os02g0106100	2322	2341	2332	0.846591	5	3	30	....((((((((((((((((&))))))))))))))))....	GAUCGCUCCCUUCGAUCCAA&UUGGAUUGAAGGGAGCUCUU	glycosyl hydrolases, putative, expressed	panicle	Genetic Evidence for the Role of a Rice Vacuolar Invertase as a Molecular Sink Strength Determinant.
Osa-miR159_miRProf_6	AGCTCCCTTCGATCCAATCC	LOC_Os02g42750	None	4812	4832	4823	0.714433	4.5	3	16	((((....(((((((((((((&)))))))))))))-...))))	GGAUAACCGUCGAAGGGAGCU&AGCUCCCUUCGAU-CCAAUCC	retrotransposon protein, putative, Ty3-gypsy subclass, expressed	resistance	Transcriptional Landscape of Pathogen-responsive LncRNAs in Rice Unveils the Role of ALEX1 in Jasmonate Pathway and Disease Resistance.
Osa-miR159_miRProf_9	ATTGGATTGAAGGGAGCTCT	LOC_Os03g12840	Os03g0230500	588	607	598	0.810198	3.5	3	10	((((((((((((((.(((((&))))).))))))))))))))	AGAGCUUCCUUCAGCCCAAU&AUUGGAUUGAAGGGAGCUCU	Inositol-tetrakisphosphate 1-kinase 2 (EC 2.7.1.134) (Inositol 1,3,4-trisphosphate 5/6-kinase 2) (Inositol-triphosphate 5/6-kinase 2) (Ins(1,3,4)P(3) 5/6-kinase 2) (OsITP5/6K-2) (OsITPK2) (EC 2.7.1.159) (OsITL1) (Protein DROUGHT- AND SALT-SENSITIVE MUTANT 3) (OsDSM3)	salt	Characterization of an inositol 1,3,4-trisphosphate 5/6-kinase gene that is essential for drought and salt stress responses in rice
Osa-miR159_miRProf_4	TTTGGATTGAAGGGAGCTCTT	LOC_Os03g12840	Os03g0230500	587	607	598	0.795014	4.5	3	10	(((((((((((((((.((((.&.)))).)))))))))))))))	AAGAGCUUCCUUCAGCCCAAU&UUUGGAUUGAAGGGAGCUCUU	Inositol-tetrakisphosphate 1-kinase 2 (EC 2.7.1.134) (Inositol 1,3,4-trisphosphate 5/6-kinase 2) (Inositol-triphosphate 5/6-kinase 2) (Ins(1,3,4)P(3) 5/6-kinase 2) (OsITP5/6K-2) (OsITPK2) (EC 2.7.1.159) (OsITL1) (Protein DROUGHT- AND SALT-SENSITIVE MUTANT 3) (OsDSM3)	salt	Characterization of an inositol 1,3,4-trisphosphate 5/6-kinase gene that is essential for drought and salt stress responses in rice
Osa-miR159_miRProf_2	TTTGGATTGAAGGGAGCTCT	LOC_Os03g12840	Os03g0230500	588	607	598	0.789773	4.5	3	10	((((((((((((((.((((.&.)))).))))))))))))))	AGAGCUUCCUUCAGCCCAAU&UUUGGAUUGAAGGGAGCUCU	Inositol-tetrakisphosphate 1-kinase 2 (EC 2.7.1.134) (Inositol 1,3,4-trisphosphate 5/6-kinase 2) (Inositol-triphosphate 5/6-kinase 2) (Ins(1,3,4)P(3) 5/6-kinase 2) (OsITP5/6K-2) (OsITPK2) (EC 2.7.1.159) (OsITL1) (Protein DROUGHT- AND SALT-SENSITIVE MUTANT 3) (OsDSM3)	salt	Characterization of an inositol 1,3,4-trisphosphate 5/6-kinase gene that is essential for drought and salt stress responses in rice
Osa-miR159_miRProf_3	CTTGGATTGAAGGGAGCTCT	LOC_Os03g12840	Os03g0230500	588	607	598	0.755435	4.5	3	10	((((((((((((((.((((.&.)))).))))))))))))))	AGAGCUUCCUUCAGCCCAAU&CUUGGAUUGAAGGGAGCUCU	Inositol-tetrakisphosphate 1-kinase 2 (EC 2.7.1.134) (Inositol 1,3,4-trisphosphate 5/6-kinase 2) (Inositol-triphosphate 5/6-kinase 2) (Ins(1,3,4)P(3) 5/6-kinase 2) (OsITP5/6K-2) (OsITPK2) (EC 2.7.1.159) (OsITL1) (Protein DROUGHT- AND SALT-SENSITIVE MUTANT 3) (OsDSM3)	salt	Characterization of an inositol 1,3,4-trisphosphate 5/6-kinase gene that is essential for drought and salt stress responses in rice
Osa-miR159_miRProf_21	ATTGGATTGAAGGGAGCTCC	LOC_Os03g12840	Os03g0230500	588	607	598	0.737838	4.5	3	10	.(((((((((((((.(((((&))))).))))))))))))).	AGAGCUUCCUUCAGCCCAAU&AUUGGAUUGAAGGGAGCUCC	Inositol-tetrakisphosphate 1-kinase 2 (EC 2.7.1.134) (Inositol 1,3,4-trisphosphate 5/6-kinase 2) (Inositol-triphosphate 5/6-kinase 2) (Ins(1,3,4)P(3) 5/6-kinase 2) (OsITP5/6K-2) (OsITPK2) (EC 2.7.1.159) (OsITL1) (Protein DROUGHT- AND SALT-SENSITIVE MUTANT 3) (OsDSM3)	salt	Characterization of an inositol 1,3,4-trisphosphate 5/6-kinase gene that is essential for drought and salt stress responses in rice
Osa-miR159_miRProf_6	AGCTCCCTTCGATCCAATCC	LOC_Os03g23200	None	4812	4832	4823	0.714433	4.5	3	16	((((....(((((((((((((&)))))))))))))-...))))	GGAUAACCGUCGAAGGGAGCU&AGCUCCCUUCGAU-CCAAUCC	retrotransposon protein, putative, Ty3-gypsy subclass, expressed	resistance	Transcriptional Landscape of Pathogen-responsive LncRNAs in Rice Unveils the Role of ALEX1 in Jasmonate Pathway and Disease Resistance.
Osa-miR159_miRProf_6	AGCTCCCTTCGATCCAATCC	LOC_Os03g30710	None	4800	4820	4811	0.714433	4.5	3	16	((((....(((((((((((((&)))))))))))))-...))))	GGAUAACCGUCGAAGGGAGCU&AGCUCCCUUCGAU-CCAAUCC	retrotransposon protein, putative, Ty3-gypsy subclass, expressed	resistance	Transcriptional Landscape of Pathogen-responsive LncRNAs in Rice Unveils the Role of ALEX1 in Jasmonate Pathway and Disease Resistance.
Osa-miR159_miRProf_6	AGCTCCCTTCGATCCAATCC	LOC_Os03g36030	None	3903	3923	3914	0.714433	4.5	3	16	((((....(((((((((((((&)))))))))))))-...))))	GGAUAACCGUCGAAGGGAGCU&AGCUCCCUUCGAU-CCAAUCC	retrotransposon protein, putative, Ty3-gypsy subclass, expressed	resistance	Transcriptional Landscape of Pathogen-responsive LncRNAs in Rice Unveils the Role of ALEX1 in Jasmonate Pathway and Disease Resistance.
Osa-miR159_miRProf_6	AGCTCCCTTCGATCCAATCC	LOC_Os04g51740	None	4797	4817	4808	0.714433	4.5	3	16	((((....(((((((((((((&)))))))))))))-...))))	GGAUAACCGUCGAAGGGAGCU&AGCUCCCUUCGAU-CCAAUCC	retrotransposon protein, putative, Ty3-gypsy subclass	resistance	Transcriptional Landscape of Pathogen-responsive LncRNAs in Rice Unveils the Role of ALEX1 in Jasmonate Pathway and Disease Resistance.
Osa-miR159_miRProf_6	AGCTCCCTTCGATCCAATCC	LOC_Os05g07520	None	4815	4835	4826	0.714433	4.5	3	16	((((....(((((((((((((&)))))))))))))-...))))	GGAUAACCGUCGAAGGGAGCU&AGCUCCCUUCGAU-CCAAUCC	retrotransposon protein, putative, Ty3-gypsy subclass, expressed	resistance	Transcriptional Landscape of Pathogen-responsive LncRNAs in Rice Unveils the Role of ALEX1 in Jasmonate Pathway and Disease Resistance.
Osa-miR159_miRProf_6	AGCTCCCTTCGATCCAATCC	LOC_Os05g19350	None	1767	1787	1778	0.714433	4.5	3	16	((((....(((((((((((((&)))))))))))))-...))))	GGAUAACCGUCGAAGGGAGCU&AGCUCCCUUCGAU-CCAAUCC	retrotransposon protein, putative, Ty3-gypsy subclass, expressed	resistance	Transcriptional Landscape of Pathogen-responsive LncRNAs in Rice Unveils the Role of ALEX1 in Jasmonate Pathway and Disease Resistance.
Osa-miR159_miRProf_6	AGCTCCCTTCGATCCAATCC	LOC_Os05g23010	None	3933	3953	3944	0.714433	4.5	3	16	((((....(((((((((((((&)))))))))))))-...))))	GGAUAACCGUCGAAGGGAGCU&AGCUCCCUUCGAU-CCAAUCC	retrotransposon protein, putative, Ty3-gypsy subclass	resistance	Transcriptional Landscape of Pathogen-responsive LncRNAs in Rice Unveils the Role of ALEX1 in Jasmonate Pathway and Disease Resistance.
Osa-miR159_miRProf_6	AGCTCCCTTCGATCCAATCC	LOC_Os05g23070	None	2460	2480	2471	0.714433	4.5	3	16	((((....(((((((((((((&)))))))))))))-...))))	GGAUAACCGUCGAAGGGAGCU&AGCUCCCUUCGAU-CCAAUCC	retrotransposon protein, putative, Ty3-gypsy subclass, expressed	resistance	Transcriptional Landscape of Pathogen-responsive LncRNAs in Rice Unveils the Role of ALEX1 in Jasmonate Pathway and Disease Resistance.
Osa-miR159_miRProf_27	TTTGGATTGAAAGGAGCTCT	LOC_Os05g47560	Os05g0549100	986	1006	996	0.737805	5	3	14	.((((((((((((.(((((((&)))))))-)))))))))))).	UGAGUUCCUUUUAGAUCCAAG&UUUGGAU-UGAAAGGAGCUCU	serine/threonine-protein kinase SNT7, chloroplast precursor, putative, expressed
Osa-miR159_miRProf_6	AGCTCCCTTCGATCCAATCC	LOC_Os06g14610	None	1455	1475	1466	0.714433	4.5	3	16	((((....(((((((((((((&)))))))))))))-...))))	GGAUAACCGUCGAAGGGAGCU&AGCUCCCUUCGAU-CCAAUCC	retrotransposon protein, putative, Ty3-gypsy subclass, expressed	resistance	Transcriptional Landscape of Pathogen-responsive LncRNAs in Rice Unveils the Role of ALEX1 in Jasmonate Pathway and Disease Resistance.
Osa-miR159_miRProf_23	ATTGGAGTGAAGGGAGCTCTG	LOC_Os06g40330	Os06g0605600	1418	1438	1429	0.995025	0.5	3	25	(((((((((((((((((((((&)))))))))))))))))))))	UAGAGCUCCCUUCACUCCAAU&AUUGGAGUGAAGGGAGCUCUG	GAMYBL1|GAMYBL
Osa-miR159_miRProf_30	TTTGGAGTGAAGGGAGCTCT	LOC_Os06g40330	Os06g0605600	1419	1438	1429	1	1	3	25	(((((((((((((((((((.&.)))))))))))))))))))	AGAGCUCCCUUCACUCCAAU&UUUGGAGUGAAGGGAGCUCU	GAMYBL1|GAMYBL
Osa-miR159_miRProf_13	CTTGGAGTGAAGGGAGCTCT	LOC_Os06g40330	Os06g0605600	1419	1438	1429	0.966752	1	3	25	(((((((((((((((((((.&.)))))))))))))))))))	AGAGCUCCCUUCACUCCAAU&CUUGGAGUGAAGGGAGCUCU	GAMYBL1|GAMYBL
Osa-miR159_miRProf_14	TTTGGAGTGAAGGGAGCTCTG	LOC_Os06g40330	Os06g0605600	1418	1438	1429	0.970075	1.5	3	25	((((((((((((((((((((.&.))))))))))))))))))))	UAGAGCUCCCUUCACUCCAAU&UUUGGAGUGAAGGGAGCUCUG	GAMYBL1|GAMYBL
Osa-miR159_miRProf_9	ATTGGATTGAAGGGAGCTCT	LOC_Os06g40330	Os06g0605600	1419	1438	1429	0.926346	2	3	25	(((((((((((((.((((((&)))))).)))))))))))))	AGAGCUCCCUUCACUCCAAU&AUUGGAUUGAAGGGAGCUCU	GAMYBL1|GAMYBL
Osa-miR159_miRProf_5	TTTGGATTGAAGGGAGCTCTA	LOC_Os06g40330	Os06g0605600	1418	1438	1429	0.90411	3	3	25	((((((((((((((.(((((.&.))))).))))))))))))))	UAGAGCUCCCUUCACUCCAAU&UUUGGAUUGAAGGGAGCUCUA	GAMYBL1|GAMYBL
Osa-miR159_miRProf_2	TTTGGATTGAAGGGAGCTCT	LOC_Os06g40330	Os06g0605600	1419	1438	1429	0.897727	3	3	25	(((((((((((((.(((((.&.))))).)))))))))))))	AGAGCUCCCUUCACUCCAAU&UUUGGAUUGAAGGGAGCUCU	GAMYBL1|GAMYBL
Osa-miR159_miRProf_12	CTTGGATTGAAGGGAGCTCTA	LOC_Os06g40330	Os06g0605600	1418	1438	1429	0.866142	3	3	25	((((((((((((((.(((((.&.))))).))))))))))))))	UAGAGCUCCCUUCACUCCAAU&CUUGGAUUGAAGGGAGCUCUA	GAMYBL1|GAMYBL
Osa-miR159_miRProf_3	CTTGGATTGAAGGGAGCTCT	LOC_Os06g40330	Os06g0605600	1419	1438	1429	0.858696	3	3	25	(((((((((((((.(((((.&.))))).)))))))))))))	AGAGCUCCCUUCACUCCAAU&CUUGGAUUGAAGGGAGCUCU	GAMYBL1|GAMYBL
Osa-miR159_miRProf_21	ATTGGATTGAAGGGAGCTCC	LOC_Os06g40330	Os06g0605600	1419	1438	1429	0.854054	3	3	25	.((((((((((((.((((((&)))))).)))))))))))).	AGAGCUCCCUUCACUCCAAU&AUUGGAUUGAAGGGAGCUCC	GAMYBL1|GAMYBL
Osa-miR159_miRProf_1	TTTGGATTGAAGGGAGCTCTG	LOC_Os06g40330	Os06g0605600	1418	1438	1429	0.865079	3.5	3	25	((((((((((((((.(((((.&.))))).))))))))))))))	UAGAGCUCCCUUCACUCCAAU&UUUGGAUUGAAGGGAGCUCUG	GAMYBL1|GAMYBL
Osa-miR159_miRProf_4	TTTGGATTGAAGGGAGCTCTT	LOC_Os06g40330	Os06g0605600	1418	1438	1429	0.875346	4	3	25	.(((((((((((((.(((((.&.))))).))))))))))))).	UAGAGCUCCCUUCACUCCAAU&UUUGGAUUGAAGGGAGCUCUU	GAMYBL1|GAMYBL
Osa-miR159_miRProf_10	TTTGGATTGAAGGGAGCTCTC	LOC_Os06g40330	Os06g0605600	1418	1438	1429	0.829396	4	3	25	.(((((((((((((.(((((.&.))))).))))))))))))).	UAGAGCUCCCUUCACUCCAAU&UUUGGAUUGAAGGGAGCUCUC	GAMYBL1|GAMYBL
Osa-miR159_miRProf_11	TTTGGATTGAAGGGAGCTCC	LOC_Os06g40330	Os06g0605600	1419	1438	1429	0.826558	4	3	25	.((((((((((((.(((((.&.))))).)))))))))))).	AGAGCUCCCUUCACUCCAAU&UUUGGAUUGAAGGGAGCUCC	GAMYBL1|GAMYBL
Osa-miR159_miRProf_17	CTTGGATTGAAGGGAGCTCC	LOC_Os06g40330	Os06g0605600	1419	1438	1429	0.792208	4	3	25	.((((((((((((.(((((.&.))))).)))))))))))).	AGAGCUCCCUUCACUCCAAU&CUUGGAUUGAAGGGAGCUCC	GAMYBL1|GAMYBL
Osa-miR159_miRProf_19	TTTGGATTGAAGGGAGCTCCT	LOC_Os06g40330	Os06g0605600	1418	1438	1429	0.792208	5	3	25	..((((((((((((.(((((.&.))))).))))))))))))..	UAGAGCUCCCUUCACUCCAAU&UUUGGAUUGAAGGGAGCUCCU	GAMYBL1|GAMYBL
Osa-miR159_miRProf_27	TTTGGATTGAAAGGAGCTCT	LOC_Os06g40330	Os06g0605600	1419	1438	1429	0.762195	5	3	25	((((((((.((((.(((((.&.))))).)))).))))))))	AGAGCUCCCUUCACUCCAAU&UUUGGAUUGAAAGGAGCUCU	GAMYBL1|GAMYBL
Osa-miR159_miRProf_6	AGCTCCCTTCGATCCAATCC	LOC_Os07g28510	None	4774	4794	4785	0.714433	4.5	3	16	((((....(((((((((((((&)))))))))))))-...))))	GGAUAACCGUCGAAGGGAGCU&AGCUCCCUUCGAU-CCAAUCC	retrotransposon protein, putative, Ty3-gypsy subclass, expressed	resistance	Transcriptional Landscape of Pathogen-responsive LncRNAs in Rice Unveils the Role of ALEX1 in Jasmonate Pathway and Disease Resistance.
Osa-miR159_miRProf_6	AGCTCCCTTCGATCCAATCC	LOC_Os09g03830	None	3861	3881	3872	0.714433	4.5	3	16	((((....(((((((((((((&)))))))))))))-...))))	GGAUAACCGUCGAAGGGAGCU&AGCUCCCUUCGAU-CCAAUCC	retrotransposon protein, putative, Ty3-gypsy subclass, expressed	resistance	Transcriptional Landscape of Pathogen-responsive LncRNAs in Rice Unveils the Role of ALEX1 in Jasmonate Pathway and Disease Resistance.
Osa-miR159_miRProf_6	AGCTCCCTTCGATCCAATCC	LOC_Os09g16360	None	720	740	731	0.714433	4.5	3	16	((((....(((((((((((((&)))))))))))))-...))))	GGAUAACCGUCGAAGGGAGCU&AGCUCCCUUCGAU-CCAAUCC	retrotransposon protein, putative, Ty3-gypsy subclass, expressed	resistance	Transcriptional Landscape of Pathogen-responsive LncRNAs in Rice Unveils the Role of ALEX1 in Jasmonate Pathway and Disease Resistance.
Osa-miR159_miRProf_13	CTTGGAGTGAAGGGAGCTCT	LOC_Os09g24440	Os09g0409950|Os09g0410125|Os09g0410300	1886	1907	1897	0.73913	5	3	15	.((((((.((((((.(((((((&)))))))-))))))-)))))).	UGAGCUCUCCUUCAGCUUCAAG&CUUGGAG-UGAAGG-GAGCUCU	expressed protein	seedling
Osa-miR159_miRProf_6	AGCTCCCTTCGATCCAATCC	LOC_Os10g08820	None	3858	3878	3869	0.714433	4.5	3	16	((((....(((((((((((((&)))))))))))))-...))))	GGAUAACCGUCGAAGGGAGCU&AGCUCCCUUCGAU-CCAAUCC	retrotransposon protein, putative, Ty3-gypsy subclass, expressed	resistance	Transcriptional Landscape of Pathogen-responsive LncRNAs in Rice Unveils the Role of ALEX1 in Jasmonate Pathway and Disease Resistance.
Osa-miR159_miRProf_6	AGCTCCCTTCGATCCAATCC	LOC_Os10g16950	None	4086	4106	4097	0.714433	4.5	3	16	((((....(((((((((((((&)))))))))))))-...))))	GGAUAACCGUCGAAGGGAGCU&AGCUCCCUUCGAU-CCAAUCC	retrotransposon protein, putative, Ty3-gypsy subclass, expressed	resistance	Transcriptional Landscape of Pathogen-responsive LncRNAs in Rice Unveils the Role of ALEX1 in Jasmonate Pathway and Disease Resistance.
Osa-miR159_miRProf_6	AGCTCCCTTCGATCCAATCC	LOC_Os10g17560	None	4851	4871	4862	0.714433	4.5	3	16	((((....(((((((((((((&)))))))))))))-...))))	GGAUAACCGUCGAAGGGAGCU&AGCUCCCUUCGAU-CCAAUCC	retrotransposon protein, putative, Ty3-gypsy subclass, expressed	resistance	Transcriptional Landscape of Pathogen-responsive LncRNAs in Rice Unveils the Role of ALEX1 in Jasmonate Pathway and Disease Resistance.
Osa-miR159_miRProf_6	AGCTCCCTTCGATCCAATCC	LOC_Os10g24460	None	4777	4797	4788	0.714433	4.5	3	16	((((....(((((((((((((&)))))))))))))-...))))	GGAUAACCGUCGAAGGGAGCU&AGCUCCCUUCGAU-CCAAUCC	retrotransposon protein, putative, Ty3-gypsy subclass, expressed	resistance	Transcriptional Landscape of Pathogen-responsive LncRNAs in Rice Unveils the Role of ALEX1 in Jasmonate Pathway and Disease Resistance.
Osa-miR159_miRProf_6	AGCTCCCTTCGATCCAATCC	LOC_Os10g24620	None	4627	4647	4638	0.714433	4.5	3	16	((((....(((((((((((((&)))))))))))))-...))))	GGAUAACCGUCGAAGGGAGCU&AGCUCCCUUCGAU-CCAAUCC	retrotransposon protein, putative, Ty3-gypsy subclass, expressed	resistance	Transcriptional Landscape of Pathogen-responsive LncRNAs in Rice Unveils the Role of ALEX1 in Jasmonate Pathway and Disease Resistance.
Osa-miR159_miRProf_6	AGCTCCCTTCGATCCAATCC	LOC_Os11g10900	None	4851	4871	4862	0.714433	4.5	3	16	((((....(((((((((((((&)))))))))))))-...))))	GGAUAACCGUCGAAGGGAGCU&AGCUCCCUUCGAU-CCAAUCC	retrotransposon protein, putative, Ty3-gypsy subclass, expressed	resistance	Transcriptional Landscape of Pathogen-responsive LncRNAs in Rice Unveils the Role of ALEX1 in Jasmonate Pathway and Disease Resistance.
Osa-miR159_miRProf_6	AGCTCCCTTCGATCCAATCC	LOC_Os11g44740	None	315	335	326	0.714433	4.5	3	16	((((....(((((((((((((&)))))))))))))-...))))	GGAUAACCGUCGAAGGGAGCU&AGCUCCCUUCGAU-CCAAUCC	retrotransposon protein, putative, Ty3-gypsy subclass	resistance	Transcriptional Landscape of Pathogen-responsive LncRNAs in Rice Unveils the Role of ALEX1 in Jasmonate Pathway and Disease Resistance.
Osa-miR159_miRProf_6	AGCTCCCTTCGATCCAATCC	LOC_Os12g12410	None	4020	4040	4031	0.714433	4.5	3	16	((((....(((((((((((((&)))))))))))))-...))))	GGAUAACCGUCGAAGGGAGCU&AGCUCCCUUCGAU-CCAAUCC	retrotransposon protein, putative, Ty3-gypsy subclass, expressed	resistance	Transcriptional Landscape of Pathogen-responsive LncRNAs in Rice Unveils the Role of ALEX1 in Jasmonate Pathway and Disease Resistance.
Osa-miR160_miRProf_16	GCGTGCGAGGTGCCAAGCATG	LOC_Os01g27230	Os01g0369900	2614	2633	2625	0.704955	5	2	43	((((((.((((-(((((((((&))))))))).)))).))))))	CAUGCUGGGCA-CUUGCAUGC&GCGUGCGAGGUGCCAAGCAUG	Putative 12-oxophytodienoate reductase 10 (EC 1.3.1.-) (OPDA-reductase 10) (OsOPR10)
Osa-miR160_miRProf_5	TGCCTGGCTCCCTGTATGCC	LOC_Os04g43910	Os04g0519700	1345	1364	1355	1	0	2	313	((((((((((((((((((((&))))))))))))))))))))	GGCAUACAGGGAGCCAGGCA&UGCCUGGCUCCCUGUAUGCC	Auxin response factor 10
Osa-miR160_miRProf_7	TGCCTGGCTCCCTGTATGCT	LOC_Os04g43910	Os04g0519700	1345	1364	1355	1	0.5	2	313	((((((((((((((((((((&))))))))))))))))))))	GGCAUACAGGGAGCCAGGCA&UGCCUGGCUCCCUGUAUGCU	Auxin response factor 10
Osa-miR160_miRProf_1	TGCCTGGCTCCCTGTATGCCA	LOC_Os04g43910	Os04g0519700	1344	1364	1355	1	1	2	313	.((((((((((((((((((((&)))))))))))))))))))).	AGGCAUACAGGGAGCCAGGCA&UGCCUGGCUCCCUGUAUGCCA	Auxin response factor 10
Osa-miR160_miRProf_2	TGCCTGGCTCCCTGTATGCCG	LOC_Os04g43910	Os04g0519700	1344	1364	1355	0.991342	1	2	313	.((((((((((((((((((((&)))))))))))))))))))).	AGGCAUACAGGGAGCCAGGCA&UGCCUGGCUCCCUGUAUGCCG	Auxin response factor 10
Osa-miR160_miRProf_17	TGCCTGGCTCCCTGAATGCC	LOC_Os04g43910	Os04g0519700	1345	1364	1355	0.933486	1	2	313	(((((.((((((((((((((&)))))))))))))).)))))	GGCAUACAGGGAGCCAGGCA&UGCCUGGCUCCCUGAAUGCC	Auxin response factor 10
Osa-miR160_miRProf_6	TGCCTGGTTCCCTGTATGCCA	LOC_Os04g43910	Os04g0519700	1344	1364	1355	1	2	2	313	.((((((((((((((((((((&)))))))))))))))))))).	AGGCAUACAGGGAGCCAGGCA&UGCCUGGUUCCCUGUAUGCCA	Auxin response factor 10
Osa-miR160_miRProf_3	TGCCTGGCTCCCTGAATGCCA	LOC_Os04g43910	Os04g0519700	1344	1364	1355	0.911504	2	2	313	.(((((.((((((((((((((&)))))))))))))).))))).	AGGCAUACAGGGAGCCAGGCA&UGCCUGGCUCCCUGAAUGCCA	Auxin response factor 10
Osa-miR160_miRProf_10	TGCCTGGCTCCCTGAATGCCAT	LOC_Os04g43910	Os04g0519700	1343	1364	1355	0.889849	3	2	313	..(((((.((((((((((((((&)))))))))))))).)))))..	CAGGCAUACAGGGAGCCAGGCA&UGCCUGGCUCCCUGAAUGCCAU	Auxin response factor 10
Osa-miR160_miRProf_11	TGCCTGGCTCCCTGGATGCCA	LOC_Os04g43910	Os04g0519700	1344	1364	1355	0.869748	3	2	313	.((((..((((((((((((((&))))))))))))))..)))).	AGGCAUACAGGGAGCCAGGCA&UGCCUGGCUCCCUGGAUGCCA	Auxin response factor 10
Osa-miR160_miRProf_5	TGCCTGGCTCCCTGTATGCC	LOC_Os06g47150	Os06g0685700	2043	2062	2053	1	0	2	816	((((((((((((((((((((&))))))))))))))))))))	GGCAUACAGGGAGCCAGGCA&UGCCUGGCUCCCUGUAUGCC	Auxin response factor 18 (OsARF10)	callus	OsHDA710-mediated Histone Deacetylation Regulates Callus Formation of Rice Mature Embryo
Osa-miR160_miRProf_7	TGCCTGGCTCCCTGTATGCT	LOC_Os06g47150	Os06g0685700	2043	2062	2053	1	0.5	2	816	((((((((((((((((((((&))))))))))))))))))))	GGCAUACAGGGAGCCAGGCA&UGCCUGGCUCCCUGUAUGCU	Auxin response factor 18 (OsARF10)	callus	OsHDA710-mediated Histone Deacetylation Regulates Callus Formation of Rice Mature Embryo
Osa-miR160_miRProf_1	TGCCTGGCTCCCTGTATGCCA	LOC_Os06g47150	Os06g0685700	2042	2062	2053	1	1	2	816	.((((((((((((((((((((&)))))))))))))))))))).	AGGCAUACAGGGAGCCAGGCA&UGCCUGGCUCCCUGUAUGCCA	Auxin response factor 18 (OsARF10)	callus	OsHDA710-mediated Histone Deacetylation Regulates Callus Formation of Rice Mature Embryo
Osa-miR160_miRProf_2	TGCCTGGCTCCCTGTATGCCG	LOC_Os06g47150	Os06g0685700	2042	2062	2053	0.991342	1	2	816	.((((((((((((((((((((&)))))))))))))))))))).	AGGCAUACAGGGAGCCAGGCA&UGCCUGGCUCCCUGUAUGCCG	Auxin response factor 18 (OsARF10)	callus	OsHDA710-mediated Histone Deacetylation Regulates Callus Formation of Rice Mature Embryo
Osa-miR160_miRProf_17	TGCCTGGCTCCCTGAATGCC	LOC_Os06g47150	Os06g0685700	2043	2062	2053	0.933486	1	2	816	(((((.((((((((((((((&)))))))))))))).)))))	GGCAUACAGGGAGCCAGGCA&UGCCUGGCUCCCUGAAUGCC	Auxin response factor 18 (OsARF10)	callus	OsHDA710-mediated Histone Deacetylation Regulates Callus Formation of Rice Mature Embryo
Osa-miR160_miRProf_6	TGCCTGGTTCCCTGTATGCCA	LOC_Os06g47150	Os06g0685700	2042	2062	2053	1	2	2	816	.((((((((((((((((((((&)))))))))))))))))))).	AGGCAUACAGGGAGCCAGGCA&UGCCUGGUUCCCUGUAUGCCA	Auxin response factor 18 (OsARF10)	callus	OsHDA710-mediated Histone Deacetylation Regulates Callus Formation of Rice Mature Embryo
Osa-miR160_miRProf_3	TGCCTGGCTCCCTGAATGCCA	LOC_Os06g47150	Os06g0685700	2042	2062	2053	0.911504	2	2	816	.(((((.((((((((((((((&)))))))))))))).))))).	AGGCAUACAGGGAGCCAGGCA&UGCCUGGCUCCCUGAAUGCCA	Auxin response factor 18 (OsARF10)	callus	OsHDA710-mediated Histone Deacetylation Regulates Callus Formation of Rice Mature Embryo
Osa-miR160_miRProf_10	TGCCTGGCTCCCTGAATGCCAT	LOC_Os06g47150	Os06g0685700	2041	2062	2053	0.889849	3	2	816	..(((((.((((((((((((((&)))))))))))))).)))))..	CAGGCAUACAGGGAGCCAGGCA&UGCCUGGCUCCCUGAAUGCCAU	Auxin response factor 18 (OsARF10)	callus	OsHDA710-mediated Histone Deacetylation Regulates Callus Formation of Rice Mature Embryo
Osa-miR160_miRProf_11	TGCCTGGCTCCCTGGATGCCA	LOC_Os06g47150	Os06g0685700	2042	2062	2053	0.869748	3	2	816	.((((..((((((((((((((&))))))))))))))..)))).	AGGCAUACAGGGAGCCAGGCA&UGCCUGGCUCCCUGGAUGCCA	Auxin response factor 18 (OsARF10)	callus	OsHDA710-mediated Histone Deacetylation Regulates Callus Formation of Rice Mature Embryo
Osa-miR160_miRProf_5	TGCCTGGCTCCCTGTATGCC	LOC_Os10g33940	Os10g0479900	1636	1655	1646	1	0	2	816	((((((((((((((((((((&))))))))))))))))))))	GGCAUACAGGGAGCCAGGCA&UGCCUGGCUCCCUGUAUGCC	Auxin response factor 22	callus	OsHDA710-mediated Histone Deacetylation Regulates Callus Formation of Rice Mature Embryo.
Osa-miR160_miRProf_7	TGCCTGGCTCCCTGTATGCT	LOC_Os10g33940	Os10g0479900	1636	1655	1646	1	0.5	2	816	((((((((((((((((((((&))))))))))))))))))))	GGCAUACAGGGAGCCAGGCA&UGCCUGGCUCCCUGUAUGCU	Auxin response factor 22	callus	OsHDA710-mediated Histone Deacetylation Regulates Callus Formation of Rice Mature Embryo.
Osa-miR160_miRProf_1	TGCCTGGCTCCCTGTATGCCA	LOC_Os10g33940	Os10g0479900	1635	1655	1646	1	1	2	816	.((((((((((((((((((((&)))))))))))))))))))).	AGGCAUACAGGGAGCCAGGCA&UGCCUGGCUCCCUGUAUGCCA	Auxin response factor 22	callus	OsHDA710-mediated Histone Deacetylation Regulates Callus Formation of Rice Mature Embryo.
Osa-miR160_miRProf_2	TGCCTGGCTCCCTGTATGCCG	LOC_Os10g33940	Os10g0479900	1635	1655	1646	0.991342	1	2	816	.((((((((((((((((((((&)))))))))))))))))))).	AGGCAUACAGGGAGCCAGGCA&UGCCUGGCUCCCUGUAUGCCG	Auxin response factor 22	callus	OsHDA710-mediated Histone Deacetylation Regulates Callus Formation of Rice Mature Embryo.
Osa-miR160_miRProf_17	TGCCTGGCTCCCTGAATGCC	LOC_Os10g33940	Os10g0479900	1636	1655	1646	0.933486	1	2	816	(((((.((((((((((((((&)))))))))))))).)))))	GGCAUACAGGGAGCCAGGCA&UGCCUGGCUCCCUGAAUGCC	Auxin response factor 22	callus	OsHDA710-mediated Histone Deacetylation Regulates Callus Formation of Rice Mature Embryo.
Osa-miR160_miRProf_6	TGCCTGGTTCCCTGTATGCCA	LOC_Os10g33940	Os10g0479900	1635	1655	1646	1	2	2	816	.((((((((((((((((((((&)))))))))))))))))))).	AGGCAUACAGGGAGCCAGGCA&UGCCUGGUUCCCUGUAUGCCA	Auxin response factor 22	callus	OsHDA710-mediated Histone Deacetylation Regulates Callus Formation of Rice Mature Embryo.
Osa-miR160_miRProf_3	TGCCTGGCTCCCTGAATGCCA	LOC_Os10g33940	Os10g0479900	1635	1655	1646	0.911504	2	2	816	.(((((.((((((((((((((&)))))))))))))).))))).	AGGCAUACAGGGAGCCAGGCA&UGCCUGGCUCCCUGAAUGCCA	Auxin response factor 22	callus	OsHDA710-mediated Histone Deacetylation Regulates Callus Formation of Rice Mature Embryo.
Osa-miR160_miRProf_10	TGCCTGGCTCCCTGAATGCCAT	LOC_Os10g33940	Os10g0479900	1634	1655	1646	0.889849	3	2	816	..(((((.((((((((((((((&)))))))))))))).)))))..	CAGGCAUACAGGGAGCCAGGCA&UGCCUGGCUCCCUGAAUGCCAU	Auxin response factor 22	callus	OsHDA710-mediated Histone Deacetylation Regulates Callus Formation of Rice Mature Embryo.
Osa-miR160_miRProf_11	TGCCTGGCTCCCTGGATGCCA	LOC_Os10g33940	Os10g0479900	1635	1655	1646	0.869748	3	2	816	.((((..((((((((((((((&))))))))))))))..)))).	AGGCAUACAGGGAGCCAGGCA&UGCCUGGCUCCCUGGAUGCCA	Auxin response factor 22	callus	OsHDA710-mediated Histone Deacetylation Regulates Callus Formation of Rice Mature Embryo.
Osa-miR160_miRProf_8	CGTACAAGGAGTCAAGCATG	LOC_Os02g32160	Os02g0521300	2532	2550	2541	0.76204	3	3	41	((((-(((((((((((((((&))))))))))))))).))))	CAUG-UUGACUCUUUGUGCG&CGUACAAGGAGUCAAGCAUG	copine, putative, expressed	temperature	Rice copine genes OsBON1 and OsBON3 function as suppressors of broad-spectrum disease resistance.
Osa-miR160_miRProf_5	TGCCTGGCTCCCTGTATGCC	LOC_Os02g41800	Os02g0628600	1485	1504	1495	1	0	3	492	((((((((((((((((((((&))))))))))))))))))))	GGCAUACAGGGAGCCAGGCA&UGCCUGGCUCCCUGUAUGCC	Auxin response factor 8	iaa	'Evidence of an auxin signal pathway, microRNA167-ARF8-GH3, and its response to exogenous auxin in cultured rice cells'
Osa-miR160_miRProf_7	TGCCTGGCTCCCTGTATGCT	LOC_Os02g41800	Os02g0628600	1485	1504	1495	1	0.5	3	492	((((((((((((((((((((&))))))))))))))))))))	GGCAUACAGGGAGCCAGGCA&UGCCUGGCUCCCUGUAUGCU	Auxin response factor 8	iaa	'Evidence of an auxin signal pathway, microRNA167-ARF8-GH3, and its response to exogenous auxin in cultured rice cells'
Osa-miR160_miRProf_1	TGCCTGGCTCCCTGTATGCCA	LOC_Os02g41800	Os02g0628600	1484	1504	1495	1	1	3	492	.((((((((((((((((((((&)))))))))))))))))))).	AGGCAUACAGGGAGCCAGGCA&UGCCUGGCUCCCUGUAUGCCA	Auxin response factor 8	iaa	'Evidence of an auxin signal pathway, microRNA167-ARF8-GH3, and its response to exogenous auxin in cultured rice cells'
Osa-miR160_miRProf_2	TGCCTGGCTCCCTGTATGCCG	LOC_Os02g41800	Os02g0628600	1484	1504	1495	0.991342	1	3	492	.((((((((((((((((((((&)))))))))))))))))))).	AGGCAUACAGGGAGCCAGGCA&UGCCUGGCUCCCUGUAUGCCG	Auxin response factor 8	iaa	'Evidence of an auxin signal pathway, microRNA167-ARF8-GH3, and its response to exogenous auxin in cultured rice cells'
Osa-miR160_miRProf_17	TGCCTGGCTCCCTGAATGCC	LOC_Os02g41800	Os02g0628600	1485	1504	1495	0.933486	1	3	492	(((((.((((((((((((((&)))))))))))))).)))))	GGCAUACAGGGAGCCAGGCA&UGCCUGGCUCCCUGAAUGCC	Auxin response factor 8	iaa	'Evidence of an auxin signal pathway, microRNA167-ARF8-GH3, and its response to exogenous auxin in cultured rice cells'
Osa-miR160_miRProf_6	TGCCTGGTTCCCTGTATGCCA	LOC_Os02g41800	Os02g0628600	1484	1504	1495	1	2	3	492	.((((((((((((((((((((&)))))))))))))))))))).	AGGCAUACAGGGAGCCAGGCA&UGCCUGGUUCCCUGUAUGCCA	Auxin response factor 8	iaa	'Evidence of an auxin signal pathway, microRNA167-ARF8-GH3, and its response to exogenous auxin in cultured rice cells'
Osa-miR160_miRProf_3	TGCCTGGCTCCCTGAATGCCA	LOC_Os02g41800	Os02g0628600	1484	1504	1495	0.911504	2	3	492	.(((((.((((((((((((((&)))))))))))))).))))).	AGGCAUACAGGGAGCCAGGCA&UGCCUGGCUCCCUGAAUGCCA	Auxin response factor 8	iaa	'Evidence of an auxin signal pathway, microRNA167-ARF8-GH3, and its response to exogenous auxin in cultured rice cells'
Osa-miR160_miRProf_10	TGCCTGGCTCCCTGAATGCCAT	LOC_Os02g41800	Os02g0628600	1483	1504	1495	0.889849	3	3	492	..(((((.((((((((((((((&)))))))))))))).)))))..	CAGGCAUACAGGGAGCCAGGCA&UGCCUGGCUCCCUGAAUGCCAU	Auxin response factor 8	iaa	'Evidence of an auxin signal pathway, microRNA167-ARF8-GH3, and its response to exogenous auxin in cultured rice cells'
Osa-miR160_miRProf_11	TGCCTGGCTCCCTGGATGCCA	LOC_Os02g41800	Os02g0628600	1484	1504	1495	0.869748	3	3	492	.((((..((((((((((((((&))))))))))))))..)))).	AGGCAUACAGGGAGCCAGGCA&UGCCUGGCUCCCUGGAUGCCA	Auxin response factor 8	iaa	'Evidence of an auxin signal pathway, microRNA167-ARF8-GH3, and its response to exogenous auxin in cultured rice cells'
Osa-miR161_miRProf_5	TCAATGCATTGAAAGTGACTA	LOC_Os01g62160	Os01g0838900	1379	1398	1390	0.706625	4.5	3	13	(((((((((((((((-(((((&))))).)))))))))))))))	UGGUUACUUUCGAUG-AUUGG&UCAAUGCAUUGAAAGUGACUA	trp repressor/replication initiator, putative, expressed
Osa-miR161_miRProf_3	TCAATGCATTGAAAGTGACT	LOC_Os01g62160	Os01g0838900	1380	1398	1390	0.697368	4.5	3	13	((((((((((((((-(((((&))))).))))))))))))))	GGUUACUUUCGAUG-AUUGG&UCAAUGCAUUGAAAGUGACU	trp repressor/replication initiator, putative, expressed
Osa-miR161_miRProf_2	TTGAAAGTGACTACATCGGGG	LOC_Os12g04860	Os12g0142600	2312	2332	2323	0.696237	5	3	23	((((.(((.((((((((((((&)))))))))))).))).))))	CCCCUGUGGGGUUACUUUCAG&UUGAAAGUGACUACAUCGGGG	DTW domain containing protein, putative, expressed
Osa-miR164_miRProf_10	TGGAGAAGCAGGGCACGTGC	LOC_Os06g23650	Os06g0344900	795	814	805	0.93911	1	1	254	((.(((((((((((((((((&))))))))))))))))).))	GCUCGUGCCCUGCUUCUCCA&UGGAGAAGCAGGGCACGUGC	no apical meristem protein, putative, expressed	leaf	The osa-miR164 target OsCUC1 functions redundantly with OsCUC3 in controlling rice meristem/organ boundary specification
Osa-miR164_miRProf_3	TGGAGAAGCAGGGCACGTGCT	LOC_Os06g23650	Os06g0344900	794	814	805	0.934537	1	1	254	(((.(((((((((((((((((&))))))))))))))))).)))	AGCUCGUGCCCUGCUUCUCCA&UGGAGAAGCAGGGCACGUGCU	no apical meristem protein, putative, expressed	leaf	The osa-miR164 target OsCUC1 functions redundantly with OsCUC3 in controlling rice meristem/organ boundary specification
Osa-miR164_miRProf_15	TGGAGAAGCAGGGCACGTGT	LOC_Os06g23650	Os06g0344900	795	814	805	0.931707	1.5	1	254	((.(((((((((((((((((&))))))))))))))))).))	GCUCGUGCCCUGCUUCUCCA&UGGAGAAGCAGGGCACGUGU	no apical meristem protein, putative, expressed	leaf	The osa-miR164 target OsCUC1 functions redundantly with OsCUC3 in controlling rice meristem/organ boundary specification
Osa-miR164_miRProf_1	TGGAGAAGCAGGGCACGTGCA	LOC_Os06g23650	Os06g0344900	794	814	805	0.916479	2	1	254	.((.(((((((((((((((((&))))))))))))))))).)).	AGCUCGUGCCCUGCUUCUCCA&UGGAGAAGCAGGGCACGUGCA	no apical meristem protein, putative, expressed	leaf	The osa-miR164 target OsCUC1 functions redundantly with OsCUC3 in controlling rice meristem/organ boundary specification
Osa-miR164_miRProf_5	TGGAGAAGCAGGGCACGTGCG	LOC_Os06g23650	Os06g0344900	794	814	805	0.898004	2	1	254	.((.(((((((((((((((((&))))))))))))))))).)).	AGCUCGUGCCCUGCUUCUCCA&UGGAGAAGCAGGGCACGUGCG	no apical meristem protein, putative, expressed	leaf	The osa-miR164 target OsCUC1 functions redundantly with OsCUC3 in controlling rice meristem/organ boundary specification
Osa-miR164_miRProf_8	TGGAGAAGCAGGGTACGTGCA	LOC_Os06g23650	Os06g0344900	794	814	805	0.91253	2.5	1	254	.((.(((((((((((((((((&))))))))))))))))).)).	AGCUCGUGCCCUGCUUCUCCA&UGGAGAAGCAGGGUACGUGCA	no apical meristem protein, putative, expressed	leaf	The osa-miR164 target OsCUC1 functions redundantly with OsCUC3 in controlling rice meristem/organ boundary specification
Osa-miR164_miRProf_11	TGGAGAAGCAGGGCACGTGAA	LOC_Os06g23650	Os06g0344900	794	814	805	0.876777	3	1	254	..(.(((((((((((((((((&))))))))))))))))).)..	AGCUCGUGCCCUGCUUCUCCA&UGGAGAAGCAGGGCACGUGAA	no apical meristem protein, putative, expressed	leaf	The osa-miR164 target OsCUC1 functions redundantly with OsCUC3 in controlling rice meristem/organ boundary specification
Osa-miR164_miRProf_7	TGGAGAAGCAGGGCACGTGAG	LOC_Os06g23650	Os06g0344900	794	814	805	0.844749	3	1	254	..(.(((((((((((((((((&))))))))))))))))).)..	AGCUCGUGCCCUGCUUCUCCA&UGGAGAAGCAGGGCACGUGAG	no apical meristem protein, putative, expressed	leaf	The osa-miR164 target OsCUC1 functions redundantly with OsCUC3 in controlling rice meristem/organ boundary specification
Osa-miR164_miRProf_4	CATGTGCGCTCCTTCTCCAGC	LOC_Os10g42072	Os10g0570900	366	386	377	0.819861	5	1	18	((((((((((((((.((.(((&))).)).))))))))))))))	GCUGGAGAAGGAGCUCAGGUG&CAUGUGCGCUCCUUCUCCAGC	expressed protein
Osa-miR164_miRProf_5	TGGAGAAGCAGGGCACGTGCG	LOC_Os02g36880	Os02g0579000	841	861	852	0.882483	1	2	74	((((((((.((((((((((((&)))))))))))).))))))))	CGCACGUGACCUGCUUCUCCA&UGGAGAAGCAGGGCACGUGCG	No apical meristem protein, putative, expressed
Osa-miR164_miRProf_10	TGGAGAAGCAGGGCACGTGC	LOC_Os02g36880	Os02g0579000	842	861	852	0.875878	1	2	74	(((((((.((((((((((((&)))))))))))).)))))))	GCACGUGACCUGCUUCUCCA&UGGAGAAGCAGGGCACGUGC	No apical meristem protein, putative, expressed
Osa-miR164_miRProf_15	TGGAGAAGCAGGGCACGTGT	LOC_Os02g36880	Os02g0579000	842	861	852	0.865854	1.5	2	74	(((((((.((((((((((((&)))))))))))).)))))))	GCACGUGACCUGCUUCUCCA&UGGAGAAGCAGGGCACGUGU	No apical meristem protein, putative, expressed
Osa-miR164_miRProf_1	TGGAGAAGCAGGGCACGTGCA	LOC_Os02g36880	Os02g0579000	841	861	852	0.853273	2	2	74	.(((((((.((((((((((((&)))))))))))).))))))).	CGCACGUGACCUGCUUCUCCA&UGGAGAAGCAGGGCACGUGCA	No apical meristem protein, putative, expressed
Osa-miR164_miRProf_3	TGGAGAAGCAGGGCACGTGCT	LOC_Os02g36880	Os02g0579000	841	861	852	0.851016	2	2	74	.(((((((.((((((((((((&)))))))))))).))))))).	CGCACGUGACCUGCUUCUCCA&UGGAGAAGCAGGGCACGUGCU	No apical meristem protein, putative, expressed
Osa-miR164_miRProf_8	TGGAGAAGCAGGGTACGTGCA	LOC_Os02g36880	Os02g0579000	841	861	852	0.853428	3	2	74	.((((((..((((((((((((&))))))))))))..)))))).	CGCACGUGACCUGCUUCUCCA&UGGAGAAGCAGGGUACGUGCA	No apical meristem protein, putative, expressed
Osa-miR164_miRProf_11	TGGAGAAGCAGGGCACGTGAA	LOC_Os02g36880	Os02g0579000	841	861	852	0.810427	3	2	74	..((((((.((((((((((((&)))))))))))).))))))..	CGCACGUGACCUGCUUCUCCA&UGGAGAAGCAGGGCACGUGAA	No apical meristem protein, putative, expressed
Osa-miR164_miRProf_7	TGGAGAAGCAGGGCACGTGAG	LOC_Os02g36880	Os02g0579000	841	861	852	0.780822	3	2	74	..((((((.((((((((((((&)))))))))))).))))))..	CGCACGUGACCUGCUUCUCCA&UGGAGAAGCAGGGCACGUGAG	No apical meristem protein, putative, expressed
Osa-miR164_miRProf_9	GGAGAAGCAGGGCACGTGCA	LOC_Os03g43930	Os03g0640800	2093	2112	2103	0.735363	5	2	48	(((((((((((.((((.(((&))).)))).)))))))))))	UGCAUGUGCCCAGCUUGUCU&GGAGAAGCAGGGCACGUGCA	Homeobox-leucine zipper protein HOX32 (HD-ZIP protein HOX32) (Homeodomain transcription factor HOX32) (OsHox32)	transcription factor	Rice LHS1/OsMADS1 controls floret meristem specification by coordinated regulation of transcription factors and hormone signaling pathways
Osa-miR164_miRProf_5	TGGAGAAGCAGGGCACGTGCG	LOC_Os04g38720	Os04g0460600	800	820	811	0.882483	1	2	74	((((((((.((((((((((((&)))))))))))).))))))))	CGCACGUGACCUGCUUCUCCA&UGGAGAAGCAGGGCACGUGCG	no apical meristem protein, putative, expressed	branching	Overexpression of a NAC-domain protein promotes shoot branching in rice
Osa-miR164_miRProf_10	TGGAGAAGCAGGGCACGTGC	LOC_Os04g38720	Os04g0460600	801	820	811	0.875878	1	2	74	(((((((.((((((((((((&)))))))))))).)))))))	GCACGUGACCUGCUUCUCCA&UGGAGAAGCAGGGCACGUGC	no apical meristem protein, putative, expressed	branching	Overexpression of a NAC-domain protein promotes shoot branching in rice
Osa-miR164_miRProf_15	TGGAGAAGCAGGGCACGTGT	LOC_Os04g38720	Os04g0460600	801	820	811	0.865854	1.5	2	74	(((((((.((((((((((((&)))))))))))).)))))))	GCACGUGACCUGCUUCUCCA&UGGAGAAGCAGGGCACGUGU	no apical meristem protein, putative, expressed	branching	Overexpression of a NAC-domain protein promotes shoot branching in rice
Osa-miR164_miRProf_1	TGGAGAAGCAGGGCACGTGCA	LOC_Os04g38720	Os04g0460600	800	820	811	0.853273	2	2	74	.(((((((.((((((((((((&)))))))))))).))))))).	CGCACGUGACCUGCUUCUCCA&UGGAGAAGCAGGGCACGUGCA	no apical meristem protein, putative, expressed	branching	Overexpression of a NAC-domain protein promotes shoot branching in rice
Osa-miR164_miRProf_3	TGGAGAAGCAGGGCACGTGCT	LOC_Os04g38720	Os04g0460600	800	820	811	0.851016	2	2	74	.(((((((.((((((((((((&)))))))))))).))))))).	CGCACGUGACCUGCUUCUCCA&UGGAGAAGCAGGGCACGUGCU	no apical meristem protein, putative, expressed	branching	Overexpression of a NAC-domain protein promotes shoot branching in rice
Osa-miR164_miRProf_8	TGGAGAAGCAGGGTACGTGCA	LOC_Os04g38720	Os04g0460600	800	820	811	0.853428	3	2	74	.((((((..((((((((((((&))))))))))))..)))))).	CGCACGUGACCUGCUUCUCCA&UGGAGAAGCAGGGUACGUGCA	no apical meristem protein, putative, expressed	branching	Overexpression of a NAC-domain protein promotes shoot branching in rice
Osa-miR164_miRProf_11	TGGAGAAGCAGGGCACGTGAA	LOC_Os04g38720	Os04g0460600	800	820	811	0.810427	3	2	74	..((((((.((((((((((((&)))))))))))).))))))..	CGCACGUGACCUGCUUCUCCA&UGGAGAAGCAGGGCACGUGAA	no apical meristem protein, putative, expressed	branching	Overexpression of a NAC-domain protein promotes shoot branching in rice
Osa-miR164_miRProf_7	TGGAGAAGCAGGGCACGTGAG	LOC_Os04g38720	Os04g0460600	800	820	811	0.780822	3	2	74	..((((((.((((((((((((&)))))))))))).))))))..	CGCACGUGACCUGCUUCUCCA&UGGAGAAGCAGGGCACGUGAG	no apical meristem protein, putative, expressed	branching	Overexpression of a NAC-domain protein promotes shoot branching in rice
Osa-miR164_miRProf_9	GGAGAAGCAGGGCACGTGCA	LOC_Os04g41540	Os04g0492800	1060	1079	1070	0.723653	5	2	63	.((((.((((((((.(((((&))))).)))))))).)))).	GGCACCUGCUCUGCCUCUCC&GGAGAAGCAGGGCACGUGCA	Probable calcium-binding protein CML22 (Calmodulin-like protein 22)
Osa-miR164_miRProf_4	CATGTGCGCTCCTTCTCCAGC	LOC_Os05g34210	Os05g0414100	2425	2443	2434	0.699307	5	2	102	(((((..--((((((((((((&))))))))))))....)))))	GCUGGUC--GGAGCGCAUAUG&CAUGUGCGCUCCUUCUCCAGC	expressed protein
Osa-miR164_miRProf_10	TGGAGAAGCAGGGCACGTGC	LOC_Os08g10080	Os08g0200600	773	792	783	0.822014	2	2	43	(((.((((((((((((((((&)))))))))))))))).)))	GCAAGUGUCCUGCUUCUCCG&UGGAGAAGCAGGGCACGUGC	no apical meristem protein, putative, expressed	drought resistance	Conserved miR164-targeted NAC genes negatively regulate drought resistance in rice
Osa-miR164_miRProf_3	TGGAGAAGCAGGGCACGTGCT	LOC_Os08g10080	Os08g0200600	772	792	783	0.82167	2	2	43	((((.((((((((((((((((&)))))))))))))))).))))	AGCAAGUGUCCUGCUUCUCCG&UGGAGAAGCAGGGCACGUGCU	no apical meristem protein, putative, expressed	drought resistance	Conserved miR164-targeted NAC genes negatively regulate drought resistance in rice
Osa-miR164_miRProf_15	TGGAGAAGCAGGGCACGTGT	LOC_Os08g10080	Os08g0200600	773	792	783	0.809756	2.5	2	43	(((.((((((((((((((((&)))))))))))))))).)))	GCAAGUGUCCUGCUUCUCCG&UGGAGAAGCAGGGCACGUGU	no apical meristem protein, putative, expressed	drought resistance	Conserved miR164-targeted NAC genes negatively regulate drought resistance in rice
Osa-miR164_miRProf_1	TGGAGAAGCAGGGCACGTGCA	LOC_Os08g10080	Os08g0200600	772	792	783	0.803612	3	2	43	.(((.((((((((((((((((&)))))))))))))))).))).	AGCAAGUGUCCUGCUUCUCCG&UGGAGAAGCAGGGCACGUGCA	no apical meristem protein, putative, expressed	drought resistance	Conserved miR164-targeted NAC genes negatively regulate drought resistance in rice
Osa-miR164_miRProf_5	TGGAGAAGCAGGGCACGTGCG	LOC_Os08g10080	Os08g0200600	772	792	783	0.78714	3	2	43	.(((.((((((((((((((((&)))))))))))))))).))).	AGCAAGUGUCCUGCUUCUCCG&UGGAGAAGCAGGGCACGUGCG	no apical meristem protein, putative, expressed	drought resistance	Conserved miR164-targeted NAC genes negatively regulate drought resistance in rice
Osa-miR164_miRProf_8	TGGAGAAGCAGGGTACGTGCA	LOC_Os08g10080	Os08g0200600	772	792	783	0.725768	3.5	2	43	.(((.((((((((((((((((&)))))))))))))))).))).	AGCAAGUGUCCUGCUUCUCCG&UGGAGAAGCAGGGUACGUGCA	no apical meristem protein, putative, expressed	drought resistance	Conserved miR164-targeted NAC genes negatively regulate drought resistance in rice
Osa-miR164_miRProf_11	TGGAGAAGCAGGGCACGTGAA	LOC_Os08g10080	Os08g0200600	772	792	783	0.758294	4	2	43	..((.((((((((((((((((&)))))))))))))))).))..	AGCAAGUGUCCUGCUUCUCCG&UGGAGAAGCAGGGCACGUGAA	no apical meristem protein, putative, expressed	drought resistance	Conserved miR164-targeted NAC genes negatively regulate drought resistance in rice
Osa-miR164_miRProf_7	TGGAGAAGCAGGGCACGTGAG	LOC_Os08g10080	Os08g0200600	772	792	783	0.730594	4	2	43	..((.((((((((((((((((&)))))))))))))))).))..	AGCAAGUGUCCUGCUUCUCCG&UGGAGAAGCAGGGCACGUGAG	no apical meristem protein, putative, expressed	drought resistance	Conserved miR164-targeted NAC genes negatively regulate drought resistance in rice
Osa-miR164_miRProf_10	TGGAGAAGCAGGGCACGTGC	LOC_Os12g41680	Os12g0610600	912	931	922	0.906323	1	2	106	(((.((((((((((((((((&)))))))))))))))).)))	GCAAGUGCCCUGCUUCUCCA&UGGAGAAGCAGGGCACGUGC	No apical meristem protein, putative, expressed	drought resistance	Conserved miR164-targeted NAC genes negatively regulate drought resistance in rice
Osa-miR164_miRProf_3	TGGAGAAGCAGGGCACGTGCT	LOC_Os12g41680	Os12g0610600	911	931	922	0.902935	1	2	106	((((.((((((((((((((((&)))))))))))))))).))))	AGCAAGUGCCCUGCUUCUCCA&UGGAGAAGCAGGGCACGUGCU	No apical meristem protein, putative, expressed	drought resistance	Conserved miR164-targeted NAC genes negatively regulate drought resistance in rice
Osa-miR164_miRProf_15	TGGAGAAGCAGGGCACGTGT	LOC_Os12g41680	Os12g0610600	912	931	922	0.897561	1.5	2	106	(((.((((((((((((((((&)))))))))))))))).)))	GCAAGUGCCCUGCUUCUCCA&UGGAGAAGCAGGGCACGUGU	No apical meristem protein, putative, expressed	drought resistance	Conserved miR164-targeted NAC genes negatively regulate drought resistance in rice
Osa-miR164_miRProf_1	TGGAGAAGCAGGGCACGTGCA	LOC_Os12g41680	Os12g0610600	911	931	922	0.884876	2	2	106	.(((.((((((((((((((((&)))))))))))))))).))).	AGCAAGUGCCCUGCUUCUCCA&UGGAGAAGCAGGGCACGUGCA	No apical meristem protein, putative, expressed	drought resistance	Conserved miR164-targeted NAC genes negatively regulate drought resistance in rice
Osa-miR164_miRProf_5	TGGAGAAGCAGGGCACGTGCG	LOC_Os12g41680	Os12g0610600	911	931	922	0.866962	2	2	106	.(((.((((((((((((((((&)))))))))))))))).))).	AGCAAGUGCCCUGCUUCUCCA&UGGAGAAGCAGGGCACGUGCG	No apical meristem protein, putative, expressed	drought resistance	Conserved miR164-targeted NAC genes negatively regulate drought resistance in rice
Osa-miR164_miRProf_8	TGGAGAAGCAGGGTACGTGCA	LOC_Os12g41680	Os12g0610600	911	931	922	0.879433	2.5	2	106	.(((.((((((((((((((((&)))))))))))))))).))).	AGCAAGUGCCCUGCUUCUCCA&UGGAGAAGCAGGGUACGUGCA	No apical meristem protein, putative, expressed	drought resistance	Conserved miR164-targeted NAC genes negatively regulate drought resistance in rice
Osa-miR164_miRProf_11	TGGAGAAGCAGGGCACGTGAA	LOC_Os12g41680	Os12g0610600	911	931	922	0.843602	3	2	106	..((.((((((((((((((((&)))))))))))))))).))..	AGCAAGUGCCCUGCUUCUCCA&UGGAGAAGCAGGGCACGUGAA	No apical meristem protein, putative, expressed	drought resistance	Conserved miR164-targeted NAC genes negatively regulate drought resistance in rice
Osa-miR164_miRProf_7	TGGAGAAGCAGGGCACGTGAG	LOC_Os12g41680	Os12g0610600	911	931	922	0.812785	3	2	106	..((.((((((((((((((((&)))))))))))))))).))..	AGCAAGUGCCCUGCUUCUCCA&UGGAGAAGCAGGGCACGUGAG	No apical meristem protein, putative, expressed	drought resistance	Conserved miR164-targeted NAC genes negatively regulate drought resistance in rice
Osa-miR164_miRProf_7	TGGAGAAGCAGGGCACGTGAG	LOC_Os02g49870	Os02g0731600|Os02g0731800	432	451	443	0.732877	5	3	90	(((-((((((.(((((((-(((&))).)))))))-)))))).)))	CUC-CGUGCCUCUGCUUC-CCA&UGGAGAAGCAG-GGCACGUGAG	expressed protein
Osa-miR164_miRProf_1	TGGAGAAGCAGGGCACGTGCA	LOC_Os04g59610	Os04g0692600	595	615	606	0.735892	5	3	25	(((((((((.(((((((.(((&))).))))))).)))))))))	UGCACGUGCACUGCUUCGUCA&UGGAGAAGCAGGGCACGUGCA	Protein STAY-GREEN LIKE, chloroplastic
Osa-miR164_miRProf_10	TGGAGAAGCAGGGCACGTGC	LOC_Os04g59610	Os04g0692600	596	615	606	0.728337	5	3	25	((((((((.(((((((.(((&))).))))))).))))))))	GCACGUGCACUGCUUCGUCA&UGGAGAAGCAGGGCACGUGC	Protein STAY-GREEN LIKE, chloroplastic
Osa-miR164_miRProf_2	CATGTGCCCTTCTTCTCCACC	LOC_Os11g26790	Os11g0454300	740	760	750	0.731415	4	3	14	((.-(((((((((((((.((((&))))-)))))))))))))..))	GGC-GAGAAGAAGGGCAUCAUG&CAUG-UGCCCUUCUUCUCCACC	Water stress-inducible protein Rab21	drought	Overexpression of OsMYB48-1, a novel MYB-related transcription factor, enhances drought and salinity tolerance in rice
Osa-miR164_miRProf_12	CATGTGCCCTTCTTCTCCAC	LOC_Os11g26790	Os11g0454300	740	760	750	0.768229	5	3	14	...(((((((((((((.((((&))))-)))))))))))))...	GGCGAGAAGAAGGGCAUCAUG&CAUG-UGCCCUUCUUCUCCAC	Water stress-inducible protein Rab21	drought	Overexpression of OsMYB48-1, a novel MYB-related transcription factor, enhances drought and salinity tolerance in rice
Osa-miR166_miRProf_60	TTTCGGACCAGGCTTCATTC	LOC_Os03g01890	Os03g0109400	1092	1111	1102	0.99446	2.5	1	167	(((((((((((((((((((.&.)))))))))))))))))))	GGAUGAAGCCUGGUCCGGAU&UUUCGGACCAGGCUUCAUUC	Homeobox-leucine zipper protein HOX10 (HD-ZIP protein HOX10) (Homeodomain transcription factor HOX10) (OsHB1) (OsHox10)	shoot apical meristem	Developmental role and auxin responsiveness of Class III homeodomain leucine zipper gene family members in rice
Osa-miR166_miRProf_7	TTTCGGACCAGGCTTCATTCC	LOC_Os03g01890	Os03g0109400	1091	1111	1102	0.989848	2.5	1	167	((((((((((((((((((((.&.))))))))))))))))))))	GGGAUGAAGCCUGGUCCGGAU&UUUCGGACCAGGCUUCAUUCC	Homeobox-leucine zipper protein HOX10 (HD-ZIP protein HOX10) (Homeodomain transcription factor HOX10) (OsHB1) (OsHox10)	shoot apical meristem	Developmental role and auxin responsiveness of Class III homeodomain leucine zipper gene family members in rice
Osa-miR166_miRProf_3	TCTCGGACCAGGCTTCATTCC	LOC_Os03g01890	Os03g0109400	1091	1110	1102	0.902381	2.5	1	167	((((((((((((((((((-((&)).))))))))))))))))))	GGGAUGAAGCCUGGUCCG-GA&UCUCGGACCAGGCUUCAUUCC	Homeobox-leucine zipper protein HOX10 (HD-ZIP protein HOX10) (Homeodomain transcription factor HOX10) (OsHB1) (OsHox10)	shoot apical meristem	Developmental role and auxin responsiveness of Class III homeodomain leucine zipper gene family members in rice
Osa-miR166_miRProf_26	TCTCGGACCAGGCTTCATTC	LOC_Os03g01890	Os03g0109400	1092	1110	1102	0.899225	2.5	1	167	(((((((((((((((((-((&)).)))))))))))))))))	GGAUGAAGCCUGGUCCG-GA&UCUCGGACCAGGCUUCAUUC	Homeobox-leucine zipper protein HOX10 (HD-ZIP protein HOX10) (Homeodomain transcription factor HOX10) (OsHB1) (OsHox10)	shoot apical meristem	Developmental role and auxin responsiveness of Class III homeodomain leucine zipper gene family members in rice
Osa-miR166_miRProf_21	TCTCGGACCAGGCTTCATTCT	LOC_Os03g01890	Os03g0109400	1091	1110	1102	0.890819	3	1	167	((((((((((((((((((-((&)).))))))))))))))))))	GGGAUGAAGCCUGGUCCG-GA&UCUCGGACCAGGCUUCAUUCU	Homeobox-leucine zipper protein HOX10 (HD-ZIP protein HOX10) (Homeodomain transcription factor HOX10) (OsHB1) (OsHox10)	shoot apical meristem	Developmental role and auxin responsiveness of Class III homeodomain leucine zipper gene family members in rice
Osa-miR166_miRProf_23	TTTCGGACCAGGCTTCATTCCC	LOC_Os03g01890	Os03g0109400	1090	1111	1102	0.913349	3.5	1	167	.((((((((((((((((((((.&.)))))))))))))))))))).	UGGGAUGAAGCCUGGUCCGGAU&UUUCGGACCAGGCUUCAUUCCC	Homeobox-leucine zipper protein HOX10 (HD-ZIP protein HOX10) (Homeodomain transcription factor HOX10) (OsHB1) (OsHox10)	shoot apical meristem	Developmental role and auxin responsiveness of Class III homeodomain leucine zipper gene family members in rice
Osa-miR166_miRProf_37	TTTCGGACCAGGCTTCATTCCCC	LOC_Os03g01890	Os03g0109400	1089	1111	1102	0.847826	4.5	1	167	..((((((((((((((((((((.&.))))))))))))))))))))..	CUGGGAUGAAGCCUGGUCCGGAU&UUUCGGACCAGGCUUCAUUCCCC	Homeobox-leucine zipper protein HOX10 (HD-ZIP protein HOX10) (Homeodomain transcription factor HOX10) (OsHB1) (OsHox10)	shoot apical meristem	Developmental role and auxin responsiveness of Class III homeodomain leucine zipper gene family members in rice
Osa-miR166_miRProf_64	GGTTTGTTGTCTGGCTCGAG	LOC_Os01g28089	Os01g0379001	1198	1217	1208	0.804813	5	2	17	.(((((((((((((((((..&..))))))))))))))))).	AUCGAGCCAGACAACAAGAA&GGUUUGUUGUCUGGCUCGAG	expressed protein
Osa-miR166_miRProf_69	TCCGGACCAGGCTTCATTCC	LOC_Os02g01340	Os02g0103800	712	731	722	0.762255	5	2	2773	....((((((((((((((((&))))))))))))))))....	GACCUGAAGCCUGGUUCGGA&UCCGGACCAGGCUUCAUUCC	Ferredoxin--NADP reductase, leaf isozyme 2, chloroplastic (EC 1.18.1.2) (Leaf FNR 2) (FNR-2) (Os-LFNR2)	photosynthesis	Functional analysis of two isoforms of leaf-type ferredoxin-NADP(+)-oxidoreductase in rice using the heterologous expression system of Arabidopsis
Osa-miR166_miRProf_59	TTGGACCAGGCTTCATTCCT	LOC_Os02g26550	Os02g0464400	4000	4020	4010	0.692513	5	2	135	((((.((((((((((.(((((&)))))-)))))))))).))))	AGGACUGAAGUUUGGAUCCAA&UUGGA-CCAGGCUUCAUUCCU	ubiquitin carboxyl-terminal hydrolase, family 1, putative, expressed
Osa-miR166_miRProf_39	TCGGACCAGGCTTCATCCCC	LOC_Os03g01890	Os03g0109400	1090	1109	1100	0.93287	2	2	75	.((((((((((((((((((.&.)))))))))))))))))).	UGGGAUGAAGCCUGGUCCGG&UCGGACCAGGCUUCAUCCCC	Homeobox-leucine zipper protein HOX10 (HD-ZIP protein HOX10) (Homeodomain transcription factor HOX10) (OsHB1) (OsHox10)	shoot apical meristem	Developmental role and auxin responsiveness of Class III homeodomain leucine zipper gene family members in rice
Osa-miR166_miRProf_10	TCGGACCAGGCTTCAATCCC	LOC_Os03g01890	Os03g0109400	1091	1109	1100	0.894608	2	2	75	((((-((((((((((((((.&.)))))))))))))).))))	GGGA-UGAAGCCUGGUCCGG&UCGGACCAGGCUUCAAUCCC	Homeobox-leucine zipper protein HOX10 (HD-ZIP protein HOX10) (Homeodomain transcription factor HOX10) (OsHB1) (OsHox10)	shoot apical meristem	Developmental role and auxin responsiveness of Class III homeodomain leucine zipper gene family members in rice
Osa-miR166_miRProf_15	TCGGACCAGGCTTCATTCCT	LOC_Os03g01890	Os03g0109400	1090	1109	1100	0.966752	2.5	2	75	.((((((((((((((((((.&.)))))))))))))))))).	UGGGAUGAAGCCUGGUCCGG&UCGGACCAGGCUUCAUUCCU	Homeobox-leucine zipper protein HOX10 (HD-ZIP protein HOX10) (Homeodomain transcription factor HOX10) (OsHB1) (OsHox10)	shoot apical meristem	Developmental role and auxin responsiveness of Class III homeodomain leucine zipper gene family members in rice
Osa-miR166_miRProf_8	TCGGACCAGGCTTCATTCCC	LOC_Os03g01890	Os03g0109400	1090	1109	1100	0.916667	2.5	2	75	.((((((((((((((((((.&.)))))))))))))))))).	UGGGAUGAAGCCUGGUCCGG&UCGGACCAGGCUUCAUUCCC	Homeobox-leucine zipper protein HOX10 (HD-ZIP protein HOX10) (Homeodomain transcription factor HOX10) (OsHB1) (OsHox10)	shoot apical meristem	Developmental role and auxin responsiveness of Class III homeodomain leucine zipper gene family members in rice
Osa-miR166_miRProf_28	CCGGACCAGGCTTCATTCCCC	LOC_Os03g01890	Os03g0109400	1089	1109	1100	0.885714	2.5	2	75	..(((((((((((((((((((&)))))))))))))))))))..	CUGGGAUGAAGCCUGGUCCGG&CCGGACCAGGCUUCAUUCCCC	Homeobox-leucine zipper protein HOX10 (HD-ZIP protein HOX10) (Homeodomain transcription factor HOX10) (OsHB1) (OsHox10)	shoot apical meristem	Developmental role and auxin responsiveness of Class III homeodomain leucine zipper gene family members in rice
Osa-miR166_miRProf_40	TCGGACCAGGCTTCATTCTC	LOC_Os03g01890	Os03g0109400	1090	1109	1100	0.914729	3	2	75	.((((((((((((((((((.&.)))))))))))))))))).	UGGGAUGAAGCCUGGUCCGG&UCGGACCAGGCUUCAUUCUC	Homeobox-leucine zipper protein HOX10 (HD-ZIP protein HOX10) (Homeodomain transcription factor HOX10) (OsHB1) (OsHox10)	shoot apical meristem	Developmental role and auxin responsiveness of Class III homeodomain leucine zipper gene family members in rice
Osa-miR166_miRProf_4	TCGGACCAGGCTTCAATCCCT	LOC_Os03g01890	Os03g0109400	1090	1109	1100	0.870283	3	2	75	.((((-((((((((((((((.&.)))))))))))))).)))).	UGGGA-UGAAGCCUGGUCCGG&UCGGACCAGGCUUCAAUCCCU	Homeobox-leucine zipper protein HOX10 (HD-ZIP protein HOX10) (Homeodomain transcription factor HOX10) (OsHB1) (OsHox10)	shoot apical meristem	Developmental role and auxin responsiveness of Class III homeodomain leucine zipper gene family members in rice
Osa-miR166_miRProf_11	TCGGACCAGGCTTCATCCCCC	LOC_Os03g01890	Os03g0109400	1089	1109	1100	0.866667	3	2	75	..((((((((((((((((((.&.))))))))))))))))))..	CUGGGAUGAAGCCUGGUCCGG&UCGGACCAGGCUUCAUCCCCC	Homeobox-leucine zipper protein HOX10 (HD-ZIP protein HOX10) (Homeodomain transcription factor HOX10) (OsHB1) (OsHox10)	shoot apical meristem	Developmental role and auxin responsiveness of Class III homeodomain leucine zipper gene family members in rice
Osa-miR166_miRProf_59	TTGGACCAGGCTTCATTCCT	LOC_Os03g01890	Os03g0109400	1090	1109	1100	0.957219	3.5	2	75	.((((((((((((((((((.&.)))))))))))))))))).	UGGGAUGAAGCCUGGUCCGG&UUGGACCAGGCUUCAUUCCU	Homeobox-leucine zipper protein HOX10 (HD-ZIP protein HOX10) (Homeodomain transcription factor HOX10) (OsHB1) (OsHox10)	shoot apical meristem	Developmental role and auxin responsiveness of Class III homeodomain leucine zipper gene family members in rice
Osa-miR166_miRProf_70	TCGGATCAGGCTTCATTCCT	LOC_Os03g01890	Os03g0109400	1090	1109	1100	0.948787	3.5	2	75	.((((((((((((((((((.&.)))))))))))))))))).	UGGGAUGAAGCCUGGUCCGG&UCGGAUCAGGCUUCAUUCCU	Homeobox-leucine zipper protein HOX10 (HD-ZIP protein HOX10) (Homeodomain transcription factor HOX10) (OsHB1) (OsHox10)	shoot apical meristem	Developmental role and auxin responsiveness of Class III homeodomain leucine zipper gene family members in rice
Osa-miR166_miRProf_24	TCGGACCAGGCTTCATTCCTT	LOC_Os03g01890	Os03g0109400	1089	1109	1100	0.945	3.5	2	75	..((((((((((((((((((.&.))))))))))))))))))..	CUGGGAUGAAGCCUGGUCCGG&UCGGACCAGGCUUCAUUCCUU	Homeobox-leucine zipper protein HOX10 (HD-ZIP protein HOX10) (Homeodomain transcription factor HOX10) (OsHB1) (OsHox10)	shoot apical meristem	Developmental role and auxin responsiveness of Class III homeodomain leucine zipper gene family members in rice
Osa-miR166_miRProf_44	TCGGACCAGGCTTCATTCCTA	LOC_Os03g01890	Os03g0109400	1089	1109	1100	0.935644	3.5	2	75	..((((((((((((((((((.&.))))))))))))))))))..	CUGGGAUGAAGCCUGGUCCGG&UCGGACCAGGCUUCAUUCCUA	Homeobox-leucine zipper protein HOX10 (HD-ZIP protein HOX10) (Homeodomain transcription factor HOX10) (OsHB1) (OsHox10)	shoot apical meristem	Developmental role and auxin responsiveness of Class III homeodomain leucine zipper gene family members in rice
Osa-miR166_miRProf_38	TTGGACCAGGCTTCATTCCC	LOC_Os03g01890	Os03g0109400	1090	1109	1100	0.905371	3.5	2	75	.((((((((((((((((((.&.)))))))))))))))))).	UGGGAUGAAGCCUGGUCCGG&UUGGACCAGGCUUCAUUCCC	Homeobox-leucine zipper protein HOX10 (HD-ZIP protein HOX10) (Homeodomain transcription factor HOX10) (OsHB1) (OsHox10)	shoot apical meristem	Developmental role and auxin responsiveness of Class III homeodomain leucine zipper gene family members in rice
Osa-miR166_miRProf_5	TCGGACCAGGCTTCATTCCTC	LOC_Os03g01890	Os03g0109400	1089	1109	1100	0.9	3.5	2	75	..((((((((((((((((((.&.))))))))))))))))))..	CUGGGAUGAAGCCUGGUCCGG&UCGGACCAGGCUUCAUUCCUC	Homeobox-leucine zipper protein HOX10 (HD-ZIP protein HOX10) (Homeodomain transcription factor HOX10) (OsHB1) (OsHox10)	shoot apical meristem	Developmental role and auxin responsiveness of Class III homeodomain leucine zipper gene family members in rice
Osa-miR166_miRProf_6	TCGGACCAGGCTTCATTCCCT	LOC_Os03g01890	Os03g0109400	1089	1109	1100	0.882075	3.5	2	75	..((((((((((((((((((.&.))))))))))))))))))..	CUGGGAUGAAGCCUGGUCCGG&UCGGACCAGGCUUCAUUCCCU	Homeobox-leucine zipper protein HOX10 (HD-ZIP protein HOX10) (Homeodomain transcription factor HOX10) (OsHB1) (OsHox10)	shoot apical meristem	Developmental role and auxin responsiveness of Class III homeodomain leucine zipper gene family members in rice
Osa-miR166_miRProf_13	TCGGACCAGGCTTCATTCCCG	LOC_Os03g01890	Os03g0109400	1089	1109	1100	0.865741	3.5	2	75	..((((((((((((((((((.&.))))))))))))))))))..	CUGGGAUGAAGCCUGGUCCGG&UCGGACCAGGCUUCAUUCCCG	Homeobox-leucine zipper protein HOX10 (HD-ZIP protein HOX10) (Homeodomain transcription factor HOX10) (OsHB1) (OsHox10)	shoot apical meristem	Developmental role and auxin responsiveness of Class III homeodomain leucine zipper gene family members in rice
Osa-miR166_miRProf_1	TCGGACCAGGCTTCATTCCCC	LOC_Os03g01890	Os03g0109400	1089	1109	1100	0.848073	3.5	2	75	..((((((((((((((((((.&.))))))))))))))))))..	CUGGGAUGAAGCCUGGUCCGG&UCGGACCAGGCUUCAUUCCCC	Homeobox-leucine zipper protein HOX10 (HD-ZIP protein HOX10) (Homeodomain transcription factor HOX10) (OsHB1) (OsHox10)	shoot apical meristem	Developmental role and auxin responsiveness of Class III homeodomain leucine zipper gene family members in rice
Osa-miR166_miRProf_41	TTGGACCAGGCTTCATTCCTC	LOC_Os03g01890	Os03g0109400	1089	1109	1100	0.888337	4.5	2	75	..((((((((((((((((((.&.))))))))))))))))))..	CUGGGAUGAAGCCUGGUCCGG&UUGGACCAGGCUUCAUUCCUC	Homeobox-leucine zipper protein HOX10 (HD-ZIP protein HOX10) (Homeodomain transcription factor HOX10) (OsHB1) (OsHox10)	shoot apical meristem	Developmental role and auxin responsiveness of Class III homeodomain leucine zipper gene family members in rice
Osa-miR166_miRProf_58	TCGGATCAGGCTTCATTCCTC	LOC_Os03g01890	Os03g0109400	1089	1109	1100	0.88	4.5	2	75	..((((((((((((((((((.&.))))))))))))))))))..	CUGGGAUGAAGCCUGGUCCGG&UCGGAUCAGGCUUCAUUCCUC	Homeobox-leucine zipper protein HOX10 (HD-ZIP protein HOX10) (Homeodomain transcription factor HOX10) (OsHB1) (OsHox10)	shoot apical meristem	Developmental role and auxin responsiveness of Class III homeodomain leucine zipper gene family members in rice
Osa-miR166_miRProf_34	TCGGACCAGGCTTCATTCCCTT	LOC_Os03g01890	Os03g0109400	1088	1109	1100	0.863741	4.5	2	75	...((((((((((((((((((.&.))))))))))))))))))...	CCUGGGAUGAAGCCUGGUCCGG&UCGGACCAGGCUUCAUUCCCUU	Homeobox-leucine zipper protein HOX10 (HD-ZIP protein HOX10) (Homeodomain transcription factor HOX10) (OsHB1) (OsHox10)	shoot apical meristem	Developmental role and auxin responsiveness of Class III homeodomain leucine zipper gene family members in rice
Osa-miR166_miRProf_56	TCGGACCAGGCATCATTCCT	LOC_Os03g01890	Os03g0109400	1090	1109	1100	0.854962	4.5	2	75	.(((((((.((((((((((.&.)))))))))).))))))).	UGGGAUGAAGCCUGGUCCGG&UCGGACCAGGCAUCAUUCCU	Homeobox-leucine zipper protein HOX10 (HD-ZIP protein HOX10) (Homeodomain transcription factor HOX10) (OsHB1) (OsHox10)	shoot apical meristem	Developmental role and auxin responsiveness of Class III homeodomain leucine zipper gene family members in rice
Osa-miR166_miRProf_14	TTGGACCAGGCTTCATTCCCC	LOC_Os03g01890	Os03g0109400	1089	1109	1100	0.834906	4.5	2	75	..((((((((((((((((((.&.))))))))))))))))))..	CUGGGAUGAAGCCUGGUCCGG&UUGGACCAGGCUUCAUUCCCC	Homeobox-leucine zipper protein HOX10 (HD-ZIP protein HOX10) (Homeodomain transcription factor HOX10) (OsHB1) (OsHox10)	shoot apical meristem	Developmental role and auxin responsiveness of Class III homeodomain leucine zipper gene family members in rice
Osa-miR166_miRProf_12	TCGGACCAGGCTTCATTCCCCT	LOC_Os03g01890	Os03g0109400	1088	1109	1100	0.818381	4.5	2	75	...((((((((((((((((((.&.))))))))))))))))))...	CCUGGGAUGAAGCCUGGUCCGG&UCGGACCAGGCUUCAUUCCCCU	Homeobox-leucine zipper protein HOX10 (HD-ZIP protein HOX10) (Homeodomain transcription factor HOX10) (OsHB1) (OsHox10)	shoot apical meristem	Developmental role and auxin responsiveness of Class III homeodomain leucine zipper gene family members in rice
Osa-miR166_miRProf_65	TCGAACCAGGCTTCATTCCC	LOC_Os03g01890	Os03g0109400	1090	1109	1100	0.794271	4.5	2	75	.(((((((((((((((.((.&.)).))))))))))))))).	UGGGAUGAAGCCUGGUCCGG&UCGAACCAGGCUUCAUUCCC	Homeobox-leucine zipper protein HOX10 (HD-ZIP protein HOX10) (Homeodomain transcription factor HOX10) (OsHB1) (OsHox10)	shoot apical meristem	Developmental role and auxin responsiveness of Class III homeodomain leucine zipper gene family members in rice
Osa-miR166_miRProf_39	TCGGACCAGGCTTCATCCCC	LOC_Os03g43930	Os03g0640800	956	975	966	0.93287	2	2	320	.((((((((((((((((((.&.)))))))))))))))))).	UGGGAUGAAGCCUGGUCCGG&UCGGACCAGGCUUCAUCCCC	Homeobox-leucine zipper protein HOX32 (HD-ZIP protein HOX32) (Homeodomain transcription factor HOX32) (OsHox32)	transcription factor	Rice LHS1/OsMADS1 controls floret meristem specification by coordinated regulation of transcription factors and hormone signaling pathways
Osa-miR166_miRProf_10	TCGGACCAGGCTTCAATCCC	LOC_Os03g43930	Os03g0640800	957	975	966	0.894608	2	2	320	((((-((((((((((((((.&.)))))))))))))).))))	GGGA-UGAAGCCUGGUCCGG&UCGGACCAGGCUUCAAUCCC	Homeobox-leucine zipper protein HOX32 (HD-ZIP protein HOX32) (Homeodomain transcription factor HOX32) (OsHox32)	transcription factor	Rice LHS1/OsMADS1 controls floret meristem specification by coordinated regulation of transcription factors and hormone signaling pathways
Osa-miR166_miRProf_15	TCGGACCAGGCTTCATTCCT	LOC_Os03g43930	Os03g0640800	956	975	966	0.966752	2.5	2	320	.((((((((((((((((((.&.)))))))))))))))))).	UGGGAUGAAGCCUGGUCCGG&UCGGACCAGGCUUCAUUCCU	Homeobox-leucine zipper protein HOX32 (HD-ZIP protein HOX32) (Homeodomain transcription factor HOX32) (OsHox32)	transcription factor	Rice LHS1/OsMADS1 controls floret meristem specification by coordinated regulation of transcription factors and hormone signaling pathways
Osa-miR166_miRProf_8	TCGGACCAGGCTTCATTCCC	LOC_Os03g43930	Os03g0640800	956	975	966	0.916667	2.5	2	320	.((((((((((((((((((.&.)))))))))))))))))).	UGGGAUGAAGCCUGGUCCGG&UCGGACCAGGCUUCAUUCCC	Homeobox-leucine zipper protein HOX32 (HD-ZIP protein HOX32) (Homeodomain transcription factor HOX32) (OsHox32)	transcription factor	Rice LHS1/OsMADS1 controls floret meristem specification by coordinated regulation of transcription factors and hormone signaling pathways
Osa-miR166_miRProf_28	CCGGACCAGGCTTCATTCCCC	LOC_Os03g43930	Os03g0640800	953	975	966	0.896703	2.5	2	320	((..(((((((((((((((((((&)))))))))))))))))))--))	GGUUGGGAUGAAGCCUGGUCCGG&CCGGACCAGGCUUCAUUCC--CC	Homeobox-leucine zipper protein HOX32 (HD-ZIP protein HOX32) (Homeodomain transcription factor HOX32) (OsHox32)	transcription factor	Rice LHS1/OsMADS1 controls floret meristem specification by coordinated regulation of transcription factors and hormone signaling pathways
Osa-miR166_miRProf_40	TCGGACCAGGCTTCATTCTC	LOC_Os03g43930	Os03g0640800	956	975	966	0.914729	3	2	320	.((((((((((((((((((.&.)))))))))))))))))).	UGGGAUGAAGCCUGGUCCGG&UCGGACCAGGCUUCAUUCUC	Homeobox-leucine zipper protein HOX32 (HD-ZIP protein HOX32) (Homeodomain transcription factor HOX32) (OsHox32)	transcription factor	Rice LHS1/OsMADS1 controls floret meristem specification by coordinated regulation of transcription factors and hormone signaling pathways
Osa-miR166_miRProf_11	TCGGACCAGGCTTCATCCCCC	LOC_Os03g43930	Os03g0640800	953	975	966	0.877419	3	2	320	((..((((((((((((((((((.&.))))))))))))))))))--))	GGUUGGGAUGAAGCCUGGUCCGG&UCGGACCAGGCUUCAUCCC--CC	Homeobox-leucine zipper protein HOX32 (HD-ZIP protein HOX32) (Homeodomain transcription factor HOX32) (OsHox32)	transcription factor	Rice LHS1/OsMADS1 controls floret meristem specification by coordinated regulation of transcription factors and hormone signaling pathways
Osa-miR166_miRProf_4	TCGGACCAGGCTTCAATCCCT	LOC_Os03g43930	Os03g0640800	956	975	966	0.870283	3	2	320	.((((-((((((((((((((.&.)))))))))))))).)))).	UGGGA-UGAAGCCUGGUCCGG&UCGGACCAGGCUUCAAUCCCU	Homeobox-leucine zipper protein HOX32 (HD-ZIP protein HOX32) (Homeodomain transcription factor HOX32) (OsHox32)	transcription factor	Rice LHS1/OsMADS1 controls floret meristem specification by coordinated regulation of transcription factors and hormone signaling pathways
Osa-miR166_miRProf_59	TTGGACCAGGCTTCATTCCT	LOC_Os03g43930	Os03g0640800	956	975	966	0.957219	3.5	2	320	.((((((((((((((((((.&.)))))))))))))))))).	UGGGAUGAAGCCUGGUCCGG&UUGGACCAGGCUUCAUUCCU	Homeobox-leucine zipper protein HOX32 (HD-ZIP protein HOX32) (Homeodomain transcription factor HOX32) (OsHox32)	transcription factor	Rice LHS1/OsMADS1 controls floret meristem specification by coordinated regulation of transcription factors and hormone signaling pathways
Osa-miR166_miRProf_70	TCGGATCAGGCTTCATTCCT	LOC_Os03g43930	Os03g0640800	956	975	966	0.948787	3.5	2	320	.((((((((((((((((((.&.)))))))))))))))))).	UGGGAUGAAGCCUGGUCCGG&UCGGAUCAGGCUUCAUUCCU	Homeobox-leucine zipper protein HOX32 (HD-ZIP protein HOX32) (Homeodomain transcription factor HOX32) (OsHox32)	transcription factor	Rice LHS1/OsMADS1 controls floret meristem specification by coordinated regulation of transcription factors and hormone signaling pathways
Osa-miR166_miRProf_24	TCGGACCAGGCTTCATTCCTT	LOC_Os03g43930	Os03g0640800	955	975	966	0.945	3.5	2	320	..((((((((((((((((((.&.))))))))))))))))))..	UUGGGAUGAAGCCUGGUCCGG&UCGGACCAGGCUUCAUUCCUU	Homeobox-leucine zipper protein HOX32 (HD-ZIP protein HOX32) (Homeodomain transcription factor HOX32) (OsHox32)	transcription factor	Rice LHS1/OsMADS1 controls floret meristem specification by coordinated regulation of transcription factors and hormone signaling pathways
Osa-miR166_miRProf_44	TCGGACCAGGCTTCATTCCTA	LOC_Os03g43930	Os03g0640800	955	975	966	0.935644	3.5	2	320	..((((((((((((((((((.&.))))))))))))))))))..	UUGGGAUGAAGCCUGGUCCGG&UCGGACCAGGCUUCAUUCCUA	Homeobox-leucine zipper protein HOX32 (HD-ZIP protein HOX32) (Homeodomain transcription factor HOX32) (OsHox32)	transcription factor	Rice LHS1/OsMADS1 controls floret meristem specification by coordinated regulation of transcription factors and hormone signaling pathways
Osa-miR166_miRProf_38	TTGGACCAGGCTTCATTCCC	LOC_Os03g43930	Os03g0640800	956	975	966	0.905371	3.5	2	320	.((((((((((((((((((.&.)))))))))))))))))).	UGGGAUGAAGCCUGGUCCGG&UUGGACCAGGCUUCAUUCCC	Homeobox-leucine zipper protein HOX32 (HD-ZIP protein HOX32) (Homeodomain transcription factor HOX32) (OsHox32)	transcription factor	Rice LHS1/OsMADS1 controls floret meristem specification by coordinated regulation of transcription factors and hormone signaling pathways
Osa-miR166_miRProf_5	TCGGACCAGGCTTCATTCCTC	LOC_Os03g43930	Os03g0640800	955	975	966	0.9	3.5	2	320	..((((((((((((((((((.&.))))))))))))))))))..	UUGGGAUGAAGCCUGGUCCGG&UCGGACCAGGCUUCAUUCCUC	Homeobox-leucine zipper protein HOX32 (HD-ZIP protein HOX32) (Homeodomain transcription factor HOX32) (OsHox32)	transcription factor	Rice LHS1/OsMADS1 controls floret meristem specification by coordinated regulation of transcription factors and hormone signaling pathways
Osa-miR166_miRProf_6	TCGGACCAGGCTTCATTCCCT	LOC_Os03g43930	Os03g0640800	955	975	966	0.882075	3.5	2	320	..((((((((((((((((((.&.))))))))))))))))))..	UUGGGAUGAAGCCUGGUCCGG&UCGGACCAGGCUUCAUUCCCU	Homeobox-leucine zipper protein HOX32 (HD-ZIP protein HOX32) (Homeodomain transcription factor HOX32) (OsHox32)	transcription factor	Rice LHS1/OsMADS1 controls floret meristem specification by coordinated regulation of transcription factors and hormone signaling pathways
Osa-miR166_miRProf_13	TCGGACCAGGCTTCATTCCCG	LOC_Os03g43930	Os03g0640800	955	975	966	0.865741	3.5	2	320	..((((((((((((((((((.&.))))))))))))))))))..	UUGGGAUGAAGCCUGGUCCGG&UCGGACCAGGCUUCAUUCCCG	Homeobox-leucine zipper protein HOX32 (HD-ZIP protein HOX32) (Homeodomain transcription factor HOX32) (OsHox32)	transcription factor	Rice LHS1/OsMADS1 controls floret meristem specification by coordinated regulation of transcription factors and hormone signaling pathways
Osa-miR166_miRProf_1	TCGGACCAGGCTTCATTCCCC	LOC_Os03g43930	Os03g0640800	953	975	966	0.85941	3.5	2	320	((..((((((((((((((((((.&.))))))))))))))))))--))	GGUUGGGAUGAAGCCUGGUCCGG&UCGGACCAGGCUUCAUUCC--CC	Homeobox-leucine zipper protein HOX32 (HD-ZIP protein HOX32) (Homeodomain transcription factor HOX32) (OsHox32)	transcription factor	Rice LHS1/OsMADS1 controls floret meristem specification by coordinated regulation of transcription factors and hormone signaling pathways
Osa-miR166_miRProf_31	TCGGACCAGGCTTCATTCCCCC	LOC_Os03g43930	Os03g0640800	953	975	966	0.810127	3.5	2	320	((..((((((((((((((((((.&.))))))))))))))))))-.))	GGUUGGGAUGAAGCCUGGUCCGG&UCGGACCAGGCUUCAUUCC-CCC	Homeobox-leucine zipper protein HOX32 (HD-ZIP protein HOX32) (Homeodomain transcription factor HOX32) (OsHox32)	transcription factor	Rice LHS1/OsMADS1 controls floret meristem specification by coordinated regulation of transcription factors and hormone signaling pathways
Osa-miR166_miRProf_41	TTGGACCAGGCTTCATTCCTC	LOC_Os03g43930	Os03g0640800	955	975	966	0.888337	4.5	2	320	..((((((((((((((((((.&.))))))))))))))))))..	UUGGGAUGAAGCCUGGUCCGG&UUGGACCAGGCUUCAUUCCUC	Homeobox-leucine zipper protein HOX32 (HD-ZIP protein HOX32) (Homeodomain transcription factor HOX32) (OsHox32)	transcription factor	Rice LHS1/OsMADS1 controls floret meristem specification by coordinated regulation of transcription factors and hormone signaling pathways
Osa-miR166_miRProf_58	TCGGATCAGGCTTCATTCCTC	LOC_Os03g43930	Os03g0640800	955	975	966	0.88	4.5	2	320	..((((((((((((((((((.&.))))))))))))))))))..	UUGGGAUGAAGCCUGGUCCGG&UCGGAUCAGGCUUCAUUCCUC	Homeobox-leucine zipper protein HOX32 (HD-ZIP protein HOX32) (Homeodomain transcription factor HOX32) (OsHox32)	transcription factor	Rice LHS1/OsMADS1 controls floret meristem specification by coordinated regulation of transcription factors and hormone signaling pathways
Osa-miR166_miRProf_34	TCGGACCAGGCTTCATTCCCTT	LOC_Os03g43930	Os03g0640800	954	975	966	0.863741	4.5	2	320	...((((((((((((((((((.&.))))))))))))))))))...	GUUGGGAUGAAGCCUGGUCCGG&UCGGACCAGGCUUCAUUCCCUU	Homeobox-leucine zipper protein HOX32 (HD-ZIP protein HOX32) (Homeodomain transcription factor HOX32) (OsHox32)	transcription factor	Rice LHS1/OsMADS1 controls floret meristem specification by coordinated regulation of transcription factors and hormone signaling pathways
Osa-miR166_miRProf_56	TCGGACCAGGCATCATTCCT	LOC_Os03g43930	Os03g0640800	956	975	966	0.854962	4.5	2	320	.(((((((.((((((((((.&.)))))))))).))))))).	UGGGAUGAAGCCUGGUCCGG&UCGGACCAGGCAUCAUUCCU	Homeobox-leucine zipper protein HOX32 (HD-ZIP protein HOX32) (Homeodomain transcription factor HOX32) (OsHox32)	transcription factor	Rice LHS1/OsMADS1 controls floret meristem specification by coordinated regulation of transcription factors and hormone signaling pathways
Osa-miR166_miRProf_14	TTGGACCAGGCTTCATTCCCC	LOC_Os03g43930	Os03g0640800	953	975	966	0.846698	4.5	2	320	((..((((((((((((((((((.&.))))))))))))))))))--))	GGUUGGGAUGAAGCCUGGUCCGG&UUGGACCAGGCUUCAUUCC--CC	Homeobox-leucine zipper protein HOX32 (HD-ZIP protein HOX32) (Homeodomain transcription factor HOX32) (OsHox32)	transcription factor	Rice LHS1/OsMADS1 controls floret meristem specification by coordinated regulation of transcription factors and hormone signaling pathways
Osa-miR166_miRProf_12	TCGGACCAGGCTTCATTCCCCT	LOC_Os03g43930	Os03g0640800	952	975	966	0.838074	4.5	2	320	.((..((((((((((((((((((.&.))))))))))))))))))--)).	UGGUUGGGAUGAAGCCUGGUCCGG&UCGGACCAGGCUUCAUUCC--CCU	Homeobox-leucine zipper protein HOX32 (HD-ZIP protein HOX32) (Homeodomain transcription factor HOX32) (OsHox32)	transcription factor	Rice LHS1/OsMADS1 controls floret meristem specification by coordinated regulation of transcription factors and hormone signaling pathways
Osa-miR166_miRProf_65	TCGAACCAGGCTTCATTCCC	LOC_Os03g43930	Os03g0640800	956	975	966	0.794271	4.5	2	320	.(((((((((((((((.((.&.)).))))))))))))))).	UGGGAUGAAGCCUGGUCCGG&UCGAACCAGGCUUCAUUCCC	Homeobox-leucine zipper protein HOX32 (HD-ZIP protein HOX32) (Homeodomain transcription factor HOX32) (OsHox32)	transcription factor	Rice LHS1/OsMADS1 controls floret meristem specification by coordinated regulation of transcription factors and hormone signaling pathways
Osa-miR166_miRProf_13	TCGGACCAGGCTTCATTCCCG	LOC_Os04g48290	Os04g0571600|Os04g0571700	399	420	411	0.80787	3	2	89	(((.(((.(((((((((((((.&.))))))))))))).)))-)))	CGGUGAACGAAGCCUGGUCCGU&UCGGACCAGGCUUCAUUC-CCG	MATE efflux family protein, putative, expressed
Osa-miR166_miRProf_8	TCGGACCAGGCTTCATTCCC	LOC_Os04g48290	Os04g0571600|Os04g0571700	400	420	411	0.796569	3	2	89	((.(((.(((((((((((((.&.))))))))))))).)))-))	GGUGAACGAAGCCUGGUCCGU&UCGGACCAGGCUUCAUUC-CC	MATE efflux family protein, putative, expressed
Osa-miR166_miRProf_15	TCGGACCAGGCTTCATTCCT	LOC_Os04g48290	Os04g0571600|Os04g0571700	400	420	411	0.774936	3.5	2	89	((.(((.(((((((((((((.&.))))))))))))).)))-))	GGUGAACGAAGCCUGGUCCGU&UCGGACCAGGCUUCAUUC-CU	MATE efflux family protein, putative, expressed
Osa-miR166_miRProf_38	TTGGACCAGGCTTCATTCCC	LOC_Os04g48290	Os04g0571600|Os04g0571700	400	420	411	0.790281	4	2	89	((.(((.(((((((((((((.&.))))))))))))).)))-))	GGUGAACGAAGCCUGGUCCGU&UUGGACCAGGCUUCAUUC-CC	MATE efflux family protein, putative, expressed
Osa-miR166_miRProf_6	TCGGACCAGGCTTCATTCCCT	LOC_Os04g48290	Os04g0571600|Os04g0571700	399	420	411	0.773585	4	2	89	.((.(((.(((((((((((((.&.))))))))))))).)))-)).	CGGUGAACGAAGCCUGGUCCGU&UCGGACCAGGCUUCAUUC-CCU	MATE efflux family protein, putative, expressed
Osa-miR166_miRProf_40	TCGGACCAGGCTTCATTCTC	LOC_Os04g48290	Os04g0571600|Os04g0571700	401	420	411	0.770026	4	2	89	..(((.(((((((((((((.&.))))))))))))).)))..	GUGAACGAAGCCUGGUCCGU&UCGGACCAGGCUUCAUUCUC	MATE efflux family protein, putative, expressed
Osa-miR166_miRProf_10	TCGGACCAGGCTTCAATCCC	LOC_Os04g48290	Os04g0571600|Os04g0571700	400	420	411	0.745098	4	2	89	((.((..(((((((((((((.&.)))))))))))))..))-))	GGUGAACGAAGCCUGGUCCGU&UCGGACCAGGCUUCAAUC-CC	MATE efflux family protein, putative, expressed
Osa-miR166_miRProf_31	TCGGACCAGGCTTCATTCCCCC	LOC_Os04g48290	Os04g0571600|Os04g0571700	397	420	411	0.742616	4	2	89	((.((.(((.(((((((((((((.&.))))))))))))).)))-))-))	GGCGGUGAACGAAGCCUGGUCCGU&UCGGACCAGGCUUCAUUC-CC-CC	MATE efflux family protein, putative, expressed
Osa-miR166_miRProf_1	TCGGACCAGGCTTCATTCCCC	LOC_Os04g48290	Os04g0571600|Os04g0571700	399	420	411	0.736961	4	2	89	.((.(((.(((((((((((((.&.))))))))))))).)))-)).	CGGUGAACGAAGCCUGGUCCGU&UCGGACCAGGCUUCAUUC-CCC	MATE efflux family protein, putative, expressed
Osa-miR166_miRProf_28	CCGGACCAGGCTTCATTCCCC	LOC_Os04g48290	Os04g0571600|Os04g0571700	399	420	411	0.720879	4	2	89	.((.(((.(((((((((((((.&.))))))))))))).)))-)).	CGGUGAACGAAGCCUGGUCCGU&CCGGACCAGGCUUCAUUC-CCC	MATE efflux family protein, putative, expressed
Osa-miR166_miRProf_59	TTGGACCAGGCTTCATTCCT	LOC_Os04g48290	Os04g0571600|Os04g0571700	400	420	411	0.76738	4.5	2	89	((.(((.(((((((((((((.&.))))))))))))).)))-))	GGUGAACGAAGCCUGGUCCGU&UUGGACCAGGCUUCAUUC-CU	MATE efflux family protein, putative, expressed
Osa-miR166_miRProf_24	TCGGACCAGGCTTCATTCCTT	LOC_Os04g48290	Os04g0571600|Os04g0571700	399	420	411	0.7575	4.5	2	89	.((.(((.(((((((((((((.&.))))))))))))).)))-)).	CGGUGAACGAAGCCUGGUCCGU&UCGGACCAGGCUUCAUUC-CUU	MATE efflux family protein, putative, expressed
Osa-miR166_miRProf_44	TCGGACCAGGCTTCATTCCTA	LOC_Os04g48290	Os04g0571600|Os04g0571700	399	420	411	0.75495	4.5	2	89	.((.(((.(((((((((((((.&.))))))))))))).)))-)).	CGGUGAACGAAGCCUGGUCCGU&UCGGACCAGGCUUCAUUC-CUA	MATE efflux family protein, putative, expressed
Osa-miR166_miRProf_70	TCGGATCAGGCTTCATTCCT	LOC_Os04g48290	Os04g0571600|Os04g0571700	400	420	411	0.746631	4.5	2	89	((.(((.(((((((((((((.&.))))))))))))).)))-))	GGUGAACGAAGCCUGGUCCGU&UCGGAUCAGGCUUCAUUC-CU	MATE efflux family protein, putative, expressed
Osa-miR166_miRProf_12	TCGGACCAGGCTTCATTCCCCT	LOC_Os04g48290	Os04g0571600|Os04g0571700	397	420	411	0.722101	4.5	2	89	((.((.(((.(((((((((((((.&.))))))))))))).)))-))-))	GGCGGUGAACGAAGCCUGGUCCGU&UCGGACCAGGCUUCAUUC-CC-CU	MATE efflux family protein, putative, expressed
Osa-miR166_miRProf_5	TCGGACCAGGCTTCATTCCTC	LOC_Os04g48290	Os04g0571600|Os04g0571700	399	420	411	0.721429	4.5	2	89	.((.(((.(((((((((((((.&.))))))))))))).)))-)).	CGGUGAACGAAGCCUGGUCCGU&UCGGACCAGGCUUCAUUC-CUC	MATE efflux family protein, putative, expressed
Osa-miR166_miRProf_34	TCGGACCAGGCTTCATTCCCTT	LOC_Os04g48290	Os04g0571600|Os04g0571700	398	420	411	0.757506	5	2	89	..((.(((.(((((((((((((.&.))))))))))))).)))-))..	GCGGUGAACGAAGCCUGGUCCGU&UCGGACCAGGCUUCAUUC-CCUU	MATE efflux family protein, putative, expressed
Osa-miR166_miRProf_14	TTGGACCAGGCTTCATTCCCC	LOC_Os04g48290	Os04g0571600|Os04g0571700	399	420	411	0.728774	5	2	89	.((.(((.(((((((((((((.&.))))))))))))).)))-)).	CGGUGAACGAAGCCUGGUCCGU&UUGGACCAGGCUUCAUUC-CCC	MATE efflux family protein, putative, expressed
Osa-miR166_miRProf_4	TCGGACCAGGCTTCAATCCCT	LOC_Os04g48290	Os04g0571600|Os04g0571700	399	420	411	0.724057	5	2	89	.((.((..(((((((((((((.&.)))))))))))))..))-)).	CGGUGAACGAAGCCUGGUCCGU&UCGGACCAGGCUUCAAUC-CCU	MATE efflux family protein, putative, expressed
Osa-miR166_miRProf_11	TCGGACCAGGCTTCATCCCCC	LOC_Os04g48290	Os04g0571600|Os04g0571700	397	420	411	0.698925	5	2	89	((.((.((..(((((((((((((.&.)))))))))))))-.))-))-))	GGCGGUGAACGAAGCCUGGUCCGU&UCGGACCAGGCUUC-AUC-CC-CC	MATE efflux family protein, putative, expressed
Osa-miR166_miRProf_39	TCGGACCAGGCTTCATCCCC	LOC_Os10g33960	Os10g0480200	925	944	935	0.93287	2	2	102	.((((((((((((((((((.&.)))))))))))))))))).	UGGGAUGAAGCCUGGUCCGG&UCGGACCAGGCUUCAUCCCC	Homeobox-leucine zipper protein HOX9 (HD-ZIP protein HOX9) (Homeodomain transcription factor HOX9) (OsHB2) (OsHox9)
Osa-miR166_miRProf_10	TCGGACCAGGCTTCAATCCC	LOC_Os10g33960	Os10g0480200	926	944	935	0.894608	2	2	102	((((-((((((((((((((.&.)))))))))))))).))))	GGGA-UGAAGCCUGGUCCGG&UCGGACCAGGCUUCAAUCCC	Homeobox-leucine zipper protein HOX9 (HD-ZIP protein HOX9) (Homeodomain transcription factor HOX9) (OsHB2) (OsHox9)
Osa-miR166_miRProf_15	TCGGACCAGGCTTCATTCCT	LOC_Os10g33960	Os10g0480200	925	944	935	0.966752	2.5	2	102	.((((((((((((((((((.&.)))))))))))))))))).	UGGGAUGAAGCCUGGUCCGG&UCGGACCAGGCUUCAUUCCU	Homeobox-leucine zipper protein HOX9 (HD-ZIP protein HOX9) (Homeodomain transcription factor HOX9) (OsHB2) (OsHox9)
Osa-miR166_miRProf_8	TCGGACCAGGCTTCATTCCC	LOC_Os10g33960	Os10g0480200	925	944	935	0.916667	2.5	2	102	.((((((((((((((((((.&.)))))))))))))))))).	UGGGAUGAAGCCUGGUCCGG&UCGGACCAGGCUUCAUUCCC	Homeobox-leucine zipper protein HOX9 (HD-ZIP protein HOX9) (Homeodomain transcription factor HOX9) (OsHB2) (OsHox9)
Osa-miR166_miRProf_28	CCGGACCAGGCTTCATTCCCC	LOC_Os10g33960	Os10g0480200	924	944	935	0.885714	2.5	2	102	..(((((((((((((((((((&)))))))))))))))))))..	CUGGGAUGAAGCCUGGUCCGG&CCGGACCAGGCUUCAUUCCCC	Homeobox-leucine zipper protein HOX9 (HD-ZIP protein HOX9) (Homeodomain transcription factor HOX9) (OsHB2) (OsHox9)
Osa-miR166_miRProf_40	TCGGACCAGGCTTCATTCTC	LOC_Os10g33960	Os10g0480200	925	944	935	0.914729	3	2	102	.((((((((((((((((((.&.)))))))))))))))))).	UGGGAUGAAGCCUGGUCCGG&UCGGACCAGGCUUCAUUCUC	Homeobox-leucine zipper protein HOX9 (HD-ZIP protein HOX9) (Homeodomain transcription factor HOX9) (OsHB2) (OsHox9)
Osa-miR166_miRProf_4	TCGGACCAGGCTTCAATCCCT	LOC_Os10g33960	Os10g0480200	925	944	935	0.870283	3	2	102	.((((-((((((((((((((.&.)))))))))))))).)))).	UGGGA-UGAAGCCUGGUCCGG&UCGGACCAGGCUUCAAUCCCU	Homeobox-leucine zipper protein HOX9 (HD-ZIP protein HOX9) (Homeodomain transcription factor HOX9) (OsHB2) (OsHox9)
Osa-miR166_miRProf_11	TCGGACCAGGCTTCATCCCCC	LOC_Os10g33960	Os10g0480200	924	944	935	0.866667	3	2	102	..((((((((((((((((((.&.))))))))))))))))))..	CUGGGAUGAAGCCUGGUCCGG&UCGGACCAGGCUUCAUCCCCC	Homeobox-leucine zipper protein HOX9 (HD-ZIP protein HOX9) (Homeodomain transcription factor HOX9) (OsHB2) (OsHox9)
Osa-miR166_miRProf_59	TTGGACCAGGCTTCATTCCT	LOC_Os10g33960	Os10g0480200	925	944	935	0.957219	3.5	2	102	.((((((((((((((((((.&.)))))))))))))))))).	UGGGAUGAAGCCUGGUCCGG&UUGGACCAGGCUUCAUUCCU	Homeobox-leucine zipper protein HOX9 (HD-ZIP protein HOX9) (Homeodomain transcription factor HOX9) (OsHB2) (OsHox9)
Osa-miR166_miRProf_70	TCGGATCAGGCTTCATTCCT	LOC_Os10g33960	Os10g0480200	925	944	935	0.948787	3.5	2	102	.((((((((((((((((((.&.)))))))))))))))))).	UGGGAUGAAGCCUGGUCCGG&UCGGAUCAGGCUUCAUUCCU	Homeobox-leucine zipper protein HOX9 (HD-ZIP protein HOX9) (Homeodomain transcription factor HOX9) (OsHB2) (OsHox9)
Osa-miR166_miRProf_24	TCGGACCAGGCTTCATTCCTT	LOC_Os10g33960	Os10g0480200	924	944	935	0.945	3.5	2	102	..((((((((((((((((((.&.))))))))))))))))))..	CUGGGAUGAAGCCUGGUCCGG&UCGGACCAGGCUUCAUUCCUU	Homeobox-leucine zipper protein HOX9 (HD-ZIP protein HOX9) (Homeodomain transcription factor HOX9) (OsHB2) (OsHox9)
Osa-miR166_miRProf_44	TCGGACCAGGCTTCATTCCTA	LOC_Os10g33960	Os10g0480200	924	944	935	0.935644	3.5	2	102	..((((((((((((((((((.&.))))))))))))))))))..	CUGGGAUGAAGCCUGGUCCGG&UCGGACCAGGCUUCAUUCCUA	Homeobox-leucine zipper protein HOX9 (HD-ZIP protein HOX9) (Homeodomain transcription factor HOX9) (OsHB2) (OsHox9)
Osa-miR166_miRProf_38	TTGGACCAGGCTTCATTCCC	LOC_Os10g33960	Os10g0480200	925	944	935	0.905371	3.5	2	102	.((((((((((((((((((.&.)))))))))))))))))).	UGGGAUGAAGCCUGGUCCGG&UUGGACCAGGCUUCAUUCCC	Homeobox-leucine zipper protein HOX9 (HD-ZIP protein HOX9) (Homeodomain transcription factor HOX9) (OsHB2) (OsHox9)
Osa-miR166_miRProf_5	TCGGACCAGGCTTCATTCCTC	LOC_Os10g33960	Os10g0480200	924	944	935	0.9	3.5	2	102	..((((((((((((((((((.&.))))))))))))))))))..	CUGGGAUGAAGCCUGGUCCGG&UCGGACCAGGCUUCAUUCCUC	Homeobox-leucine zipper protein HOX9 (HD-ZIP protein HOX9) (Homeodomain transcription factor HOX9) (OsHB2) (OsHox9)
Osa-miR166_miRProf_6	TCGGACCAGGCTTCATTCCCT	LOC_Os10g33960	Os10g0480200	924	944	935	0.882075	3.5	2	102	..((((((((((((((((((.&.))))))))))))))))))..	CUGGGAUGAAGCCUGGUCCGG&UCGGACCAGGCUUCAUUCCCU	Homeobox-leucine zipper protein HOX9 (HD-ZIP protein HOX9) (Homeodomain transcription factor HOX9) (OsHB2) (OsHox9)
Osa-miR166_miRProf_13	TCGGACCAGGCTTCATTCCCG	LOC_Os10g33960	Os10g0480200	924	944	935	0.865741	3.5	2	102	..((((((((((((((((((.&.))))))))))))))))))..	CUGGGAUGAAGCCUGGUCCGG&UCGGACCAGGCUUCAUUCCCG	Homeobox-leucine zipper protein HOX9 (HD-ZIP protein HOX9) (Homeodomain transcription factor HOX9) (OsHB2) (OsHox9)
Osa-miR166_miRProf_1	TCGGACCAGGCTTCATTCCCC	LOC_Os10g33960	Os10g0480200	924	944	935	0.848073	3.5	2	102	..((((((((((((((((((.&.))))))))))))))))))..	CUGGGAUGAAGCCUGGUCCGG&UCGGACCAGGCUUCAUUCCCC	Homeobox-leucine zipper protein HOX9 (HD-ZIP protein HOX9) (Homeodomain transcription factor HOX9) (OsHB2) (OsHox9)
Osa-miR166_miRProf_41	TTGGACCAGGCTTCATTCCTC	LOC_Os10g33960	Os10g0480200	924	944	935	0.888337	4.5	2	102	..((((((((((((((((((.&.))))))))))))))))))..	CUGGGAUGAAGCCUGGUCCGG&UUGGACCAGGCUUCAUUCCUC	Homeobox-leucine zipper protein HOX9 (HD-ZIP protein HOX9) (Homeodomain transcription factor HOX9) (OsHB2) (OsHox9)
Osa-miR166_miRProf_58	TCGGATCAGGCTTCATTCCTC	LOC_Os10g33960	Os10g0480200	924	944	935	0.88	4.5	2	102	..((((((((((((((((((.&.))))))))))))))))))..	CUGGGAUGAAGCCUGGUCCGG&UCGGAUCAGGCUUCAUUCCUC	Homeobox-leucine zipper protein HOX9 (HD-ZIP protein HOX9) (Homeodomain transcription factor HOX9) (OsHB2) (OsHox9)
Osa-miR166_miRProf_34	TCGGACCAGGCTTCATTCCCTT	LOC_Os10g33960	Os10g0480200	923	944	935	0.863741	4.5	2	102	...((((((((((((((((((.&.))))))))))))))))))...	CCUGGGAUGAAGCCUGGUCCGG&UCGGACCAGGCUUCAUUCCCUU	Homeobox-leucine zipper protein HOX9 (HD-ZIP protein HOX9) (Homeodomain transcription factor HOX9) (OsHB2) (OsHox9)
Osa-miR166_miRProf_56	TCGGACCAGGCATCATTCCT	LOC_Os10g33960	Os10g0480200	925	944	935	0.854962	4.5	2	102	.(((((((.((((((((((.&.)))))))))).))))))).	UGGGAUGAAGCCUGGUCCGG&UCGGACCAGGCAUCAUUCCU	Homeobox-leucine zipper protein HOX9 (HD-ZIP protein HOX9) (Homeodomain transcription factor HOX9) (OsHB2) (OsHox9)
Osa-miR166_miRProf_14	TTGGACCAGGCTTCATTCCCC	LOC_Os10g33960	Os10g0480200	924	944	935	0.834906	4.5	2	102	..((((((((((((((((((.&.))))))))))))))))))..	CUGGGAUGAAGCCUGGUCCGG&UUGGACCAGGCUUCAUUCCCC	Homeobox-leucine zipper protein HOX9 (HD-ZIP protein HOX9) (Homeodomain transcription factor HOX9) (OsHB2) (OsHox9)
Osa-miR166_miRProf_12	TCGGACCAGGCTTCATTCCCCT	LOC_Os10g33960	Os10g0480200	923	944	935	0.818381	4.5	2	102	...((((((((((((((((((.&.))))))))))))))))))...	CCUGGGAUGAAGCCUGGUCCGG&UCGGACCAGGCUUCAUUCCCCU	Homeobox-leucine zipper protein HOX9 (HD-ZIP protein HOX9) (Homeodomain transcription factor HOX9) (OsHB2) (OsHox9)
Osa-miR166_miRProf_65	TCGAACCAGGCTTCATTCCC	LOC_Os10g33960	Os10g0480200	925	944	935	0.794271	4.5	2	102	.(((((((((((((((.((.&.)).))))))))))))))).	UGGGAUGAAGCCUGGUCCGG&UCGAACCAGGCUUCAUUCCC	Homeobox-leucine zipper protein HOX9 (HD-ZIP protein HOX9) (Homeodomain transcription factor HOX9) (OsHB2) (OsHox9)
Osa-miR166_miRProf_39	TCGGACCAGGCTTCATCCCC	LOC_Os12g41860	Os12g0612700	878	897	888	0.93287	2	2	320	.((((((((((((((((((.&.)))))))))))))))))).	UGGGAUGAAGCCUGGUCCGG&UCGGACCAGGCUUCAUCCCC	Homeobox-leucine zipper protein HOX33 (HD-ZIP protein HOX33) (Homeodomain transcription factor HOX33) (OsHox33)	meristem	Knockdown of OsHox33, a member of the class III homeodomain-leucine zipper gene family, accelerates leaf senescence in rice
Osa-miR166_miRProf_10	TCGGACCAGGCTTCAATCCC	LOC_Os12g41860	Os12g0612700	879	897	888	0.894608	2	2	320	((((-((((((((((((((.&.)))))))))))))).))))	GGGA-UGAAGCCUGGUCCGG&UCGGACCAGGCUUCAAUCCC	Homeobox-leucine zipper protein HOX33 (HD-ZIP protein HOX33) (Homeodomain transcription factor HOX33) (OsHox33)	meristem	Knockdown of OsHox33, a member of the class III homeodomain-leucine zipper gene family, accelerates leaf senescence in rice
Osa-miR166_miRProf_15	TCGGACCAGGCTTCATTCCT	LOC_Os12g41860	Os12g0612700	878	897	888	0.966752	2.5	2	320	.((((((((((((((((((.&.)))))))))))))))))).	UGGGAUGAAGCCUGGUCCGG&UCGGACCAGGCUUCAUUCCU	Homeobox-leucine zipper protein HOX33 (HD-ZIP protein HOX33) (Homeodomain transcription factor HOX33) (OsHox33)	meristem	Knockdown of OsHox33, a member of the class III homeodomain-leucine zipper gene family, accelerates leaf senescence in rice
Osa-miR166_miRProf_8	TCGGACCAGGCTTCATTCCC	LOC_Os12g41860	Os12g0612700	878	897	888	0.916667	2.5	2	320	.((((((((((((((((((.&.)))))))))))))))))).	UGGGAUGAAGCCUGGUCCGG&UCGGACCAGGCUUCAUUCCC	Homeobox-leucine zipper protein HOX33 (HD-ZIP protein HOX33) (Homeodomain transcription factor HOX33) (OsHox33)	meristem	Knockdown of OsHox33, a member of the class III homeodomain-leucine zipper gene family, accelerates leaf senescence in rice
Osa-miR166_miRProf_28	CCGGACCAGGCTTCATTCCCC	LOC_Os12g41860	Os12g0612700	875	897	888	0.896703	2.5	2	320	((..(((((((((((((((((((&)))))))))))))))))))--))	GGUUGGGAUGAAGCCUGGUCCGG&CCGGACCAGGCUUCAUUCC--CC	Homeobox-leucine zipper protein HOX33 (HD-ZIP protein HOX33) (Homeodomain transcription factor HOX33) (OsHox33)	meristem	Knockdown of OsHox33, a member of the class III homeodomain-leucine zipper gene family, accelerates leaf senescence in rice
Osa-miR166_miRProf_40	TCGGACCAGGCTTCATTCTC	LOC_Os12g41860	Os12g0612700	878	897	888	0.914729	3	2	320	.((((((((((((((((((.&.)))))))))))))))))).	UGGGAUGAAGCCUGGUCCGG&UCGGACCAGGCUUCAUUCUC	Homeobox-leucine zipper protein HOX33 (HD-ZIP protein HOX33) (Homeodomain transcription factor HOX33) (OsHox33)	meristem	Knockdown of OsHox33, a member of the class III homeodomain-leucine zipper gene family, accelerates leaf senescence in rice
Osa-miR166_miRProf_11	TCGGACCAGGCTTCATCCCCC	LOC_Os12g41860	Os12g0612700	875	897	888	0.877419	3	2	320	((..((((((((((((((((((.&.))))))))))))))))))--))	GGUUGGGAUGAAGCCUGGUCCGG&UCGGACCAGGCUUCAUCCC--CC	Homeobox-leucine zipper protein HOX33 (HD-ZIP protein HOX33) (Homeodomain transcription factor HOX33) (OsHox33)	meristem	Knockdown of OsHox33, a member of the class III homeodomain-leucine zipper gene family, accelerates leaf senescence in rice
Osa-miR166_miRProf_4	TCGGACCAGGCTTCAATCCCT	LOC_Os12g41860	Os12g0612700	878	897	888	0.870283	3	2	320	.((((-((((((((((((((.&.)))))))))))))).)))).	UGGGA-UGAAGCCUGGUCCGG&UCGGACCAGGCUUCAAUCCCU	Homeobox-leucine zipper protein HOX33 (HD-ZIP protein HOX33) (Homeodomain transcription factor HOX33) (OsHox33)	meristem	Knockdown of OsHox33, a member of the class III homeodomain-leucine zipper gene family, accelerates leaf senescence in rice
Osa-miR166_miRProf_59	TTGGACCAGGCTTCATTCCT	LOC_Os12g41860	Os12g0612700	878	897	888	0.957219	3.5	2	320	.((((((((((((((((((.&.)))))))))))))))))).	UGGGAUGAAGCCUGGUCCGG&UUGGACCAGGCUUCAUUCCU	Homeobox-leucine zipper protein HOX33 (HD-ZIP protein HOX33) (Homeodomain transcription factor HOX33) (OsHox33)	meristem	Knockdown of OsHox33, a member of the class III homeodomain-leucine zipper gene family, accelerates leaf senescence in rice
Osa-miR166_miRProf_70	TCGGATCAGGCTTCATTCCT	LOC_Os12g41860	Os12g0612700	878	897	888	0.948787	3.5	2	320	.((((((((((((((((((.&.)))))))))))))))))).	UGGGAUGAAGCCUGGUCCGG&UCGGAUCAGGCUUCAUUCCU	Homeobox-leucine zipper protein HOX33 (HD-ZIP protein HOX33) (Homeodomain transcription factor HOX33) (OsHox33)	meristem	Knockdown of OsHox33, a member of the class III homeodomain-leucine zipper gene family, accelerates leaf senescence in rice
Osa-miR166_miRProf_24	TCGGACCAGGCTTCATTCCTT	LOC_Os12g41860	Os12g0612700	877	897	888	0.945	3.5	2	320	..((((((((((((((((((.&.))))))))))))))))))..	UUGGGAUGAAGCCUGGUCCGG&UCGGACCAGGCUUCAUUCCUU	Homeobox-leucine zipper protein HOX33 (HD-ZIP protein HOX33) (Homeodomain transcription factor HOX33) (OsHox33)	meristem	Knockdown of OsHox33, a member of the class III homeodomain-leucine zipper gene family, accelerates leaf senescence in rice
Osa-miR166_miRProf_44	TCGGACCAGGCTTCATTCCTA	LOC_Os12g41860	Os12g0612700	877	897	888	0.935644	3.5	2	320	..((((((((((((((((((.&.))))))))))))))))))..	UUGGGAUGAAGCCUGGUCCGG&UCGGACCAGGCUUCAUUCCUA	Homeobox-leucine zipper protein HOX33 (HD-ZIP protein HOX33) (Homeodomain transcription factor HOX33) (OsHox33)	meristem	Knockdown of OsHox33, a member of the class III homeodomain-leucine zipper gene family, accelerates leaf senescence in rice
Osa-miR166_miRProf_38	TTGGACCAGGCTTCATTCCC	LOC_Os12g41860	Os12g0612700	878	897	888	0.905371	3.5	2	320	.((((((((((((((((((.&.)))))))))))))))))).	UGGGAUGAAGCCUGGUCCGG&UUGGACCAGGCUUCAUUCCC	Homeobox-leucine zipper protein HOX33 (HD-ZIP protein HOX33) (Homeodomain transcription factor HOX33) (OsHox33)	meristem	Knockdown of OsHox33, a member of the class III homeodomain-leucine zipper gene family, accelerates leaf senescence in rice
Osa-miR166_miRProf_5	TCGGACCAGGCTTCATTCCTC	LOC_Os12g41860	Os12g0612700	877	897	888	0.9	3.5	2	320	..((((((((((((((((((.&.))))))))))))))))))..	UUGGGAUGAAGCCUGGUCCGG&UCGGACCAGGCUUCAUUCCUC	Homeobox-leucine zipper protein HOX33 (HD-ZIP protein HOX33) (Homeodomain transcription factor HOX33) (OsHox33)	meristem	Knockdown of OsHox33, a member of the class III homeodomain-leucine zipper gene family, accelerates leaf senescence in rice
Osa-miR166_miRProf_6	TCGGACCAGGCTTCATTCCCT	LOC_Os12g41860	Os12g0612700	877	897	888	0.882075	3.5	2	320	..((((((((((((((((((.&.))))))))))))))))))..	UUGGGAUGAAGCCUGGUCCGG&UCGGACCAGGCUUCAUUCCCU	Homeobox-leucine zipper protein HOX33 (HD-ZIP protein HOX33) (Homeodomain transcription factor HOX33) (OsHox33)	meristem	Knockdown of OsHox33, a member of the class III homeodomain-leucine zipper gene family, accelerates leaf senescence in rice
Osa-miR166_miRProf_13	TCGGACCAGGCTTCATTCCCG	LOC_Os12g41860	Os12g0612700	877	897	888	0.865741	3.5	2	320	..((((((((((((((((((.&.))))))))))))))))))..	UUGGGAUGAAGCCUGGUCCGG&UCGGACCAGGCUUCAUUCCCG	Homeobox-leucine zipper protein HOX33 (HD-ZIP protein HOX33) (Homeodomain transcription factor HOX33) (OsHox33)	meristem	Knockdown of OsHox33, a member of the class III homeodomain-leucine zipper gene family, accelerates leaf senescence in rice
Osa-miR166_miRProf_1	TCGGACCAGGCTTCATTCCCC	LOC_Os12g41860	Os12g0612700	875	897	888	0.85941	3.5	2	320	((..((((((((((((((((((.&.))))))))))))))))))--))	GGUUGGGAUGAAGCCUGGUCCGG&UCGGACCAGGCUUCAUUCC--CC	Homeobox-leucine zipper protein HOX33 (HD-ZIP protein HOX33) (Homeodomain transcription factor HOX33) (OsHox33)	meristem	Knockdown of OsHox33, a member of the class III homeodomain-leucine zipper gene family, accelerates leaf senescence in rice
Osa-miR166_miRProf_31	TCGGACCAGGCTTCATTCCCCC	LOC_Os12g41860	Os12g0612700	875	897	888	0.810127	3.5	2	320	((..((((((((((((((((((.&.))))))))))))))))))-.))	GGUUGGGAUGAAGCCUGGUCCGG&UCGGACCAGGCUUCAUUCC-CCC	Homeobox-leucine zipper protein HOX33 (HD-ZIP protein HOX33) (Homeodomain transcription factor HOX33) (OsHox33)	meristem	Knockdown of OsHox33, a member of the class III homeodomain-leucine zipper gene family, accelerates leaf senescence in rice
Osa-miR166_miRProf_41	TTGGACCAGGCTTCATTCCTC	LOC_Os12g41860	Os12g0612700	877	897	888	0.888337	4.5	2	320	..((((((((((((((((((.&.))))))))))))))))))..	UUGGGAUGAAGCCUGGUCCGG&UUGGACCAGGCUUCAUUCCUC	Homeobox-leucine zipper protein HOX33 (HD-ZIP protein HOX33) (Homeodomain transcription factor HOX33) (OsHox33)	meristem	Knockdown of OsHox33, a member of the class III homeodomain-leucine zipper gene family, accelerates leaf senescence in rice
Osa-miR166_miRProf_58	TCGGATCAGGCTTCATTCCTC	LOC_Os12g41860	Os12g0612700	877	897	888	0.88	4.5	2	320	..((((((((((((((((((.&.))))))))))))))))))..	UUGGGAUGAAGCCUGGUCCGG&UCGGAUCAGGCUUCAUUCCUC	Homeobox-leucine zipper protein HOX33 (HD-ZIP protein HOX33) (Homeodomain transcription factor HOX33) (OsHox33)	meristem	Knockdown of OsHox33, a member of the class III homeodomain-leucine zipper gene family, accelerates leaf senescence in rice
Osa-miR166_miRProf_34	TCGGACCAGGCTTCATTCCCTT	LOC_Os12g41860	Os12g0612700	876	897	888	0.863741	4.5	2	320	...((((((((((((((((((.&.))))))))))))))))))...	GUUGGGAUGAAGCCUGGUCCGG&UCGGACCAGGCUUCAUUCCCUU	Homeobox-leucine zipper protein HOX33 (HD-ZIP protein HOX33) (Homeodomain transcription factor HOX33) (OsHox33)	meristem	Knockdown of OsHox33, a member of the class III homeodomain-leucine zipper gene family, accelerates leaf senescence in rice
Osa-miR166_miRProf_56	TCGGACCAGGCATCATTCCT	LOC_Os12g41860	Os12g0612700	878	897	888	0.854962	4.5	2	320	.(((((((.((((((((((.&.)))))))))).))))))).	UGGGAUGAAGCCUGGUCCGG&UCGGACCAGGCAUCAUUCCU	Homeobox-leucine zipper protein HOX33 (HD-ZIP protein HOX33) (Homeodomain transcription factor HOX33) (OsHox33)	meristem	Knockdown of OsHox33, a member of the class III homeodomain-leucine zipper gene family, accelerates leaf senescence in rice
Osa-miR166_miRProf_14	TTGGACCAGGCTTCATTCCCC	LOC_Os12g41860	Os12g0612700	875	897	888	0.846698	4.5	2	320	((..((((((((((((((((((.&.))))))))))))))))))--))	GGUUGGGAUGAAGCCUGGUCCGG&UUGGACCAGGCUUCAUUCC--CC	Homeobox-leucine zipper protein HOX33 (HD-ZIP protein HOX33) (Homeodomain transcription factor HOX33) (OsHox33)	meristem	Knockdown of OsHox33, a member of the class III homeodomain-leucine zipper gene family, accelerates leaf senescence in rice
Osa-miR166_miRProf_12	TCGGACCAGGCTTCATTCCCCT	LOC_Os12g41860	Os12g0612700	874	897	888	0.838074	4.5	2	320	.((..((((((((((((((((((.&.))))))))))))))))))--)).	UGGUUGGGAUGAAGCCUGGUCCGG&UCGGACCAGGCUUCAUUCC--CCU	Homeobox-leucine zipper protein HOX33 (HD-ZIP protein HOX33) (Homeodomain transcription factor HOX33) (OsHox33)	meristem	Knockdown of OsHox33, a member of the class III homeodomain-leucine zipper gene family, accelerates leaf senescence in rice
Osa-miR166_miRProf_65	TCGAACCAGGCTTCATTCCC	LOC_Os12g41860	Os12g0612700	878	897	888	0.794271	4.5	2	320	.(((((((((((((((.((.&.)).))))))))))))))).	UGGGAUGAAGCCUGGUCCGG&UCGAACCAGGCUUCAUUCCC	Homeobox-leucine zipper protein HOX33 (HD-ZIP protein HOX33) (Homeodomain transcription factor HOX33) (OsHox33)	meristem	Knockdown of OsHox33, a member of the class III homeodomain-leucine zipper gene family, accelerates leaf senescence in rice
Osa-miR166_miRProf_7	TTTCGGACCAGGCTTCATTCC	LOC_Os01g46200	Os01g0650700|Os01g0650800	987	1007	998	0.728426	5	3	24	((((-((((((.((((((((((&))))))))))-)))))).))))	GGGA-GAGGUCAUGGUCCGAAA&UUUCGGACCA-GGCUUCAUUCC	expressed protein
Osa-miR166_miRProf_70	TCGGATCAGGCTTCATTCCT	LOC_Os02g43020	Os02g0644100	1609	1628	1619	0.719677	5	3	10	.((..((((((.((((((((&)))))))).))))))..)).	CGGUUUGAAGCAUGAUCCGA&UCGGAUCAGGCUUCAUUCCU	heat shock protein STI, putative, expressed
Osa-miR166_miRProf_7	TTTCGGACCAGGCTTCATTCC	LOC_Os03g19240	Os03g0305000	1777	1797	1788	0.738579	5	3	22	(((((.(((((.(((((((((&))))))))).))))).)))))	GGAAUUGGGCCCGGUCCGGAA&UUUCGGACCAGGCUUCAUUCC	AMP-binding enzyme, putative, expressed
Osa-miR166_miRProf_60	TTTCGGACCAGGCTTCATTC	LOC_Os03g19240	Os03g0305000	1778	1797	1788	0.714681	5	3	22	((((.(((((.(((((((((&))))))))).))))).))))	GAAUUGGGCCCGGUCCGGAA&UUUCGGACCAGGCUUCAUUC	AMP-binding enzyme, putative, expressed
Osa-miR166_miRProf_41	TTGGACCAGGCTTCATTCCTC	LOC_Os04g39260	Os04g0467400	2131	2152	2142	0.781638	4.5	3	17	((((((.(((((((((.(((((&)))))-))))))))).))))))	GAGGAGCGAAGUCUGGCUCCAA&UUGGA-CCAGGCUUCAUUCCUC	CAF1 family ribonuclease containing protein, putative, expressed
Osa-miR166_miRProf_59	TTGGACCAGGCTTCATTCCT	LOC_Os04g39260	Os04g0467400	2132	2152	2142	0.756684	4.5	3	17	(((((.(((((((((.(((((&)))))-))))))))).)))))	AGGAGCGAAGUCUGGCUCCAA&UUGGA-CCAGGCUUCAUUCCU	CAF1 family ribonuclease containing protein, putative, expressed
Osa-miR166_miRProf_41	TTGGACCAGGCTTCATTCCTC	LOC_Os07g35940	Os07g0543300	526	544	535	0.734491	5	3	39	((((--(((((((((((((((&)))))))))))))))..))))	GAGG--UGGGGCUUGGUCCAG&UUGGACCAGGCUUCAUUCCUC	beta-amylase, putative, expressed
Osa-miR166_miRProf_43	GAATGTTGGCTGGCTCGAGG	LOC_Os08g01770	Os08g0109300	243	261	252	0.724311	5	3	48	(((((((-(((((((.(((.&.))).))))))).)))))))	CCUCGAG-CAGCCAAGGUUG&GAAUGUUGGCUGGCUCGAGG	Probable adenylate kinase 2, chloroplastic (EC 2.7.4.3) (Adenylate monophosphate kinase 2)	chloroplast	An Epiallele of Rice AK1 Affects Photosynthetic Capacity.
Osa-miR166_miRProf_65	TCGAACCAGGCTTCATTCCC	LOC_Os08g32690	Os08g0422600	1240	1258	1250	0.692708	5	3	13	(((..((((((((((-((((&)))).))))))))))..)))	GGGCCUGAAGCUUGG-UCGA&UCGAACCAGGCUUCAUUCCC	expressed protein
Osa-miR166_miRProf_7	TTTCGGACCAGGCTTCATTCC	LOC_Os12g18090	Os12g0278401	853	873	864	0.728426	5	3	24	((((-((((((.((((((((((&))))))))))-)))))).))))	GGGA-GAGGUCAUGGUCCGAAA&UUUCGGACCA-GGCUUCAUUCC	expressed protein
Osa-miR167_miRProf_22	TAAAGCTGCCAGCATGATCT	LOC_Os02g06910	Os02g0164900	3231	3250	3241	0.864023	4	2	183	((((((.(((((((((((..&..))))))))))).))))))	AGAUCAGGCUGGCAGCUUGU&UAAAGCUGCCAGCAUGAUCU	Auxin response factor 6 (OsARF6a)
Osa-miR167_miRProf_39	TGAAGCTGCCAGCGTGATCT	LOC_Os02g06910	Os02g0164900	3231	3250	3241	0.851282	4	2	183	((((((.(((((((((((..&..))))))))))).))))))	AGAUCAGGCUGGCAGCUUGU&UGAAGCUGCCAGCGUGAUCU	Auxin response factor 6 (OsARF6a)
Osa-miR167_miRProf_25	TGAAGCTGCCAGCATGATCTCA	LOC_Os02g06910	Os02g0164900	3229	3250	3241	0.833729	4	2	183	((((((((.(((((((((((..&..))))))))))).))))))))	UGAGAUCAGGCUGGCAGCUUGU&UGAAGCUGCCAGCAUGAUCUCA	Auxin response factor 6 (OsARF6a)
Osa-miR167_miRProf_16	TGAAGCTGCCAGCATGATCTC	LOC_Os02g06910	Os02g0164900	3230	3250	3241	0.82963	4	2	183	(((((((.(((((((((((..&..))))))))))).)))))))	GAGAUCAGGCUGGCAGCUUGU&UGAAGCUGCCAGCAUGAUCUC	Auxin response factor 6 (OsARF6a)
Osa-miR167_miRProf_5	TGAAGCTGCCAGCATGATCT	LOC_Os02g06910	Os02g0164900	3231	3250	3241	0.81383	4	2	183	((((((.(((((((((((..&..))))))))))).))))))	AGAUCAGGCUGGCAGCUUGU&UGAAGCUGCCAGCAUGAUCU	Auxin response factor 6 (OsARF6a)
Osa-miR167_miRProf_10	TGAAGCTGCCAGCATGATCTTA	LOC_Os02g06910	Os02g0164900	3229	3250	3241	0.826633	4.5	2	183	((((((((.(((((((((((..&..))))))))))).))))))))	UGAGAUCAGGCUGGCAGCUUGU&UGAAGCUGCCAGCAUGAUCUUA	Auxin response factor 6 (OsARF6a)
Osa-miR167_miRProf_12	TGAAGCTGCCAGCATGATCTT	LOC_Os02g06910	Os02g0164900	3230	3250	3241	0.823377	4.5	2	183	(((((((.(((((((((((..&..))))))))))).)))))))	GAGAUCAGGCUGGCAGCUUGU&UGAAGCUGCCAGCAUGAUCUU	Auxin response factor 6 (OsARF6a)
Osa-miR167_miRProf_9	TAAAGCTGCCAGCATGATCTG	LOC_Os02g06910	Os02g0164900	3230	3250	3241	0.817942	5	2	183	.((((((.(((((((((((..&..))))))))))).)))))).	GAGAUCAGGCUGGCAGCUUGU&UAAAGCUGCCAGCAUGAUCUG	Auxin response factor 6 (OsARF6a)
Osa-miR167_miRProf_7	TGAAGCTGCCAGCATGATCTA	LOC_Os02g06910	Os02g0164900	3230	3250	3241	0.796915	5	2	183	.((((((.(((((((((((..&..))))))))))).)))))).	GAGAUCAGGCUGGCAGCUUGU&UGAAGCUGCCAGCAUGAUCUA	Auxin response factor 6 (OsARF6a)
Osa-miR167_miRProf_2	TGAAGCTGCCAGCATGATCTG	LOC_Os02g06910	Os02g0164900	3230	3250	3241	0.773632	5	2	183	.((((((.(((((((((((..&..))))))))))).)))))).	GAGAUCAGGCUGGCAGCUUGU&UGAAGCUGCCAGCAUGAUCUG	Auxin response factor 6 (OsARF6a)
Osa-miR167_miRProf_1	TGAAGCTGCCAGCATGATCTGA	LOC_Os02g06910	Os02g0164900	3229	3250	3241	0.743468	5	2	183	(.((((((.(((((((((((..&..))))))))))).)))))).)	UGAGAUCAGGCUGGCAGCUUGU&UGAAGCUGCCAGCAUGAUCUGA	Auxin response factor 6 (OsARF6a)
Osa-miR167_miRProf_14	ATCATGCATGACAGCCTCATT	LOC_Os10g08630	None	316	336	327	0.723288	5	2	11	(((((((((.(((((.((((.&.)))).))))).)))))))))	AAUGAGGCUUUCAUGGAUGAC&AUCAUGCAUGACAGCCUCAUU	expressed protein	resistance	Transcriptional Landscape of Pathogen-responsive LncRNAs in Rice Unveils the Role of ALEX1 in Jasmonate Pathway and Disease Resistance.
Osa-miR167_miRProf_41	ATCATGCATGACAGCCTCAT	LOC_Os10g08630	None	317	336	327	0.716292	5	2	11	((((((((.(((((.((((.&.)))).))))).))))))))	AUGAGGCUUUCAUGGAUGAC&AUCAUGCAUGACAGCCUCAU	expressed protein	resistance	Transcriptional Landscape of Pathogen-responsive LncRNAs in Rice Unveils the Role of ALEX1 in Jasmonate Pathway and Disease Resistance.
Osa-miR167_miRProf_35	TCATGCTGTGCAGTTTCATC	LOC_Os12g15470	Os12g0257000	1252	1272	1262	0.751445	3.5	2	223	(((((((((((.(((((((((&)))))))))-)))))))))))	GAUGAAGUUGCAACAGCAUGG&UCAUGCUGU-GCAGUUUCAUC	Serine carboxypeptidase 1 (EC 3.4.16.5) (Carboxypeptidase C) (Serine carboxypeptidase I) [Cleaved into: Serine carboxypeptidase 1 chain A (Serine carboxypeptidase I chain A); Serine carboxypeptidase 1 chain B (Serine carboxypeptidase I chain B)]
Osa-miR167_miRProf_32	TAAGCTGCCAGCATGATCTT	LOC_Os02g06910	Os02g0164900	3230	3249	3240	0.909348	2	3	18	(((((((.((((((((((((&)))))))))))).)))))))	GAGAUCAGGCUGGCAGCUUG&UAAGCUGCCAGCAUGAUCUU	Auxin response factor 6 (OsARF6a)
Osa-miR167_miRProf_23	TAAGCTGCCAGCATGATCTTG	LOC_Os02g06910	Os02g0164900	3229	3249	3240	0.854881	3	3	18	.(((((((.((((((((((((&)))))))))))).))))))).	UGAGAUCAGGCUGGCAGCUUG&UAAGCUGCCAGCAUGAUCUUG	Auxin response factor 6 (OsARF6a)
Osa-miR167_miRProf_26	GAAGCTGCCAGCATGATCTGA	LOC_Os02g06910	Os02g0164900	3229	3249	3240	0.77284	3	3	18	(.((((((.(((((((((((.&.))))))))))).)))))).)	UGAGAUCAGGCUGGCAGCUUG&GAAGCUGCCAGCAUGAUCUGA	Auxin response factor 6 (OsARF6a)
Osa-miR167_miRProf_21	GAAGCTGCCAGCATGATCTGG	LOC_Os02g06910	Os02g0164900	3229	3249	3240	0.74463	3.5	3	18	(.((((((.(((((((((((.&.))))))))))).)))))).)	UGAGAUCAGGCUGGCAGCUUG&GAAGCUGCCAGCAUGAUCUGG	Auxin response factor 6 (OsARF6a)
Osa-miR167_miRProf_23	TAAGCTGCCAGCATGATCTTG	LOC_Os05g05140	Os05g0143300	1793	1813	1804	0.704485	3.5	3	7	(((.(((.(((((((((((((&))))))))))))).))).)))	CAGAAUUUUGCUGGCAGCUUG&UAAGCUGCCAGCAUGAUCUUG	expressed protein
Osa-miR167_miRProf_32	TAAGCTGCCAGCATGATCTT	LOC_Os05g05140	Os05g0143300	1793	1813	1804	0.725212	4	3	7	.((.(((.(((((((((((((&))))))))))))).)))-)).	CAGAAUUUUGCUGGCAGCUUG&UAAGCUGCCAGCAUGAU-CUU	expressed protein
Osa-miR167_miRProf_26	GAAGCTGCCAGCATGATCTGA	LOC_Os05g05140	Os05g0143300	1792	1813	1804	0.698765	4.5	3	7	.(((.(((.((((((((((((.&.)))))))))))).)))-))).	ACAGAAUUUUGCUGGCAGCUUG&GAAGCUGCCAGCAUGAU-CUGA	expressed protein
Osa-miR167_miRProf_2	TGAAGCTGCCAGCATGATCTG	LOC_Os05g05140	Os05g0143300	1793	1814	1805	0.706468	5	3	17	(((.(((.((((((((((((.(&).)))))))))))).)))-)))	CAGAAUUUUGCUGGCAGCUUGG&UGAAGCUGCCAGCAUGAU-CUG	expressed protein
Osa-miR167_miRProf_30	AAGCTGCCAGCATGATCTGA	LOC_Os05g20570	Os05g0283200	478	496	488	0.715426	5	3	35	..((((((((((-((((((.&.)))))).))))))))))..	GAAGAUCAUGCU-GCAGCUC&AAGCUGCCAGCAUGAUCUGA	OsPMEI22|pectin_methylesterase_inhibitors
Osa-miR167_miRProf_33	TCATGCATGACAGCCTCATT	LOC_Os05g40420	Os05g0482700	1435	1453	1445	0.723164	4.5	3	47	(((((((((((((.(-((((&)))).).)))))))))))))	GAUGAGGCUGUCAAG-AUGA&UCAUGCAUGACAGCCUCAUU	2,3-bisphosphoglycerate-independent phosphoglycerate mutase, putative, expressed
Osa-miR167_miRProf_5	TGAAGCTGCCAGCATGATCT	LOC_Os06g03830	Os06g0129100	1088	1107	1098	0.771277	4	3	18	.(.((((((.((((((((((&)))))))))).)))))).).	UGUUCAUGCCGGCAGCUUCA&UGAAGCUGCCAGCAUGAUCU	retinol dehydrogenase, putative, expressed
Osa-miR167_miRProf_39	TGAAGCTGCCAGCGTGATCT	LOC_Os06g03830	Os06g0129100	1088	1107	1098	0.733333	4.5	3	18	.(.((((((.((((((((((&)))))))))).)))))).).	UGUUCAUGCCGGCAGCUUCA&UGAAGCUGCCAGCGUGAUCU	retinol dehydrogenase, putative, expressed
Osa-miR167_miRProf_35	TCATGCTGTGCAGTTTCATC	LOC_Os07g12200	Os07g0223400	364	382	373	0.734104	4.5	3	24	((((-((((((((((.(((.&.))).)))))))))).))))	GAUG-AGCUGCACAGGAUGC&UCAUGCUGUGCAGUUUCAUC	OsARFA1d|ADP-ribosylation_factors
Osa-miR167_miRProf_29	AAGCTGCCAGCATGATCTGG	LOC_Os07g31720	Os07g0500300	535	553	545	0.723077	4.5	3	43	((.(((((((((-((((((.&.)))))).))))))))).))	CCUGAUCGUGCU-GCAGCUG&AAGCUGCCAGCAUGAUCUGG	GTPase activating protein, putative, expressed	seed	Control of rice pre-harvest sprouting by glutaredoxin-mediated abscisic acid signaling.
Osa-miR167_miRProf_35	TCATGCTGTGCAGTTTCATC	LOC_Os07g47201	Os07g0668200	1530	1548	1540	0.800578	3	3	45	(((((((((((((-((((((&)))))).)))))))))))))	GGUGAAAUUGCAC-GCAUGA&UCAUGCUGUGCAGUUUCAUC	adenyl cyclase, putative, expressed
Osa-miR169_miRProf_20	TAGCCAAGGATGATTTGCCTG	LOC_Os03g07880	Os03g0174900	844	864	855	0.899471	3	1	1087	..((((((((((((((((((.&.))))))))))))))))))..	AUGGCAAAUCAUCCUUGGCUU&UAGCCAAGGAUGAUUUGCCUG	HAP2C|HAP
Osa-miR169_miRProf_2	TAGCCAAGGATGACTTGCCT	LOC_Os03g07880	Os03g0174900	845	864	855	0.802667	3	1	1087	.(((((.((((((((((((.&.)))))))))))).))))).	UGGCAAAUCAUCCUUGGCUU&UAGCCAAGGAUGACUUGCCU	HAP2C|HAP
Osa-miR169_miRProf_35	AAGCCAAGGATGACTTGCCGA	LOC_Os03g07880	Os03g0174900	844	864	855	0.79397	3	1	1087	..(((((.(((((((((((((&))))))))))))).)))))..	AUGGCAAAUCAUCCUUGGCUU&AAGCCAAGGAUGACUUGCCGA	HAP2C|HAP
Osa-miR169_miRProf_23	TAGCCAAGGATGACTTGCCG	LOC_Os03g07880	Os03g0174900	845	864	855	0.793734	3	1	1087	.(((((.((((((((((((.&.)))))))))))).))))).	UGGCAAAUCAUCCUUGGCUU&UAGCCAAGGAUGACUUGCCG	HAP2C|HAP
Osa-miR169_miRProf_27	AAGCCAAGGATGACTTGCCTG	LOC_Os03g07880	Os03g0174900	844	864	855	0.788413	3	1	1087	..(((((.(((((((((((((&))))))))))))).)))))..	AUGGCAAAUCAUCCUUGGCUU&AAGCCAAGGAUGACUUGCCUG	HAP2C|HAP
Osa-miR169_miRProf_18	CAGCCAAGGATGACTTGCCT	LOC_Os03g07880	Os03g0174900	845	864	855	0.778351	3	1	1087	.(((((.((((((((((((.&.)))))))))))).))))).	UGGCAAAUCAUCCUUGGCUU&CAGCCAAGGAUGACUUGCCU	HAP2C|HAP
Osa-miR169_miRProf_26	CAGCCAAGGATGACTTGCCG	LOC_Os03g07880	Os03g0174900	845	864	855	0.770202	3	1	1087	.(((((.((((((((((((.&.)))))))))))).))))).	UGGCAAAUCAUCCUUGGCUU&CAGCCAAGGAUGACUUGCCG	HAP2C|HAP
Osa-miR169_miRProf_31	TAGCCAAGGATGACTTGCCC	LOC_Os03g07880	Os03g0174900	845	864	855	0.757653	3	1	1087	.(((((.((((((((((((.&.)))))))))))).))))).	UGGCAAAUCAUCCUUGGCUU&UAGCCAAGGAUGACUUGCCC	HAP2C|HAP
Osa-miR169_miRProf_40	TAGCCAAGGATGACTTGCTC	LOC_Os03g07880	Os03g0174900	845	864	855	0.746631	3.5	1	1087	.(((((.((((((((((((.&.)))))))))))).))))).	UGGCAAAUCAUCCUUGGCUU&UAGCCAAGGAUGACUUGCUC	HAP2C|HAP
Osa-miR169_miRProf_19	TAGCCAAGGATGACTTGCCGG	LOC_Os03g07880	Os03g0174900	844	864	855	0.730769	3.5	1	1087	.((((((.((((((((((((.&.)))))))))))).)))))).	AUGGCAAAUCAUCCUUGGCUU&UAGCCAAGGAUGACUUGCCGG	HAP2C|HAP
Osa-miR169_miRProf_7	CAGCCAAGGATGACTTGCCGG	LOC_Os03g07880	Os03g0174900	844	864	855	0.710956	3.5	1	1087	.((((((.((((((((((((.&.)))))))))))).)))))).	AUGGCAAAUCAUCCUUGGCUU&CAGCCAAGGAUGACUUGCCGG	HAP2C|HAP
Osa-miR169_miRProf_9	TAGCCAAGGATGATTTGCCTGT	LOC_Os03g07880	Os03g0174900	843	864	855	0.860759	4	1	1087	...((((((((((((((((((.&.))))))))))))))))))...	CAUGGCAAAUCAUCCUUGGCUU&UAGCCAAGGAUGAUUUGCCUGU	HAP2C|HAP
Osa-miR169_miRProf_33	TAGCCAAGGATGACTTGCCTT	LOC_Os03g07880	Os03g0174900	844	864	855	0.783854	4	1	1087	..(((((.((((((((((((.&.)))))))))))).)))))..	AUGGCAAAUCAUCCUUGGCUU&UAGCCAAGGAUGACUUGCCUU	HAP2C|HAP
Osa-miR169_miRProf_13	TAGCCAAGGATGACTTGCCTA	LOC_Os03g07880	Os03g0174900	844	864	855	0.775773	4	1	1087	..(((((.((((((((((((.&.)))))))))))).)))))..	AUGGCAAAUCAUCCUUGGCUU&UAGCCAAGGAUGACUUGCCUA	HAP2C|HAP
Osa-miR169_miRProf_36	TAGCCAAGGATGAGTTGCCTG	LOC_Os03g07880	Os03g0174900	844	864	855	0.750623	4	1	1087	..(((((.((((((((((((.&.)))))))))))).)))))..	AUGGCAAAUCAUCCUUGGCUU&UAGCCAAGGAUGAGUUGCCUG	HAP2C|HAP
Osa-miR169_miRProf_5	CAGCCAAGGATGACTTGCCGA	LOC_Os03g07880	Os03g0174900	844	864	855	0.73494	4	1	1087	..(((((.((((((((((((.&.)))))))))))).)))))..	AUGGCAAAUCAUCCUUGGCUU&CAGCCAAGGAUGACUUGCCGA	HAP2C|HAP
Osa-miR169_miRProf_35	AAGCCAAGGATGACTTGCCGA	LOC_Os03g29760	Os03g0411100	1284	1304	1295	0.798995	2.5	1	1023	.((((((.(((((((((((((&))))))))))))).)))))).	GUGGCAAUUCAUCCUUGGCUU&AAGCCAAGGAUGACUUGCCGA	HAP2E|HAP
Osa-miR169_miRProf_23	TAGCCAAGGATGACTTGCCG	LOC_Os03g29760	Os03g0411100	1285	1304	1295	0.793734	2.5	1	1023	((((((.((((((((((((.&.)))))))))))).))))))	UGGCAAUUCAUCCUUGGCUU&UAGCCAAGGAUGACUUGCCG	HAP2E|HAP
Osa-miR169_miRProf_26	CAGCCAAGGATGACTTGCCG	LOC_Os03g29760	Os03g0411100	1285	1304	1295	0.770202	2.5	1	1023	((((((.((((((((((((.&.)))))))))))).))))))	UGGCAAUUCAUCCUUGGCUU&CAGCCAAGGAUGACUUGCCG	HAP2E|HAP
Osa-miR169_miRProf_2	TAGCCAAGGATGACTTGCCT	LOC_Os03g29760	Os03g0411100	1285	1304	1295	0.802667	3	1	1023	.(((((.((((((((((((.&.)))))))))))).))))).	UGGCAAUUCAUCCUUGGCUU&UAGCCAAGGAUGACUUGCCU	HAP2E|HAP
Osa-miR169_miRProf_27	AAGCCAAGGATGACTTGCCTG	LOC_Os03g29760	Os03g0411100	1284	1304	1295	0.788413	3	1	1023	..(((((.(((((((((((((&))))))))))))).)))))..	GUGGCAAUUCAUCCUUGGCUU&AAGCCAAGGAUGACUUGCCUG	HAP2E|HAP
Osa-miR169_miRProf_18	CAGCCAAGGATGACTTGCCT	LOC_Os03g29760	Os03g0411100	1285	1304	1295	0.778351	3	1	1023	.(((((.((((((((((((.&.)))))))))))).))))).	UGGCAAUUCAUCCUUGGCUU&CAGCCAAGGAUGACUUGCCU	HAP2E|HAP
Osa-miR169_miRProf_31	TAGCCAAGGATGACTTGCCC	LOC_Os03g29760	Os03g0411100	1285	1304	1295	0.757653	3	1	1023	.(((((.((((((((((((.&.)))))))))))).))))).	UGGCAAUUCAUCCUUGGCUU&UAGCCAAGGAUGACUUGCCC	HAP2E|HAP
Osa-miR169_miRProf_36	TAGCCAAGGATGAGTTGCCTG	LOC_Os03g29760	Os03g0411100	1284	1304	1295	0.84788	3.5	1	1023	..((((((((((((((((((.&.))))))))))))))))))..	GUGGCAAUUCAUCCUUGGCUU&UAGCCAAGGAUGAGUUGCCUG	HAP2E|HAP
Osa-miR169_miRProf_40	TAGCCAAGGATGACTTGCTC	LOC_Os03g29760	Os03g0411100	1285	1304	1295	0.746631	3.5	1	1023	.(((((.((((((((((((.&.)))))))))))).))))).	UGGCAAUUCAUCCUUGGCUU&UAGCCAAGGAUGACUUGCUC	HAP2E|HAP
Osa-miR169_miRProf_5	CAGCCAAGGATGACTTGCCGA	LOC_Os03g29760	Os03g0411100	1284	1304	1295	0.739759	3.5	1	1023	.((((((.((((((((((((.&.)))))))))))).)))))).	GUGGCAAUUCAUCCUUGGCUU&CAGCCAAGGAUGACUUGCCGA	HAP2E|HAP
Osa-miR169_miRProf_19	TAGCCAAGGATGACTTGCCGG	LOC_Os03g29760	Os03g0411100	1284	1304	1295	0.735577	3.5	1	1023	.((((((.((((((((((((.&.)))))))))))).)))))).	GUGGCAAUUCAUCCUUGGCUU&UAGCCAAGGAUGACUUGCCGG	HAP2E|HAP
Osa-miR169_miRProf_7	CAGCCAAGGATGACTTGCCGG	LOC_Os03g29760	Os03g0411100	1284	1304	1295	0.715618	3.5	1	1023	.((((((.((((((((((((.&.)))))))))))).)))))).	GUGGCAAUUCAUCCUUGGCUU&CAGCCAAGGAUGACUUGCCGG	HAP2E|HAP
Osa-miR169_miRProf_20	TAGCCAAGGATGATTTGCCTG	LOC_Os03g29760	Os03g0411100	1284	1304	1295	0.814815	4	1	1023	..(((((.((((((((((((.&.)))))))))))).)))))..	GUGGCAAUUCAUCCUUGGCUU&UAGCCAAGGAUGAUUUGCCUG	HAP2E|HAP
Osa-miR169_miRProf_33	TAGCCAAGGATGACTTGCCTT	LOC_Os03g29760	Os03g0411100	1284	1304	1295	0.783854	4	1	1023	..(((((.((((((((((((.&.)))))))))))).)))))..	GUGGCAAUUCAUCCUUGGCUU&UAGCCAAGGAUGACUUGCCUU	HAP2E|HAP
Osa-miR169_miRProf_13	TAGCCAAGGATGACTTGCCTA	LOC_Os03g29760	Os03g0411100	1284	1304	1295	0.775773	4	1	1023	..(((((.((((((((((((.&.)))))))))))).)))))..	GUGGCAAUUCAUCCUUGGCUU&UAGCCAAGGAUGACUUGCCUA	HAP2E|HAP
Osa-miR169_miRProf_1	TAGCCAAGGATGACTTGCCTG	LOC_Os03g29760	Os03g0411100	1284	1304	1295	0.750623	4	1	1023	..(((((.((((((((((((.&.)))))))))))).)))))..	GUGGCAAUUCAUCCUUGGCUU&UAGCCAAGGAUGACUUGCCUG	HAP2E|HAP
Osa-miR169_miRProf_9	TAGCCAAGGATGATTTGCCTGT	LOC_Os03g29760	Os03g0411100	1283	1304	1295	0.779747	5	1	1023	...(((((.((((((((((((.&.)))))))))))).)))))...	CGUGGCAAUUCAUCCUUGGCUU&UAGCCAAGGAUGAUUUGCCUGU	HAP2E|HAP
Osa-miR169_miRProf_8	TAGCCAAGAATGACTTGCCTA	LOC_Os12g42400	Os12g0618600	1256	1276	1267	0.846154	1.5	1	2098	(((((((.(((((((((((((&))))))))))))).)))))))	UAGGCAACUCAUUCUUGGCUG&UAGCCAAGAAUGACUUGCCUA	HAP2F|HAP
Osa-miR169_miRProf_16	TAGCCAAGAATGACTTGCCT	LOC_Os12g42400	Os12g0618600	1257	1276	1267	0.837607	1.5	1	2098	((((((.(((((((((((((&))))))))))))).))))))	AGGCAACUCAUUCUUGGCUG&UAGCCAAGAAUGACUUGCCU	HAP2F|HAP
Osa-miR169_miRProf_36	TAGCCAAGGATGAGTTGCCTG	LOC_Os12g42400	Os12g0618600	1256	1276	1267	0.902743	2	1	2098	(((((((((((((((((((((&)))))))))))))))))))))	UAGGCAACUCAUUCUUGGCUG&UAGCCAAGGAUGAGUUGCCUG	HAP2F|HAP
Osa-miR169_miRProf_18	CAGCCAAGGATGACTTGCCT	LOC_Os12g42400	Os12g0618600	1257	1276	1267	0.806701	2	1	2098	((((((.(((((((((((((&))))))))))))).))))))	AGGCAACUCAUUCUUGGCUG&CAGCCAAGGAUGACUUGCCU	HAP2F|HAP
Osa-miR169_miRProf_25	TAGCCAAGAATGGCTTGCCTA	LOC_Os12g42400	Os12g0618600	1256	1276	1267	0.776623	2	1	2098	(((((((.(((((((((((((&))))))))))))).)))))))	UAGGCAACUCAUUCUUGGCUG&UAGCCAAGAAUGGCUUGCCUA	HAP2F|HAP
Osa-miR169_miRProf_39	TAGCCAAGAATGGCTTGCCT	LOC_Os12g42400	Os12g0618600	1257	1276	1267	0.766129	2	1	2098	((((((.(((((((((((((&))))))))))))).))))))	AGGCAACUCAUUCUUGGCUG&UAGCCAAGAAUGGCUUGCCU	HAP2F|HAP
Osa-miR169_miRProf_13	TAGCCAAGGATGACTTGCCTA	LOC_Os12g42400	Os12g0618600	1256	1276	1267	0.780928	2.5	1	2098	(((((((.(((((((((((((&))))))))))))).)))))))	UAGGCAACUCAUUCUUGGCUG&UAGCCAAGGAUGACUUGCCUA	HAP2F|HAP
Osa-miR169_miRProf_2	TAGCCAAGGATGACTTGCCT	LOC_Os12g42400	Os12g0618600	1257	1276	1267	0.770667	2.5	1	2098	((((((.(((((((((((((&))))))))))))).))))))	AGGCAACUCAUUCUUGGCUG&UAGCCAAGGAUGACUUGCCU	HAP2F|HAP
Osa-miR169_miRProf_20	TAGCCAAGGATGATTTGCCTG	LOC_Os12g42400	Os12g0618600	1256	1276	1267	0.793651	3	1	2098	(((((((.(((((((((((((&))))))))))))).)))))))	UAGGCAACUCAUUCUUGGCUG&UAGCCAAGGAUGAUUUGCCUG	HAP2F|HAP
Osa-miR169_miRProf_26	CAGCCAAGGATGACTTGCCG	LOC_Os12g42400	Os12g0618600	1257	1276	1267	0.772727	3	1	2098	.(((((.(((((((((((((&))))))))))))).))))).	AGGCAACUCAUUCUUGGCUG&CAGCCAAGGAUGACUUGCCG	HAP2F|HAP
Osa-miR169_miRProf_1	TAGCCAAGGATGACTTGCCTG	LOC_Os12g42400	Os12g0618600	1256	1276	1267	0.74813	3	1	2098	(((((((.(((((((((((((&))))))))))))).)))))))	UAGGCAACUCAUUCUUGGCUG&UAGCCAAGGAUGACUUGCCUG	HAP2F|HAP
Osa-miR169_miRProf_33	TAGCCAAGGATGACTTGCCTT	LOC_Os12g42400	Os12g0618600	1256	1276	1267	0.752604	3.5	1	2098	.((((((.(((((((((((((&))))))))))))).)))))).	UAGGCAACUCAUUCUUGGCUG&UAGCCAAGGAUGACUUGCCUU	HAP2F|HAP
Osa-miR169_miRProf_27	AAGCCAAGGATGACTTGCCTG	LOC_Os12g42400	Os12g0618600	1256	1276	1267	0.75063	3.5	1	2098	(((((((.((((((((((((.&.)))))))))))).)))))))	UAGGCAACUCAUUCUUGGCUG&AAGCCAAGGAUGACUUGCCUG	HAP2F|HAP
Osa-miR169_miRProf_23	TAGCCAAGGATGACTTGCCG	LOC_Os12g42400	Os12g0618600	1257	1276	1267	0.736292	3.5	1	2098	.(((((.(((((((((((((&))))))))))))).))))).	AGGCAACUCAUUCUUGGCUG&UAGCCAAGGAUGACUUGCCG	HAP2F|HAP
Osa-miR169_miRProf_31	TAGCCAAGGATGACTTGCCC	LOC_Os12g42400	Os12g0618600	1257	1276	1267	0.709184	3.5	1	2098	.(((((.(((((((((((((&))))))))))))).))))).	AGGCAACUCAUUCUUGGCUG&UAGCCAAGGAUGACUUGCCC	HAP2F|HAP
Osa-miR169_miRProf_9	TAGCCAAGGATGATTTGCCTGT	LOC_Os12g42400	Os12g0618600	1255	1276	1267	0.759494	4	1	2098	.(((((((.(((((((((((((&))))))))))))).))))))).	GUAGGCAACUCAUUCUUGGCUG&UAGCCAAGGAUGAUUUGCCUGU	HAP2F|HAP
Osa-miR169_miRProf_5	CAGCCAAGGATGACTTGCCGA	LOC_Os12g42400	Os12g0618600	1256	1276	1267	0.737349	4	1	2098	..(((((.(((((((((((((&))))))))))))).)))))..	UAGGCAACUCAUUCUUGGCUG&CAGCCAAGGAUGACUUGCCGA	HAP2F|HAP
Osa-miR169_miRProf_7	CAGCCAAGGATGACTTGCCGG	LOC_Os12g42400	Os12g0618600	1256	1276	1267	0.713287	4	1	2098	..(((((.(((((((((((((&))))))))))))).)))))..	UAGGCAACUCAUUCUUGGCUG&CAGCCAAGGAUGACUUGCCGG	HAP2F|HAP
Osa-miR169_miRProf_40	TAGCCAAGGATGACTTGCTC	LOC_Os12g42400	Os12g0618600	1257	1276	1267	0.695418	4	1	2098	.(((((.(((((((((((((&))))))))))))).))))).	AGGCAACUCAUUCUUGGCUG&UAGCCAAGGAUGACUUGCUC	HAP2F|HAP
Osa-miR169_miRProf_35	AAGCCAAGGATGACTTGCCGA	LOC_Os12g42400	Os12g0618600	1256	1276	1267	0.703518	5	1	2098	..(((((.((((((((((((.&.)))))))))))).)))))..	UAGGCAACUCAUUCUUGGCUG&AAGCCAAGGAUGACUUGCCGA	HAP2F|HAP
Osa-miR169_miRProf_29	AGCCAAGGATGACTTGCCGA	LOC_Os01g43540	Os01g0624500	1221	1243	1233	0.706941	5	2	964	(((..((((((((((.(((((((&)))))))-))))))))))--)))	UCGUCGUGAGUCAUCACUUGGCU&AGCCAAG-GAUGACUUGC--CGA	Protein SGT1 homolog (OsSGT1) (Suppressor of G2 allele of SKP1 homolog)	shoot apical meristem	Characterization of Rad6 from a higher plant, rice (Oryza sativa L.) and its interaction with Sgt1, a subunit of the SCF ubiquitin ligase complex
Osa-miR169_miRProf_27	AAGCCAAGGATGACTTGCCTG	LOC_Os02g53620	Os02g0776400	988	1008	999	0.838791	1.5	2	106	(((((((.(((((((((((((&))))))))))))).)))))))	UAGGCAAUUCAUCCUUGGCUU&AAGCCAAGGAUGACUUGCCUG	OsNF-YA11|NUCLEAR_FACTOR_Y_transcription_factors
Osa-miR169_miRProf_36	TAGCCAAGGATGAGTTGCCTG	LOC_Os02g53620	Os02g0776400	988	1008	999	0.897756	2	2	106	((((((((((((((((((((.&.))))))))))))))))))))	UAGGCAAUUCAUCCUUGGCUU&UAGCCAAGGAUGAGUUGCCUG	OsNF-YA11|NUCLEAR_FACTOR_Y_transcription_factors
Osa-miR169_miRProf_13	TAGCCAAGGATGACTTGCCTA	LOC_Os02g53620	Os02g0776400	988	1008	999	0.837629	2	2	106	(((((((.((((((((((((.&.)))))))))))).)))))))	UAGGCAAUUCAUCCUUGGCUU&UAGCCAAGGAUGACUUGCCUA	OsNF-YA11|NUCLEAR_FACTOR_Y_transcription_factors
Osa-miR169_miRProf_2	TAGCCAAGGATGACTTGCCT	LOC_Os02g53620	Os02g0776400	989	1008	999	0.826667	2	2	106	((((((.((((((((((((.&.)))))))))))).))))))	AGGCAAUUCAUCCUUGGCUU&UAGCCAAGGAUGACUUGCCU	OsNF-YA11|NUCLEAR_FACTOR_Y_transcription_factors
Osa-miR169_miRProf_18	CAGCCAAGGATGACTTGCCT	LOC_Os02g53620	Os02g0776400	989	1008	999	0.801546	2	2	106	((((((.((((((((((((.&.)))))))))))).))))))	AGGCAAUUCAUCCUUGGCUU&CAGCCAAGGAUGACUUGCCU	OsNF-YA11|NUCLEAR_FACTOR_Y_transcription_factors
Osa-miR169_miRProf_20	TAGCCAAGGATGATTTGCCTG	LOC_Os02g53620	Os02g0776400	988	1008	999	0.867725	2.5	2	106	(((((((.((((((((((((.&.)))))))))))).)))))))	UAGGCAAUUCAUCCUUGGCUU&UAGCCAAGGAUGAUUUGCCUG	OsNF-YA11|NUCLEAR_FACTOR_Y_transcription_factors
Osa-miR169_miRProf_1	TAGCCAAGGATGACTTGCCTG	LOC_Os02g53620	Os02g0776400	988	1008	999	0.800499	2.5	2	106	(((((((.((((((((((((.&.)))))))))))).)))))))	UAGGCAAUUCAUCCUUGGCUU&UAGCCAAGGAUGACUUGCCUG	OsNF-YA11|NUCLEAR_FACTOR_Y_transcription_factors
Osa-miR169_miRProf_33	TAGCCAAGGATGACTTGCCTT	LOC_Os02g53620	Os02g0776400	988	1008	999	0.807292	3	2	106	.((((((.((((((((((((.&.)))))))))))).)))))).	UAGGCAAUUCAUCCUUGGCUU&UAGCCAAGGAUGACUUGCCUU	OsNF-YA11|NUCLEAR_FACTOR_Y_transcription_factors
Osa-miR169_miRProf_35	AAGCCAAGGATGACTTGCCGA	LOC_Os02g53620	Os02g0776400	988	1008	999	0.791457	3	2	106	..(((((.(((((((((((((&))))))))))))).)))))..	UAGGCAAUUCAUCCUUGGCUU&AAGCCAAGGAUGACUUGCCGA	OsNF-YA11|NUCLEAR_FACTOR_Y_transcription_factors
Osa-miR169_miRProf_23	TAGCCAAGGATGACTTGCCG	LOC_Os02g53620	Os02g0776400	989	1008	999	0.791123	3	2	106	.(((((.((((((((((((.&.)))))))))))).))))).	AGGCAAUUCAUCCUUGGCUU&UAGCCAAGGAUGACUUGCCG	OsNF-YA11|NUCLEAR_FACTOR_Y_transcription_factors
Osa-miR169_miRProf_26	CAGCCAAGGATGACTTGCCG	LOC_Os02g53620	Os02g0776400	989	1008	999	0.767677	3	2	106	.(((((.((((((((((((.&.)))))))))))).))))).	AGGCAAUUCAUCCUUGGCUU&CAGCCAAGGAUGACUUGCCG	OsNF-YA11|NUCLEAR_FACTOR_Y_transcription_factors
Osa-miR169_miRProf_31	TAGCCAAGGATGACTTGCCC	LOC_Os02g53620	Os02g0776400	989	1008	999	0.762755	3	2	106	.(((((.((((((((((((.&.)))))))))))).))))).	AGGCAAUUCAUCCUUGGCUU&UAGCCAAGGAUGACUUGCCC	OsNF-YA11|NUCLEAR_FACTOR_Y_transcription_factors
Osa-miR169_miRProf_9	TAGCCAAGGATGATTTGCCTGT	LOC_Os02g53620	Os02g0776400	987	1008	999	0.83038	3.5	2	106	.(((((((.((((((((((((.&.)))))))))))).))))))).	UUAGGCAAUUCAUCCUUGGCUU&UAGCCAAGGAUGAUUUGCCUGU	OsNF-YA11|NUCLEAR_FACTOR_Y_transcription_factors
Osa-miR169_miRProf_40	TAGCCAAGGATGACTTGCTC	LOC_Os02g53620	Os02g0776400	989	1008	999	0.752022	3.5	2	106	.(((((.((((((((((((.&.)))))))))))).))))).	AGGCAAUUCAUCCUUGGCUU&UAGCCAAGGAUGACUUGCUC	OsNF-YA11|NUCLEAR_FACTOR_Y_transcription_factors
Osa-miR169_miRProf_5	CAGCCAAGGATGACTTGCCGA	LOC_Os02g53620	Os02g0776400	988	1008	999	0.73253	4	2	106	..(((((.((((((((((((.&.)))))))))))).)))))..	UAGGCAAUUCAUCCUUGGCUU&CAGCCAAGGAUGACUUGCCGA	OsNF-YA11|NUCLEAR_FACTOR_Y_transcription_factors
Osa-miR169_miRProf_19	TAGCCAAGGATGACTTGCCGG	LOC_Os02g53620	Os02g0776400	988	1008	999	0.728365	4	2	106	..(((((.((((((((((((.&.)))))))))))).)))))..	UAGGCAAUUCAUCCUUGGCUU&UAGCCAAGGAUGACUUGCCGG	OsNF-YA11|NUCLEAR_FACTOR_Y_transcription_factors
Osa-miR169_miRProf_7	CAGCCAAGGATGACTTGCCGG	LOC_Os02g53620	Os02g0776400	988	1008	999	0.708625	4	2	106	..(((((.((((((((((((.&.)))))))))))).)))))..	UAGGCAAUUCAUCCUUGGCUU&CAGCCAAGGAUGACUUGCCGG	OsNF-YA11|NUCLEAR_FACTOR_Y_transcription_factors
Osa-miR169_miRProf_8	TAGCCAAGAATGACTTGCCTA	LOC_Os02g53620	Os02g0776400	988	1008	999	0.703297	4	2	106	(((((((.((((.(((((((.&.))))))).)))).)))))))	UAGGCAAUUCAUCCUUGGCUU&UAGCCAAGAAUGACUUGCCUA	OsNF-YA11|NUCLEAR_FACTOR_Y_transcription_factors
Osa-miR169_miRProf_8	TAGCCAAGAATGACTTGCCTA	LOC_Os03g44540	Os03g0647600	1718	1738	1729	0.824176	2	2	616	(((((((.((((((((((((.&.)))))))))))).)))))))	UAGGCAAAUCAUUCUUGGCUC&UAGCCAAGAAUGACUUGCCUA	HAP2H|HAP
Osa-miR169_miRProf_16	TAGCCAAGAATGACTTGCCT	LOC_Os03g44540	Os03g0647600	1719	1738	1729	0.814815	2	2	616	((((((.((((((((((((.&.)))))))))))).))))))	AGGCAAAUCAUUCUUGGCUC&UAGCCAAGAAUGACUUGCCU	HAP2H|HAP
Osa-miR169_miRProf_20	TAGCCAAGGATGATTTGCCTG	LOC_Os03g44540	Os03g0647600	1718	1738	1729	0.875661	2.5	2	616	((((((((((((((((((((.&.))))))))))))))))))))	UAGGCAAAUCAUUCUUGGCUC&UAGCCAAGGAUGAUUUGCCUG	HAP2H|HAP
Osa-miR169_miRProf_25	TAGCCAAGAATGGCTTGCCTA	LOC_Os03g44540	Os03g0647600	1718	1738	1729	0.755844	2.5	2	616	(((((((.((((((((((((.&.)))))))))))).)))))))	UAGGCAAAUCAUUCUUGGCUC&UAGCCAAGAAUGGCUUGCCUA	HAP2H|HAP
Osa-miR169_miRProf_39	TAGCCAAGAATGGCTTGCCT	LOC_Os03g44540	Os03g0647600	1719	1738	1729	0.744624	2.5	2	616	((((((.((((((((((((.&.)))))))))))).))))))	AGGCAAAUCAUUCUUGGCUC&UAGCCAAGAAUGGCUUGCCU	HAP2H|HAP
Osa-miR169_miRProf_13	TAGCCAAGGATGACTTGCCTA	LOC_Os03g44540	Os03g0647600	1718	1738	1729	0.760309	3	2	616	(((((((.((((((((((((.&.)))))))))))).)))))))	UAGGCAAAUCAUUCUUGGCUC&UAGCCAAGGAUGACUUGCCUA	HAP2H|HAP
Osa-miR169_miRProf_2	TAGCCAAGGATGACTTGCCT	LOC_Os03g44540	Os03g0647600	1719	1738	1729	0.749333	3	2	616	((((((.((((((((((((.&.)))))))))))).))))))	AGGCAAAUCAUUCUUGGCUC&UAGCCAAGGAUGACUUGCCU	HAP2H|HAP
Osa-miR169_miRProf_18	CAGCCAAGGATGACTTGCCT	LOC_Os03g44540	Os03g0647600	1719	1738	1729	0.726804	3	2	616	((((((.((((((((((((.&.)))))))))))).))))))	AGGCAAAUCAUUCUUGGCUC&CAGCCAAGGAUGACUUGCCU	HAP2H|HAP
Osa-miR169_miRProf_9	TAGCCAAGGATGATTTGCCTGT	LOC_Os03g44540	Os03g0647600	1717	1738	1729	0.837975	3.5	2	616	.((((((((((((((((((((.&.)))))))))))))))))))).	GUAGGCAAAUCAUUCUUGGCUC&UAGCCAAGGAUGAUUUGCCUGU	HAP2H|HAP
Osa-miR169_miRProf_27	AAGCCAAGGATGACTTGCCTG	LOC_Os03g44540	Os03g0647600	1718	1738	1729	0.740554	3.5	2	616	(((((((.((((((((((((.&.)))))))))))).)))))))	UAGGCAAAUCAUUCUUGGCUC&AAGCCAAGGAUGACUUGCCUG	HAP2H|HAP
Osa-miR169_miRProf_36	TAGCCAAGGATGAGTTGCCTG	LOC_Os03g44540	Os03g0647600	1718	1738	1729	0.72818	3.5	2	616	(((((((.((((((((((((.&.)))))))))))).)))))))	UAGGCAAAUCAUUCUUGGCUC&UAGCCAAGGAUGAGUUGCCUG	HAP2H|HAP
Osa-miR169_miRProf_33	TAGCCAAGGATGACTTGCCTT	LOC_Os03g44540	Os03g0647600	1718	1738	1729	0.731771	4	2	616	.((((((.((((((((((((.&.)))))))))))).)))))).	UAGGCAAAUCAUUCUUGGCUC&UAGCCAAGGAUGACUUGCCUU	HAP2H|HAP
Osa-miR169_miRProf_23	TAGCCAAGGATGACTTGCCG	LOC_Os03g44540	Os03g0647600	1719	1738	1729	0.715405	4	2	616	.(((((.((((((((((((.&.)))))))))))).))))).	AGGCAAAUCAUUCUUGGCUC&UAGCCAAGGAUGACUUGCCG	HAP2H|HAP
Osa-miR169_miRProf_26	CAGCCAAGGATGACTTGCCG	LOC_Os03g44540	Os03g0647600	1719	1738	1729	0.694444	4	2	616	.(((((.((((((((((((.&.)))))))))))).))))).	AGGCAAAUCAUUCUUGGCUC&CAGCCAAGGAUGACUUGCCG	HAP2H|HAP
Osa-miR169_miRProf_35	AAGCCAAGGATGACTTGCCGA	LOC_Os03g44540	Os03g0647600	1718	1738	1729	0.693467	5	2	616	..(((((.((((((((((((.&.)))))))))))).)))))..	UAGGCAAAUCAUUCUUGGCUC&AAGCCAAGGAUGACUUGCCGA	HAP2H|HAP
Osa-miR169_miRProf_16	TAGCCAAGAATGACTTGCCT	LOC_Os03g48970	Os03g0696300	1237	1256	1247	0.817664	2	2	1522	((((((.((((((((((((.&.)))))))))))).))))))	AGGCAAUUCAUUCUUGGCUU&UAGCCAAGAAUGACUUGCCU	HAP2D|HAP	drought	The NF-YA transcription factor OsNF-YA7 confers drought stress tolerance of rice in an abscisic acid independent manner.
Osa-miR169_miRProf_27	AAGCCAAGGATGACTTGCCTG	LOC_Os03g48970	Os03g0696300	1236	1256	1247	0.79597	2	2	1522	(((((((.(((((((((((((&))))))))))))).)))))))	CAGGCAAUUCAUUCUUGGCUU&AAGCCAAGGAUGACUUGCCUG	HAP2D|HAP	drought	The NF-YA transcription factor OsNF-YA7 confers drought stress tolerance of rice in an abscisic acid independent manner.
Osa-miR169_miRProf_36	TAGCCAAGGATGAGTTGCCTG	LOC_Os03g48970	Os03g0696300	1236	1256	1247	0.862843	2.5	2	1522	((((((((((((((((((((.&.))))))))))))))))))))	CAGGCAAUUCAUUCUUGGCUU&UAGCCAAGGAUGAGUUGCCUG	HAP2D|HAP	drought	The NF-YA transcription factor OsNF-YA7 confers drought stress tolerance of rice in an abscisic acid independent manner.
Osa-miR169_miRProf_39	TAGCCAAGAATGGCTTGCCT	LOC_Os03g48970	Os03g0696300	1237	1256	1247	0.747312	2.5	2	1522	((((((.((((((((((((.&.)))))))))))).))))))	AGGCAAUUCAUUCUUGGCUU&UAGCCAAGAAUGGCUUGCCU	HAP2D|HAP	drought	The NF-YA transcription factor OsNF-YA7 confers drought stress tolerance of rice in an abscisic acid independent manner.
Osa-miR169_miRProf_20	TAGCCAAGGATGATTTGCCTG	LOC_Os03g48970	Os03g0696300	1236	1256	1247	0.830688	3	2	1522	(((((((.((((((((((((.&.)))))))))))).)))))))	CAGGCAAUUCAUUCUUGGCUU&UAGCCAAGGAUGAUUUGCCUG	HAP2D|HAP	drought	The NF-YA transcription factor OsNF-YA7 confers drought stress tolerance of rice in an abscisic acid independent manner.
Osa-miR169_miRProf_8	TAGCCAAGAATGACTTGCCTA	LOC_Os03g48970	Os03g0696300	1236	1256	1247	0.793956	3	2	1522	.((((((.((((((((((((.&.)))))))))))).)))))).	CAGGCAAUUCAUUCUUGGCUU&UAGCCAAGAAUGACUUGCCUA	HAP2D|HAP	drought	The NF-YA transcription factor OsNF-YA7 confers drought stress tolerance of rice in an abscisic acid independent manner.
Osa-miR169_miRProf_1	TAGCCAAGGATGACTTGCCTG	LOC_Os03g48970	Os03g0696300	1236	1256	1247	0.765586	3	2	1522	(((((((.((((((((((((.&.)))))))))))).)))))))	CAGGCAAUUCAUUCUUGGCUU&UAGCCAAGGAUGACUUGCCUG	HAP2D|HAP	drought	The NF-YA transcription factor OsNF-YA7 confers drought stress tolerance of rice in an abscisic acid independent manner.
Osa-miR169_miRProf_2	TAGCCAAGGATGACTTGCCT	LOC_Os03g48970	Os03g0696300	1237	1256	1247	0.752	3	2	1522	((((((.((((((((((((.&.)))))))))))).))))))	AGGCAAUUCAUUCUUGGCUU&UAGCCAAGGAUGACUUGCCU	HAP2D|HAP	drought	The NF-YA transcription factor OsNF-YA7 confers drought stress tolerance of rice in an abscisic acid independent manner.
Osa-miR169_miRProf_18	CAGCCAAGGATGACTTGCCT	LOC_Os03g48970	Os03g0696300	1237	1256	1247	0.729381	3	2	1522	((((((.((((((((((((.&.)))))))))))).))))))	AGGCAAUUCAUUCUUGGCUU&CAGCCAAGGAUGACUUGCCU	HAP2D|HAP	drought	The NF-YA transcription factor OsNF-YA7 confers drought stress tolerance of rice in an abscisic acid independent manner.
Osa-miR169_miRProf_25	TAGCCAAGAATGGCTTGCCTA	LOC_Os03g48970	Os03g0696300	1236	1256	1247	0.727273	3.5	2	1522	.((((((.((((((((((((.&.)))))))))))).)))))).	CAGGCAAUUCAUUCUUGGCUU&UAGCCAAGAAUGGCUUGCCUA	HAP2D|HAP	drought	The NF-YA transcription factor OsNF-YA7 confers drought stress tolerance of rice in an abscisic acid independent manner.
Osa-miR169_miRProf_9	TAGCCAAGGATGATTTGCCTGT	LOC_Os03g48970	Os03g0696300	1235	1256	1247	0.8	4	2	1522	.(((((((.((((((((((((.&.)))))))))))).))))))).	UCAGGCAAUUCAUUCUUGGCUU&UAGCCAAGGAUGAUUUGCCUGU	HAP2D|HAP	drought	The NF-YA transcription factor OsNF-YA7 confers drought stress tolerance of rice in an abscisic acid independent manner.
Osa-miR169_miRProf_33	TAGCCAAGGATGACTTGCCTT	LOC_Os03g48970	Os03g0696300	1236	1256	1247	0.734375	4	2	1522	.((((((.((((((((((((.&.)))))))))))).)))))).	CAGGCAAUUCAUUCUUGGCUU&UAGCCAAGGAUGACUUGCCUU	HAP2D|HAP	drought	The NF-YA transcription factor OsNF-YA7 confers drought stress tolerance of rice in an abscisic acid independent manner.
Osa-miR169_miRProf_13	TAGCCAAGGATGACTTGCCTA	LOC_Os03g48970	Os03g0696300	1236	1256	1247	0.731959	4	2	1522	.((((((.((((((((((((.&.)))))))))))).)))))).	CAGGCAAUUCAUUCUUGGCUU&UAGCCAAGGAUGACUUGCCUA	HAP2D|HAP	drought	The NF-YA transcription factor OsNF-YA7 confers drought stress tolerance of rice in an abscisic acid independent manner.
Osa-miR169_miRProf_23	TAGCCAAGGATGACTTGCCG	LOC_Os03g48970	Os03g0696300	1237	1256	1247	0.715405	4	2	1522	.(((((.((((((((((((.&.)))))))))))).))))).	AGGCAAUUCAUUCUUGGCUU&UAGCCAAGGAUGACUUGCCG	HAP2D|HAP	drought	The NF-YA transcription factor OsNF-YA7 confers drought stress tolerance of rice in an abscisic acid independent manner.
Osa-miR169_miRProf_35	AAGCCAAGGATGACTTGCCGA	LOC_Os03g48970	Os03g0696300	1236	1256	1247	0.711055	4	2	1522	..(((((.(((((((((((((&))))))))))))).)))))..	CAGGCAAUUCAUUCUUGGCUU&AAGCCAAGGAUGACUUGCCGA	HAP2D|HAP	drought	The NF-YA transcription factor OsNF-YA7 confers drought stress tolerance of rice in an abscisic acid independent manner.
Osa-miR169_miRProf_26	CAGCCAAGGATGACTTGCCG	LOC_Os03g48970	Os03g0696300	1237	1256	1247	0.694444	4	2	1522	.(((((.((((((((((((.&.)))))))))))).))))).	AGGCAAUUCAUUCUUGGCUU&CAGCCAAGGAUGACUUGCCG	HAP2D|HAP	drought	The NF-YA transcription factor OsNF-YA7 confers drought stress tolerance of rice in an abscisic acid independent manner.
Osa-miR169_miRProf_26	CAGCCAAGGATGACTTGCCG	LOC_Os07g06470	Os07g0158500	1426	1445	1436	0.838384	1.5	2	191	((((((.(((((((((((((&))))))))))))).))))))	UGGCAAUUCAUCCUUGGCUG&CAGCCAAGGAUGACUUGCCG	OsHAP2J|HAP
Osa-miR169_miRProf_18	CAGCCAAGGATGACTTGCCT	LOC_Os07g06470	Os07g0158500	1426	1445	1436	0.847938	2	2	191	.(((((.(((((((((((((&))))))))))))).))))).	UGGCAAUUCAUCCUUGGCUG&CAGCCAAGGAUGACUUGCCU	OsHAP2J|HAP
Osa-miR169_miRProf_23	TAGCCAAGGATGACTTGCCG	LOC_Os07g06470	Os07g0158500	1426	1445	1436	0.822454	2	2	191	((((((.(((((((((((((&))))))))))))).))))))	UGGCAAUUCAUCCUUGGCUG&UAGCCAAGGAUGACUUGCCG	OsHAP2J|HAP
Osa-miR169_miRProf_2	TAGCCAAGGATGACTTGCCT	LOC_Os07g06470	Os07g0158500	1426	1445	1436	0.832	2.5	2	191	.(((((.(((((((((((((&))))))))))))).))))).	UGGCAAUUCAUCCUUGGCUG&UAGCCAAGGAUGACUUGCCU	OsHAP2J|HAP
Osa-miR169_miRProf_5	CAGCCAAGGATGACTTGCCGA	LOC_Os07g06470	Os07g0158500	1425	1445	1436	0.804819	2.5	2	191	.((((((.(((((((((((((&))))))))))))).)))))).	GUGGCAAUUCAUCCUUGGCUG&CAGCCAAGGAUGACUUGCCGA	OsHAP2J|HAP
Osa-miR169_miRProf_31	TAGCCAAGGATGACTTGCCC	LOC_Os07g06470	Os07g0158500	1426	1445	1436	0.785714	2.5	2	191	.(((((.(((((((((((((&))))))))))))).))))).	UGGCAAUUCAUCCUUGGCUG&UAGCCAAGGAUGACUUGCCC	OsHAP2J|HAP
Osa-miR169_miRProf_7	CAGCCAAGGATGACTTGCCGG	LOC_Os07g06470	Os07g0158500	1425	1445	1436	0.778555	2.5	2	191	.((((((.(((((((((((((&))))))))))))).)))))).	GUGGCAAUUCAUCCUUGGCUG&CAGCCAAGGAUGACUUGCCGG	OsHAP2J|HAP
Osa-miR169_miRProf_36	TAGCCAAGGATGAGTTGCCTG	LOC_Os07g06470	Os07g0158500	1425	1445	1436	0.875312	3	2	191	..(((((((((((((((((((&)))))))))))))))))))..	GUGGCAAUUCAUCCUUGGCUG&UAGCCAAGGAUGAGUUGCCUG	OsHAP2J|HAP
Osa-miR169_miRProf_40	TAGCCAAGGATGACTTGCTC	LOC_Os07g06470	Os07g0158500	1426	1445	1436	0.77628	3	2	191	.(((((.(((((((((((((&))))))))))))).))))).	UGGCAAUUCAUCCUUGGCUG&UAGCCAAGGAUGACUUGCUC	OsHAP2J|HAP
Osa-miR169_miRProf_19	TAGCCAAGGATGACTTGCCGG	LOC_Os07g06470	Os07g0158500	1425	1445	1436	0.762019	3	2	191	.((((((.(((((((((((((&))))))))))))).)))))).	GUGGCAAUUCAUCCUUGGCUG&UAGCCAAGGAUGACUUGCCGG	OsHAP2J|HAP
Osa-miR169_miRProf_20	TAGCCAAGGATGATTTGCCTG	LOC_Os07g06470	Os07g0158500	1425	1445	1436	0.843915	3.5	2	191	..(((((.(((((((((((((&))))))))))))).)))))..	GUGGCAAUUCAUCCUUGGCUG&UAGCCAAGGAUGAUUUGCCUG	OsHAP2J|HAP
Osa-miR169_miRProf_33	TAGCCAAGGATGACTTGCCTT	LOC_Os07g06470	Os07g0158500	1425	1445	1436	0.8125	3.5	2	191	..(((((.(((((((((((((&))))))))))))).)))))..	GUGGCAAUUCAUCCUUGGCUG&UAGCCAAGGAUGACUUGCCUU	OsHAP2J|HAP
Osa-miR169_miRProf_13	TAGCCAAGGATGACTTGCCTA	LOC_Os07g06470	Os07g0158500	1425	1445	1436	0.804124	3.5	2	191	..(((((.(((((((((((((&))))))))))))).)))))..	GUGGCAAUUCAUCCUUGGCUG&UAGCCAAGGAUGACUUGCCUA	OsHAP2J|HAP
Osa-miR169_miRProf_35	AAGCCAAGGATGACTTGCCGA	LOC_Os07g06470	Os07g0158500	1425	1445	1436	0.78392	3.5	2	191	.((((((.((((((((((((.&.)))))))))))).)))))).	GUGGCAAUUCAUCCUUGGCUG&AAGCCAAGGAUGACUUGCCGA	OsHAP2J|HAP
Osa-miR169_miRProf_1	TAGCCAAGGATGACTTGCCTG	LOC_Os07g06470	Os07g0158500	1425	1445	1436	0.778055	3.5	2	191	..(((((.(((((((((((((&))))))))))))).)))))..	GUGGCAAUUCAUCCUUGGCUG&UAGCCAAGGAUGACUUGCCUG	OsHAP2J|HAP
Osa-miR169_miRProf_27	AAGCCAAGGATGACTTGCCTG	LOC_Os07g06470	Os07g0158500	1425	1445	1436	0.7733	4	2	191	..(((((.((((((((((((.&.)))))))))))).)))))..	GUGGCAAUUCAUCCUUGGCUG&AAGCCAAGGAUGACUUGCCUG	OsHAP2J|HAP
Osa-miR169_miRProf_9	TAGCCAAGGATGATTTGCCTGT	LOC_Os07g06470	Os07g0158500	1424	1445	1436	0.807595	4.5	2	191	...(((((.(((((((((((((&))))))))))))).)))))...	GGUGGCAAUUCAUCCUUGGCUG&UAGCCAAGGAUGAUUUGCCUGU	OsHAP2J|HAP
Osa-miR169_miRProf_16	TAGCCAAGAATGACTTGCCT	LOC_Os07g06470	Os07g0158500	1426	1445	1436	0.692308	4.5	2	191	.(((((.((((.((((((((&)))))))).)))).))))).	UGGCAAUUCAUCCUUGGCUG&UAGCCAAGAAUGACUUGCCU	OsHAP2J|HAP
Osa-miR169_miRProf_35	AAGCCAAGGATGACTTGCCGA	LOC_Os07g41720	Os07g0608200	1169	1189	1180	0.798995	2.5	2	1871	.((((((.(((((((((((((&))))))))))))).)))))).	GUGGCAAUUCAUCCUUGGCUU&AAGCCAAGGAUGACUUGCCGA	HAP2G|HAP
Osa-miR169_miRProf_23	TAGCCAAGGATGACTTGCCG	LOC_Os07g41720	Os07g0608200	1170	1189	1180	0.793734	2.5	2	1871	((((((.((((((((((((.&.)))))))))))).))))))	UGGCAAUUCAUCCUUGGCUU&UAGCCAAGGAUGACUUGCCG	HAP2G|HAP
Osa-miR169_miRProf_26	CAGCCAAGGATGACTTGCCG	LOC_Os07g41720	Os07g0608200	1170	1189	1180	0.770202	2.5	2	1871	((((((.((((((((((((.&.)))))))))))).))))))	UGGCAAUUCAUCCUUGGCUU&CAGCCAAGGAUGACUUGCCG	HAP2G|HAP
Osa-miR169_miRProf_2	TAGCCAAGGATGACTTGCCT	LOC_Os07g41720	Os07g0608200	1170	1189	1180	0.802667	3	2	1871	.(((((.((((((((((((.&.)))))))))))).))))).	UGGCAAUUCAUCCUUGGCUU&UAGCCAAGGAUGACUUGCCU	HAP2G|HAP
Osa-miR169_miRProf_27	AAGCCAAGGATGACTTGCCTG	LOC_Os07g41720	Os07g0608200	1169	1189	1180	0.788413	3	2	1871	..(((((.(((((((((((((&))))))))))))).)))))..	GUGGCAAUUCAUCCUUGGCUU&AAGCCAAGGAUGACUUGCCUG	HAP2G|HAP
Osa-miR169_miRProf_18	CAGCCAAGGATGACTTGCCT	LOC_Os07g41720	Os07g0608200	1170	1189	1180	0.778351	3	2	1871	.(((((.((((((((((((.&.)))))))))))).))))).	UGGCAAUUCAUCCUUGGCUU&CAGCCAAGGAUGACUUGCCU	HAP2G|HAP
Osa-miR169_miRProf_31	TAGCCAAGGATGACTTGCCC	LOC_Os07g41720	Os07g0608200	1170	1189	1180	0.757653	3	2	1871	.(((((.((((((((((((.&.)))))))))))).))))).	UGGCAAUUCAUCCUUGGCUU&UAGCCAAGGAUGACUUGCCC	HAP2G|HAP
Osa-miR169_miRProf_36	TAGCCAAGGATGAGTTGCCTG	LOC_Os07g41720	Os07g0608200	1169	1189	1180	0.84788	3.5	2	1871	..((((((((((((((((((.&.))))))))))))))))))..	GUGGCAAUUCAUCCUUGGCUU&UAGCCAAGGAUGAGUUGCCUG	HAP2G|HAP
Osa-miR169_miRProf_40	TAGCCAAGGATGACTTGCTC	LOC_Os07g41720	Os07g0608200	1170	1189	1180	0.746631	3.5	2	1871	.(((((.((((((((((((.&.)))))))))))).))))).	UGGCAAUUCAUCCUUGGCUU&UAGCCAAGGAUGACUUGCUC	HAP2G|HAP
Osa-miR169_miRProf_5	CAGCCAAGGATGACTTGCCGA	LOC_Os07g41720	Os07g0608200	1169	1189	1180	0.739759	3.5	2	1871	.((((((.((((((((((((.&.)))))))))))).)))))).	GUGGCAAUUCAUCCUUGGCUU&CAGCCAAGGAUGACUUGCCGA	HAP2G|HAP
Osa-miR169_miRProf_19	TAGCCAAGGATGACTTGCCGG	LOC_Os07g41720	Os07g0608200	1169	1189	1180	0.735577	3.5	2	1871	.((((((.((((((((((((.&.)))))))))))).)))))).	GUGGCAAUUCAUCCUUGGCUU&UAGCCAAGGAUGACUUGCCGG	HAP2G|HAP
Osa-miR169_miRProf_7	CAGCCAAGGATGACTTGCCGG	LOC_Os07g41720	Os07g0608200	1169	1189	1180	0.715618	3.5	2	1871	.((((((.((((((((((((.&.)))))))))))).)))))).	GUGGCAAUUCAUCCUUGGCUU&CAGCCAAGGAUGACUUGCCGG	HAP2G|HAP
Osa-miR169_miRProf_20	TAGCCAAGGATGATTTGCCTG	LOC_Os07g41720	Os07g0608200	1169	1189	1180	0.814815	4	2	1871	..(((((.((((((((((((.&.)))))))))))).)))))..	GUGGCAAUUCAUCCUUGGCUU&UAGCCAAGGAUGAUUUGCCUG	HAP2G|HAP
Osa-miR169_miRProf_33	TAGCCAAGGATGACTTGCCTT	LOC_Os07g41720	Os07g0608200	1169	1189	1180	0.783854	4	2	1871	..(((((.((((((((((((.&.)))))))))))).)))))..	GUGGCAAUUCAUCCUUGGCUU&UAGCCAAGGAUGACUUGCCUU	HAP2G|HAP
Osa-miR169_miRProf_13	TAGCCAAGGATGACTTGCCTA	LOC_Os07g41720	Os07g0608200	1169	1189	1180	0.775773	4	2	1871	..(((((.((((((((((((.&.)))))))))))).)))))..	GUGGCAAUUCAUCCUUGGCUU&UAGCCAAGGAUGACUUGCCUA	HAP2G|HAP
Osa-miR169_miRProf_1	TAGCCAAGGATGACTTGCCTG	LOC_Os07g41720	Os07g0608200	1169	1189	1180	0.750623	4	2	1871	..(((((.((((((((((((.&.)))))))))))).)))))..	GUGGCAAUUCAUCCUUGGCUU&UAGCCAAGGAUGACUUGCCUG	HAP2G|HAP
Osa-miR169_miRProf_9	TAGCCAAGGATGATTTGCCTGT	LOC_Os07g41720	Os07g0608200	1168	1189	1180	0.779747	5	2	1871	...(((((.((((((((((((.&.)))))))))))).)))))...	GGUGGCAAUUCAUCCUUGGCUU&UAGCCAAGGAUGAUUUGCCUGU	HAP2G|HAP
Osa-miR169_miRProf_18	CAGCCAAGGATGACTTGCCT	LOC_Os01g43540	Os01g0624500	1224	1244	1234	0.765464	5	3	29	..((((((((((.((((((((&))))))))-))))))))))..	UCGUGAGUCAUCACUUGGCUG&CAGCCAAG-GAUGACUUGCCU	Protein SGT1 homolog (OsSGT1) (Suppressor of G2 allele of SKP1 homolog)	shoot apical meristem	Characterization of Rad6 from a higher plant, rice (Oryza sativa L.) and its interaction with Sgt1, a subunit of the SCF ubiquitin ligase complex
Osa-miR169_miRProf_26	CAGCCAAGGATGACTTGCCG	LOC_Os01g43540	Os01g0624500	1224	1244	1234	0.75	5	3	29	..((((((((((.((((((((&))))))))-))))))))))..	UCGUGAGUCAUCACUUGGCUG&CAGCCAAG-GAUGACUUGCCG	Protein SGT1 homolog (OsSGT1) (Suppressor of G2 allele of SKP1 homolog)	shoot apical meristem	Characterization of Rad6 from a higher plant, rice (Oryza sativa L.) and its interaction with Sgt1, a subunit of the SCF ubiquitin ligase complex
Osa-miR169_miRProf_5	CAGCCAAGGATGACTTGCCGA	LOC_Os01g43540	Os01g0624500	1221	1244	1234	0.739759	5	3	29	(((..((((((((((.((((((((&))))))))-))))))))))--)))	UCGUCGUGAGUCAUCACUUGGCUG&CAGCCAAG-GAUGACUUGC--CGA	Protein SGT1 homolog (OsSGT1) (Suppressor of G2 allele of SKP1 homolog)	shoot apical meristem	Characterization of Rad6 from a higher plant, rice (Oryza sativa L.) and its interaction with Sgt1, a subunit of the SCF ubiquitin ligase complex
Osa-miR169_miRProf_37	AGCCAAGGATGACTTGCCGG	LOC_Os01g55940	Os01g0764800	2224	2244	2235	0.741935	4	3	22	(((((((.((((((((((((.&.))))))))))))-)))))))	CUGGUAACGUCAUUCUUGGCC&AGCCAAGGAUGAC-UUGCCGG	Probable indole-3-acetic acid-amido synthetase GH3.2 (EC 6.3.2.-) (Auxin-responsive GH3-like protein 2) (OsGH3-2)	auxin	'Evidence of an auxin signal pathway, microRNA167-ARF8-GH3, and its response to exogenous auxin in cultured rice cells'
Osa-miR169_miRProf_32	AGCCAAGGATGACTTGCCTGC	LOC_Os01g55940	Os01g0764800	2223	2244	2235	0.694313	4.5	3	22	((.(((((.((((((((((((.&.))))))))))))-))))).))	GCUGGUAACGUCAUUCUUGGCC&AGCCAAGGAUGAC-UUGCCUGC	Probable indole-3-acetic acid-amido synthetase GH3.2 (EC 6.3.2.-) (Auxin-responsive GH3-like protein 2) (OsGH3-2)	auxin	'Evidence of an auxin signal pathway, microRNA167-ARF8-GH3, and its response to exogenous auxin in cultured rice cells'
Osa-miR169_miRProf_29	AGCCAAGGATGACTTGCCGA	LOC_Os01g55940	Os01g0764800	2224	2244	2235	0.699229	5	3	22	.((((((.((((((((((((.&.))))))))))))-)))))).	CUGGUAACGUCAUUCUUGGCC&AGCCAAGGAUGAC-UUGCCGA	Probable indole-3-acetic acid-amido synthetase GH3.2 (EC 6.3.2.-) (Auxin-responsive GH3-like protein 2) (OsGH3-2)	auxin	'Evidence of an auxin signal pathway, microRNA167-ARF8-GH3, and its response to exogenous auxin in cultured rice cells'
Osa-miR169_miRProf_39	TAGCCAAGAATGGCTTGCCT	LOC_Os03g43420	Os03g0633900	723	741	732	0.701613	5	3	11	.((((((((-(((((.((((&)))).))))).)))))))).	UGGCAAGCC-UUCUUUGCUA&UAGCCAAGAAUGGCUUGCCU	single-stranded DNA-binding protein, putative, expressed
Osa-miR169_miRProf_20	TAGCCAAGGATGATTTGCCTG	LOC_Os11g46240	Os11g0689400	4293	4312	4303	0.772487	3	3	13	(((((.((-((((((((((((&)))))))))))).)).)))))	CGGGCUAA-CAUCCUUGGCUG&UAGCCAAGGAUGAUUUGCCUG	retrotransposon protein, putative, unclassified, expressed
Osa-miR169_miRProf_9	TAGCCAAGGATGATTTGCCTGT	LOC_Os11g46240	Os11g0689400	4292	4312	4303	0.772152	3	3	13	((((((.((-((((((((((((&)))))))))))).)).))))))	ACGGGCUAA-CAUCCUUGGCUG&UAGCCAAGGAUGAUUUGCCUGU	retrotransposon protein, putative, unclassified, expressed
Osa-miR169_miRProf_30	AGCCAAGGATGATTTGCCTG	LOC_Os11g46240	Os11g0689400	4293	4311	4302	0.778082	3.5	3	18	(((((.((-(((((((((((&))))))))))).)).)))))	CGGGCUAA-CAUCCUUGGCU&AGCCAAGGAUGAUUUGCCUG	retrotransposon protein, putative, unclassified, expressed
Osa-miR169_miRProf_31	TAGCCAAGGATGACTTGCCC	LOC_Os11g46240	Os11g0689400	4294	4312	4303	0.730102	4.5	3	13	((((...-((((((((((((&))))))))))))....))))	GGGCUAA-CAUCCUUGGCUG&UAGCCAAGGAUGACUUGCCC	retrotransposon protein, putative, unclassified, expressed
Osa-miR169_miRProf_18	CAGCCAAGGATGACTTGCCT	LOC_Os11g46240	Os11g0689400	4294	4312	4303	0.719588	4.5	3	13	((((...-((((((((((((&))))))))))))....))))	GGGCUAA-CAUCCUUGGCUG&CAGCCAAGGAUGACUUGCCU	retrotransposon protein, putative, unclassified, expressed
Osa-miR169_miRProf_36	TAGCCAAGGATGAGTTGCCTG	LOC_Os11g46240	Os11g0689400	4293	4312	4303	0.718703	5	3	13	(((((...-((((((((((((&))))))))))))....)))))	CGGGCUAA-CAUCCUUGGCUG&UAGCCAAGGAUGAGUUGCCUG	retrotransposon protein, putative, unclassified, expressed
Osa-miR169_miRProf_2	TAGCCAAGGATGACTTGCCT	LOC_Os11g46240	Os11g0689400	4294	4312	4303	0.704533	5	3	13	((((...-((((((((((((&))))))))))))....))))	GGGCUAA-CAUCCUUGGCUG&UAGCCAAGGAUGACUUGCCU	retrotransposon protein, putative, unclassified, expressed
Osa-miR169_miRProf_40	TAGCCAAGGATGACTTGCTC	LOC_Os11g46240	Os11g0689400	4294	4312	4303	0.690566	5	3	13	((((...-((((((((((((&))))))))))))....))))	GGGCUAA-CAUCCUUGGCUG&UAGCCAAGGAUGACUUGCUC	retrotransposon protein, putative, unclassified, expressed
Osa-miR171_miRProf_9	TTGAGCCGCGTCAATATCTC	LOC_Os10g40390	Os10g0551200	166	185	176	1	1	1	113	((((((((((((((((((((&))))))))))))))))))))	GAGAUAUUGGCGCGGCUCAA&UUGAGCCGCGUCAAUAUCUC	scarecrow, putative, expressed
Osa-miR171_miRProf_19	TTGAGCCGCGTCAATATCTT	LOC_Os10g40390	Os10g0551200	166	185	176	1	1.5	1	113	((((((((((((((((((((&))))))))))))))))))))	GAGAUAUUGGCGCGGCUCAA&UUGAGCCGCGUCAAUAUCUU	scarecrow, putative, expressed
Osa-miR171_miRProf_14	TTGAGCCGCGTCAATATCTCA	LOC_Os10g40390	Os10g0551200	165	185	176	0.994667	2	1	113	.((((((((((((((((((((&)))))))))))))))))))).	CGAGAUAUUGGCGCGGCUCAA&UUGAGCCGCGUCAAUAUCUCA	scarecrow, putative, expressed
Osa-miR171_miRProf_1	TTGAGCCGCGTCAATATCTCT	LOC_Os10g40390	Os10g0551200	165	185	176	0.992	2	1	113	.((((((((((((((((((((&)))))))))))))))))))).	CGAGAUAUUGGCGCGGCUCAA&UUGAGCCGCGUCAAUAUCUCU	scarecrow, putative, expressed
Osa-miR171_miRProf_23	TTGAGCCGCGTCAATATCTCC	LOC_Os10g40390	Os10g0551200	165	185	176	0.941327	2	1	113	.((((((((((((((((((((&)))))))))))))))))))).	CGAGAUAUUGGCGCGGCUCAA&UUGAGCCGCGUCAAUAUCUCC	scarecrow, putative, expressed
Osa-miR171_miRProf_3	TTGAGCCGTGCCAATATCACG	LOC_Os10g40390	Os10g0551200	165	185	176	0.896641	2	1	113	((.((((((((((((((((((&)))))))))))))))))).))	CGAGAUAUUGGCGCGGCUCAA&UUGAGCCGUGCCAAUAUCACG	scarecrow, putative, expressed
Osa-miR171_miRProf_16	TTGAGCCGTGCCAATATCAC	LOC_Os10g40390	Os10g0551200	166	185	176	0.92562	3	1	113	..((((((((((((((((((&))))))))))))))))))..	GAGAUAUUGGCGCGGCUCAA&UUGAGCCGUGCCAAUAUCAC	scarecrow, putative, expressed
Osa-miR171_miRProf_13	TTGAGCCGCGCCAATATCACT	LOC_Os10g40390	Os10g0551200	165	185	176	0.901015	3	1	113	...((((((((((((((((((&))))))))))))))))))...	CGAGAUAUUGGCGCGGCUCAA&UUGAGCCGCGCCAAUAUCACU	scarecrow, putative, expressed
Osa-miR171_miRProf_15	ATGAGCCGTGCCAATATCACG	LOC_Os10g40390	Os10g0551200	165	185	176	0.876289	3	1	113	((.(((((((((((((((((.&.))))))))))))))))).))	CGAGAUAUUGGCGCGGCUCAA&AUGAGCCGUGCCAAUAUCACG	scarecrow, putative, expressed
Osa-miR171_miRProf_6	TTGAGCCGTGCCAATATCACA	LOC_Os10g40390	Os10g0551200	165	185	176	0.886544	4	1	113	...((((((((((((((((((&))))))))))))))))))...	CGAGAUAUUGGCGCGGCUCAA&UUGAGCCGUGCCAAUAUCACA	scarecrow, putative, expressed
Osa-miR171_miRProf_9	TTGAGCCGCGTCAATATCTC	LOC_Os06g01620	Os06g0105350	454	473	464	1	1	2	81	((((((((((((((((((((&))))))))))))))))))))	GAGAUAUUGGCGCGGCUCAA&UUGAGCCGCGUCAAUAUCUC	scarecrow, putative, expressed
Osa-miR171_miRProf_19	TTGAGCCGCGTCAATATCTT	LOC_Os06g01620	Os06g0105350	454	473	464	1	1.5	2	81	((((((((((((((((((((&))))))))))))))))))))	GAGAUAUUGGCGCGGCUCAA&UUGAGCCGCGUCAAUAUCUU	scarecrow, putative, expressed
Osa-miR171_miRProf_14	TTGAGCCGCGTCAATATCTCA	LOC_Os06g01620	Os06g0105350	453	473	464	0.992	2	2	81	.((((((((((((((((((((&)))))))))))))))))))).	GGAGAUAUUGGCGCGGCUCAA&UUGAGCCGCGUCAAUAUCUCA	scarecrow, putative, expressed
Osa-miR171_miRProf_16	TTGAGCCGTGCCAATATCAC	LOC_Os06g01620	Os06g0105350	454	473	464	0.92562	3	2	81	..((((((((((((((((((&))))))))))))))))))..	GAGAUAUUGGCGCGGCUCAA&UUGAGCCGUGCCAAUAUCAC	scarecrow, putative, expressed
Osa-miR171_miRProf_13	TTGAGCCGCGCCAATATCACT	LOC_Os06g01620	Os06g0105350	453	473	464	0.901015	3	2	81	...((((((((((((((((((&))))))))))))))))))...	GGAGAUAUUGGCGCGGCUCAA&UUGAGCCGCGCCAAUAUCACU	scarecrow, putative, expressed
Osa-miR171_miRProf_6	TTGAGCCGTGCCAATATCACA	LOC_Os06g01620	Os06g0105350	453	473	464	0.886544	4	2	81	...((((((((((((((((((&))))))))))))))))))...	GGAGAUAUUGGCGCGGCUCAA&UUGAGCCGUGCCAAUAUCACA	scarecrow, putative, expressed
Osa-miR171_miRProf_3	TTGAGCCGTGCCAATATCACG	LOC_Os06g01620	Os06g0105350	453	473	464	0.868217	4	2	81	...((((((((((((((((((&))))))))))))))))))...	GGAGAUAUUGGCGCGGCUCAA&UUGAGCCGUGCCAAUAUCACG	scarecrow, putative, expressed
Osa-miR171_miRProf_15	ATGAGCCGTGCCAATATCACG	LOC_Os06g01620	Os06g0105350	453	473	464	0.847938	5	2	81	...(((((((((((((((((.&.)))))))))))))))))...	GGAGAUAUUGGCGCGGCUCAA&AUGAGCCGUGCCAAUAUCACG	scarecrow, putative, expressed
Osa-miR171_miRProf_8	TGAGCCGAACCAATATCACT	LOC_Os01g73540	Os01g0966200	549	568	558	0.752161	5	3	13	(((((((-((((((((.((((&))))-)))))))).)))))))	GGUGGUG-UGGUUCGGCCUCG&UGAG-CCGAACCAAUAUCACU	YGGT family protein, putative, expressed
Osa-miR171_miRProf_3	TTGAGCCGTGCCAATATCACG	LOC_Os02g03020	Os02g0122600	424	444	435	0.726098	5	3	24	((((.((.(((((((((((((&))))))))))))).)).))))	CGUGCUGAUGGUGCGGCUCAG&UUGAGCCGUGCCAAUAUCACG	EF hand family protein, putative, expressed
Osa-miR171_miRProf_13	TTGAGCCGCGCCAATATCACT	LOC_Os02g03020	Os02g0122600	424	444	435	0.725888	5	3	24	.(((.((.(((((((((((((&))))))))))))).)).))).	CGUGCUGAUGGUGCGGCUCAG&UUGAGCCGCGCCAAUAUCACU	EF hand family protein, putative, expressed
Osa-miR171_miRProf_16	TTGAGCCGTGCCAATATCAC	LOC_Os02g03020	Os02g0122600	425	444	435	0.707989	5	3	24	(((.((.(((((((((((((&))))))))))))).)).)))	GUGCUGAUGGUGCGGCUCAG&UUGAGCCGUGCCAAUAUCAC	EF hand family protein, putative, expressed
Osa-miR171_miRProf_18	TGATTGAGCCGCGCCAATATC	LOC_Os02g44360	Os02g0662700	1351	1371	1362	1	0	3	23	(((((((((((((((((((((&)))))))))))))))))))))	GAUAUUGGCGCGGCUCAAUCA&UGAUUGAGCCGCGCCAAUAUC	scarecrow transcription factor family protein, putative, expressed
Osa-miR171_miRProf_25	TGATTGAGCCGTGCCAATAT	LOC_Os02g44360	Os02g0662700	1352	1371	1362	1	1	3	23	((((((((((((((((((((&))))))))))))))))))))	AUAUUGGCGCGGCUCAAUCA&UGAUUGAGCCGUGCCAAUAU	scarecrow transcription factor family protein, putative, expressed
Osa-miR171_miRProf_9	TTGAGCCGCGTCAATATCTC	LOC_Os02g44360	Os02g0662700	1349	1368	1359	1	1	3	12	((((((((((((((((((((&))))))))))))))))))))	GAGAUAUUGGCGCGGCUCAA&UUGAGCCGCGUCAAUAUCUC	scarecrow transcription factor family protein, putative, expressed
Osa-miR171_miRProf_19	TTGAGCCGCGTCAATATCTT	LOC_Os02g44360	Os02g0662700	1349	1368	1359	1	1.5	3	12	((((((((((((((((((((&))))))))))))))))))))	GAGAUAUUGGCGCGGCUCAA&UUGAGCCGCGUCAAUAUCUU	scarecrow transcription factor family protein, putative, expressed
Osa-miR171_miRProf_21	TGATTGAGCCGTGCCAATATT	LOC_Os02g44360	Os02g0662700	1351	1371	1362	1	1.5	3	23	(((((((((((((((((((((&)))))))))))))))))))))	GAUAUUGGCGCGGCUCAAUCA&UGAUUGAGCCGUGCCAAUAUU	scarecrow transcription factor family protein, putative, expressed
Osa-miR171_miRProf_22	TGATTGAGTCGTGCCAATATC	LOC_Os02g44360	Os02g0662700	1351	1371	1362	1	2	3	23	(((((((((((((((((((((&)))))))))))))))))))))	GAUAUUGGCGCGGCUCAAUCA&UGAUUGAGUCGUGCCAAUAUC	scarecrow transcription factor family protein, putative, expressed
Osa-miR171_miRProf_14	TTGAGCCGCGTCAATATCTCA	LOC_Os02g44360	Os02g0662700	1348	1368	1359	0.994667	2	3	12	.((((((((((((((((((((&)))))))))))))))))))).	AGAGAUAUUGGCGCGGCUCAA&UUGAGCCGCGUCAAUAUCUCA	scarecrow transcription factor family protein, putative, expressed
Osa-miR171_miRProf_23	TTGAGCCGCGTCAATATCTCC	LOC_Os02g44360	Os02g0662700	1348	1368	1359	0.938776	2	3	12	.((((((((((((((((((((&)))))))))))))))))))).	AGAGAUAUUGGCGCGGCUCAA&UUGAGCCGCGUCAAUAUCUCC	scarecrow transcription factor family protein, putative, expressed
Osa-miR171_miRProf_16	TTGAGCCGTGCCAATATCAC	LOC_Os02g44360	Os02g0662700	1349	1368	1359	0.92562	3	3	12	..((((((((((((((((((&))))))))))))))))))..	GAGAUAUUGGCGCGGCUCAA&UUGAGCCGUGCCAAUAUCAC	scarecrow transcription factor family protein, putative, expressed
Osa-miR171_miRProf_13	TTGAGCCGCGCCAATATCACT	LOC_Os02g44360	Os02g0662700	1348	1368	1359	0.901015	3	3	12	...((((((((((((((((((&))))))))))))))))))...	AGAGAUAUUGGCGCGGCUCAA&UUGAGCCGCGCCAAUAUCACU	scarecrow transcription factor family protein, putative, expressed
Osa-miR171_miRProf_17	TAATTGAGCCGTGCCAATATC	LOC_Os02g44360	Os02g0662700	1351	1371	1362	0.974432	4	3	23	(((((((((((((((((((..&..)))))))))))))))))))	GAUAUUGGCGCGGCUCAAUCA&UAAUUGAGCCGUGCCAAUAUC	scarecrow transcription factor family protein, putative, expressed
Osa-miR171_miRProf_6	TTGAGCCGTGCCAATATCACA	LOC_Os02g44360	Os02g0662700	1348	1368	1359	0.886544	4	3	12	...((((((((((((((((((&))))))))))))))))))...	AGAGAUAUUGGCGCGGCUCAA&UUGAGCCGUGCCAAUAUCACA	scarecrow transcription factor family protein, putative, expressed
Osa-miR171_miRProf_3	TTGAGCCGTGCCAATATCACG	LOC_Os02g44360	Os02g0662700	1348	1368	1359	0.868217	4	3	12	...((((((((((((((((((&))))))))))))))))))...	AGAGAUAUUGGCGCGGCUCAA&UUGAGCCGUGCCAAUAUCACG	scarecrow transcription factor family protein, putative, expressed
Osa-miR171_miRProf_15	ATGAGCCGTGCCAATATCACG	LOC_Os02g44360	Os02g0662700	1348	1368	1359	0.847938	5	3	12	...(((((((((((((((((.&.)))))))))))))))))...	AGAGAUAUUGGCGCGGCUCAA&AUGAGCCGUGCCAAUAUCACG	scarecrow transcription factor family protein, putative, expressed
Osa-miR171_miRProf_18	TGATTGAGCCGCGCCAATATC	LOC_Os02g44370	Os02g0663100	1526	1546	1537	1	0	3	11	(((((((((((((((((((((&)))))))))))))))))))))	GAUAUUGGCGCGGCUCAAUCA&UGAUUGAGCCGCGCCAAUAUC	scarecrow, putative, expressed
Osa-miR171_miRProf_25	TGATTGAGCCGTGCCAATAT	LOC_Os02g44370	Os02g0663100	1527	1546	1537	1	1	3	11	((((((((((((((((((((&))))))))))))))))))))	AUAUUGGCGCGGCUCAAUCA&UGAUUGAGCCGUGCCAAUAU	scarecrow, putative, expressed
Osa-miR171_miRProf_9	TTGAGCCGCGTCAATATCTC	LOC_Os02g44370	Os02g0663100	1524	1543	1534	1	1	3	28	((((((((((((((((((((&))))))))))))))))))))	GAGAUAUUGGCGCGGCUCAA&UUGAGCCGCGUCAAUAUCUC	scarecrow, putative, expressed
Osa-miR171_miRProf_19	TTGAGCCGCGTCAATATCTT	LOC_Os02g44370	Os02g0663100	1524	1543	1534	1	1.5	3	28	((((((((((((((((((((&))))))))))))))))))))	GAGAUAUUGGCGCGGCUCAA&UUGAGCCGCGUCAAUAUCUU	scarecrow, putative, expressed
Osa-miR171_miRProf_21	TGATTGAGCCGTGCCAATATT	LOC_Os02g44370	Os02g0663100	1526	1546	1537	1	1.5	3	11	(((((((((((((((((((((&)))))))))))))))))))))	GAUAUUGGCGCGGCUCAAUCA&UGAUUGAGCCGUGCCAAUAUU	scarecrow, putative, expressed
Osa-miR171_miRProf_22	TGATTGAGTCGTGCCAATATC	LOC_Os02g44370	Os02g0663100	1526	1546	1537	1	2	3	11	(((((((((((((((((((((&)))))))))))))))))))))	GAUAUUGGCGCGGCUCAAUCA&UGAUUGAGUCGUGCCAAUAUC	scarecrow, putative, expressed
Osa-miR171_miRProf_14	TTGAGCCGCGTCAATATCTCA	LOC_Os02g44370	Os02g0663100	1523	1543	1534	0.994667	2	3	28	.((((((((((((((((((((&)))))))))))))))))))).	CGAGAUAUUGGCGCGGCUCAA&UUGAGCCGCGUCAAUAUCUCA	scarecrow, putative, expressed
Osa-miR171_miRProf_1	TTGAGCCGCGTCAATATCTCT	LOC_Os02g44370	Os02g0663100	1523	1543	1534	0.992	2	3	28	.((((((((((((((((((((&)))))))))))))))))))).	CGAGAUAUUGGCGCGGCUCAA&UUGAGCCGCGUCAAUAUCUCU	scarecrow, putative, expressed
Osa-miR171_miRProf_23	TTGAGCCGCGTCAATATCTCC	LOC_Os02g44370	Os02g0663100	1523	1543	1534	0.941327	2	3	28	.((((((((((((((((((((&)))))))))))))))))))).	CGAGAUAUUGGCGCGGCUCAA&UUGAGCCGCGUCAAUAUCUCC	scarecrow, putative, expressed
Osa-miR171_miRProf_3	TTGAGCCGTGCCAATATCACG	LOC_Os02g44370	Os02g0663100	1523	1543	1534	0.896641	2	3	28	((.((((((((((((((((((&)))))))))))))))))).))	CGAGAUAUUGGCGCGGCUCAA&UUGAGCCGUGCCAAUAUCACG	scarecrow, putative, expressed
Osa-miR171_miRProf_16	TTGAGCCGTGCCAATATCAC	LOC_Os02g44370	Os02g0663100	1524	1543	1534	0.92562	3	3	28	..((((((((((((((((((&))))))))))))))))))..	GAGAUAUUGGCGCGGCUCAA&UUGAGCCGUGCCAAUAUCAC	scarecrow, putative, expressed
Osa-miR171_miRProf_13	TTGAGCCGCGCCAATATCACT	LOC_Os02g44370	Os02g0663100	1523	1543	1534	0.901015	3	3	28	...((((((((((((((((((&))))))))))))))))))...	CGAGAUAUUGGCGCGGCUCAA&UUGAGCCGCGCCAAUAUCACU	scarecrow, putative, expressed
Osa-miR171_miRProf_15	ATGAGCCGTGCCAATATCACG	LOC_Os02g44370	Os02g0663100	1523	1543	1534	0.876289	3	3	28	((.(((((((((((((((((.&.))))))))))))))))).))	CGAGAUAUUGGCGCGGCUCAA&AUGAGCCGUGCCAAUAUCACG	scarecrow, putative, expressed
Osa-miR171_miRProf_17	TAATTGAGCCGTGCCAATATC	LOC_Os02g44370	Os02g0663100	1526	1546	1537	0.974432	4	3	11	(((((((((((((((((((..&..)))))))))))))))))))	GAUAUUGGCGCGGCUCAAUCA&UAAUUGAGCCGUGCCAAUAUC	scarecrow, putative, expressed
Osa-miR171_miRProf_6	TTGAGCCGTGCCAATATCACA	LOC_Os02g44370	Os02g0663100	1523	1543	1534	0.886544	4	3	28	...((((((((((((((((((&))))))))))))))))))...	CGAGAUAUUGGCGCGGCUCAA&UUGAGCCGUGCCAAUAUCACA	scarecrow, putative, expressed
Osa-miR171_miRProf_19	TTGAGCCGCGTCAATATCTT	LOC_Os06g21380	Os06g0318600	1104	1123	1114	0.811209	3.5	3	23	.((((.((((((((((((((&)))))))))))))).)))).	CAGGUCUUGACGUGGCUCAA&UUGAGCCGCGUCAAUAUCUU	OsCttP3 - Putative C-terminal processing peptidase homologue, expressed
Osa-miR171_miRProf_9	TTGAGCCGCGTCAATATCTC	LOC_Os06g21380	Os06g0318600	1104	1123	1114	0.766017	3.5	3	23	.((((.((((((((((((((&)))))))))))))).)))).	CAGGUCUUGACGUGGCUCAA&UUGAGCCGCGUCAAUAUCUC	OsCttP3 - Putative C-terminal processing peptidase homologue, expressed
Osa-miR171_miRProf_1	TTGAGCCGCGTCAATATCTCT	LOC_Os06g21380	Os06g0318600	1102	1123	1114	0.754667	3.5	3	23	((.((((.((((((((((((((&)))))))))))))).))))-))	AGCAGGUCUUGACGUGGCUCAA&UUGAGCCGCGUCAAUAUCU-CU	OsCttP3 - Putative C-terminal processing peptidase homologue, expressed
Osa-miR171_miRProf_14	TTGAGCCGCGTCAATATCTCA	LOC_Os06g21380	Os06g0318600	1102	1123	1114	0.733333	4.5	3	23	.(.((((.((((((((((((((&)))))))))))))).))))-).	AGCAGGUCUUGACGUGGCUCAA&UUGAGCCGCGUCAAUAUCU-CA	OsCttP3 - Putative C-terminal processing peptidase homologue, expressed
Osa-miR171_miRProf_23	TTGAGCCGCGTCAATATCTCC	LOC_Os06g21380	Os06g0318600	1103	1123	1114	0.701531	4.5	3	23	..((((.((((((((((((((&)))))))))))))).))))..	GCAGGUCUUGACGUGGCUCAA&UUGAGCCGCGUCAAUAUCUCC	OsCttP3 - Putative C-terminal processing peptidase homologue, expressed
Osa-miR172_miRProf_4	AGAATCTTGATGATGCTGCA	LOC_Os08g39630	Os08g0506700|Os08g0506850	1869	1888	1879	0.885542	4	1	600	.((((((((((((((((((.&.)))))))))))))))))).	AGUGGCAUCAUCAGGAUUCA&AGAAUCUUGAUGAUGCUGCA	helix-loop-helix DNA-binding domain containing protein, expressed
Osa-miR172_miRProf_1	AGAATCTTGATGATGCTGCAT	LOC_Os08g39630	Os08g0506700|Os08g0506850	1868	1888	1879	0.857143	5	1	600	..((((((((((((((((((.&.))))))))))))))))))..	CAGUGGCAUCAUCAGGAUUCA&AGAAUCUUGAUGAUGCUGCAU	helix-loop-helix DNA-binding domain containing protein, expressed
Osa-miR172_miRProf_5	GGAATCTTGATGATGCTGCAT	LOC_Os08g39630	Os08g0506700|Os08g0506850	1868	1888	1879	0.813889	5	1	600	..((((((((((((((((((.&.))))))))))))))))))..	CAGUGGCAUCAUCAGGAUUCA&GGAAUCUUGAUGAUGCUGCAU	helix-loop-helix DNA-binding domain containing protein, expressed
Osa-miR172_miRProf_3	GCAGCACCATCAAGATTCAC	LOC_Os01g08530	Os01g0180500	461	479	470	0.705234	5	2	123	(((((((-((((((((.(((&))).)))))))).)))))))	GUGGAUU-UGGUGGUGGUGC&GCAGCACCAUCAAGAUUCAC	retrotransposon protein, putative, unclassified, expressed
Osa-miR172_miRProf_4	AGAATCTTGATGATGCTGCA	LOC_Os05g03040	Os05g0121600	1977	1996	1987	1	1	2	1399	((((((((((((((((((((&))))))))))))))))))))	UGCAGCAUCAUCAGGAUUCU&AGAAUCUUGAUGAUGCUGCA	APETALA2-like protein 1 (APETALA2-like protein 23) (Protein RICE STARCH REGULATOR 1) (Protein TARGET OF EAT 1) (OsTOE1)
Osa-miR172_miRProf_1	AGAATCTTGATGATGCTGCAT	LOC_Os05g03040	Os05g0121600	1976	1996	1987	0.997085	2	2	1399	.((((((((((((((((((((&)))))))))))))))))))).	CUGCAGCAUCAUCAGGAUUCU&AGAAUCUUGAUGAUGCUGCAU	APETALA2-like protein 1 (APETALA2-like protein 23) (Protein RICE STARCH REGULATOR 1) (Protein TARGET OF EAT 1) (OsTOE1)
Osa-miR172_miRProf_5	GGAATCTTGATGATGCTGCAT	LOC_Os05g03040	Os05g0121600	1976	1996	1987	0.95	2.5	2	1399	.((((((((((((((((((((&)))))))))))))))))))).	CUGCAGCAUCAUCAGGAUUCU&GGAAUCUUGAUGAUGCUGCAU	APETALA2-like protein 1 (APETALA2-like protein 23) (Protein RICE STARCH REGULATOR 1) (Protein TARGET OF EAT 1) (OsTOE1)
Osa-miR172_miRProf_3	GCAGCACCATCAAGATTCAC	LOC_Os02g53830	Os02g0778700	934	952	944	0.727273	4	3	18	((((((((((((-(((((((&))))))).))))))))))))	GUGGAUCUUGAU-GUGUUGU&GCAGCACCAUCAAGAUUCAC	MTD1, putative, expressed
Osa-miR172_miRProf_2	GCAGCACCATCAAGATTCACA	LOC_Os02g53830	Os02g0778700	933	952	944	0.707124	5	3	18	.((((((((((((-(((((((&))))))).)))))))))))).	GGUGGAUCUUGAU-GUGUUGU&GCAGCACCAUCAAGAUUCACA	MTD1, putative, expressed
Osa-miR172_miRProf_4	AGAATCTTGATGATGCTGCA	LOC_Os03g60430	Os03g0818800	1756	1775	1766	1	1	3	12	((((((((((((((((((((&))))))))))))))))))))	UGCAGCAUCAUCAGGAUUCU&AGAAUCUUGAUGAUGCUGCA	APETALA2-like protein 2 (Protein INDETERMINATE SPIKELET 1) (OsIDS1)	meristem	Two AP2 family genes, supernumerary bract (SNB) and Osindeterminate spikelet 1 (OsIDS1), synergistically control inflorescence architecture and floral meristem establishment in rice
Osa-miR172_miRProf_1	AGAATCTTGATGATGCTGCAT	LOC_Os03g60430	Os03g0818800	1755	1775	1766	0.997085	2	3	12	.((((((((((((((((((((&)))))))))))))))))))).	CUGCAGCAUCAUCAGGAUUCU&AGAAUCUUGAUGAUGCUGCAU	APETALA2-like protein 2 (Protein INDETERMINATE SPIKELET 1) (OsIDS1)	meristem	Two AP2 family genes, supernumerary bract (SNB) and Osindeterminate spikelet 1 (OsIDS1), synergistically control inflorescence architecture and floral meristem establishment in rice
Osa-miR172_miRProf_5	GGAATCTTGATGATGCTGCAT	LOC_Os03g60430	Os03g0818800	1755	1775	1766	0.95	2.5	3	12	.((((((((((((((((((((&)))))))))))))))))))).	CUGCAGCAUCAUCAGGAUUCU&GGAAUCUUGAUGAUGCUGCAU	APETALA2-like protein 2 (Protein INDETERMINATE SPIKELET 1) (OsIDS1)	meristem	Two AP2 family genes, supernumerary bract (SNB) and Osindeterminate spikelet 1 (OsIDS1), synergistically control inflorescence architecture and floral meristem establishment in rice
Osa-miR172_miRProf_5	GGAATCTTGATGATGCTGCAT	LOC_Os04g55560	Os04g0649100	1623	1643	1634	0.897222	3	3	16	.(((((((((((((.((((((&)))))).))))))))))))).	CUGCAGCAUCAUCACGAUUCC&GGAAUCUUGAUGAUGCUGCAU	APETALA2-like protein 5 (Protein SHATTERING ABORTION 1)
Osa-miR172_miRProf_4	AGAATCTTGATGATGCTGCA	LOC_Os04g55560	Os04g0649100	1624	1643	1634	0.876506	3	3	16	(((((((((((((.(((((.&.))))).)))))))))))))	UGCAGCAUCAUCACGAUUCC&AGAAUCUUGAUGAUGCUGCA	APETALA2-like protein 5 (Protein SHATTERING ABORTION 1)
Osa-miR172_miRProf_1	AGAATCTTGATGATGCTGCAT	LOC_Os04g55560	Os04g0649100	1623	1643	1634	0.851312	4	3	16	.(((((((((((((.(((((.&.))))).))))))))))))).	CUGCAGCAUCAUCACGAUUCC&AGAAUCUUGAUGAUGCUGCAU	APETALA2-like protein 5 (Protein SHATTERING ABORTION 1)
Osa-miR172_miRProf_3	GCAGCACCATCAAGATTCAC	LOC_Os05g12260	Os05g0213500	1225	1245	1236	0.710744	5	3	8	(((((((((.(((.(((((((&))))))).)))-)))))))))	GUGGAUCUUGGAUUGUGCUGU&GCAGCACCAUC-AAGAUUCAC	Abscisic acid receptor PYL5 (PYR1-like protein 11) (OsPYL11) (PYR1-like protein 5) (OsPYL5) (Regulatory components of ABA receptor 5)	growth	A rice orthologue of the ABA receptor, OsPYL/RCAR5, is a positive regulator of the ABA signal transduction pathway in seed germination and early seedling growth
Osa-miR172_miRProf_4	AGAATCTTGATGATGCTGCA	LOC_Os07g13170	Os07g0235800	1405	1424	1415	1	1	3	47	((((((((((((((((((((&))))))))))))))))))))	UGCAGCAUCAUCAGGAUUCU&AGAAUCUUGAUGAUGCUGCA	APETALA2-like protein 3 (Protein SUPERNUMERARY BRACT)
Osa-miR172_miRProf_1	AGAATCTTGATGATGCTGCAT	LOC_Os07g13170	Os07g0235800	1404	1424	1415	0.997085	2	3	47	.((((((((((((((((((((&)))))))))))))))))))).	CUGCAGCAUCAUCAGGAUUCU&AGAAUCUUGAUGAUGCUGCAU	APETALA2-like protein 3 (Protein SUPERNUMERARY BRACT)
Osa-miR172_miRProf_5	GGAATCTTGATGATGCTGCAT	LOC_Os07g13170	Os07g0235800	1404	1424	1415	0.95	2.5	3	47	.((((((((((((((((((((&)))))))))))))))))))).	CUGCAGCAUCAUCAGGAUUCU&GGAAUCUUGAUGAUGCUGCAU	APETALA2-like protein 3 (Protein SUPERNUMERARY BRACT)
Osa-miR319_miRProf_10	CTTGGACTGAAGGGAGCTCCC	LOC_Os01g59660	Os01g0812000	1260	1280	1271	0.827664	3	1	2472	.(((((((((((((.((((((&)))))).))))))))))))).	UGGAGCUCCCUUCACUCCAAG&CUUGGACUGAAGGGAGCUCCC	Transcription factor GAMYB (OsGAMyb)	ga	A rice WRKY gene encodes a transcriptional repressor of the gibberellin signaling pathway in aleurone cells
Osa-miR319_miRProf_7	TTTGGACTGAAGGGAGCTCCT	LOC_Os01g59660	Os01g0812000	1260	1280	1271	0.838235	4	1	2472	.(((((((((((((.(((((.&.))))).))))))))))))).	UGGAGCUCCCUUCACUCCAAG&UUUGGACUGAAGGGAGCUCCU	Transcription factor GAMYB (OsGAMyb)	ga	A rice WRKY gene encodes a transcriptional repressor of the gibberellin signaling pathway in aleurone cells
Osa-miR319_miRProf_14	AGAGCTCTCTTCAGTCCACTC	LOC_Os03g56670	Os03g0778100	828	847	838	0.712531	5	2	635	.((((((.-(((((((((((.&.)))))))))))..)))))).	CAGUGGAG-GAAGAGGGCUCG&AGAGCUCUCUUCAGUCCACUC	PSAF|PSA
Osa-miR319_miRProf_2	TTGGACTGAAGGGTGCTCCC	LOC_Os07g05720	Os07g0152000	1331	1349	1340	0.847826	1.5	2	52	(((((-((((((((((((((&)))))))))))))).)))))	GGGGG-ACCCUUCAGUCCAA&UUGGACUGAAGGGUGCUCCC	OsTCP21|OSTCP	transcription factor	Magnaporthe oryzae defeats rice defense by inducing miR319b and suppressing Jasmonic acid signaling.
Osa-miR319_miRProf_1	TTGGACTGAAGGGTGCTCCCT	LOC_Os07g05720	Os07g0152000	1330	1349	1340	0.84186	1.5	2	52	((((((-((((((((((((((&)))))))))))))).))))))	AGGGGG-ACCCUUCAGUCCAA&UUGGACUGAAGGGUGCUCCCU	OsTCP21|OSTCP	transcription factor	Magnaporthe oryzae defeats rice defense by inducing miR319b and suppressing Jasmonic acid signaling.
Osa-miR319_miRProf_13	TTGGACTGAAGGGAGCTCCT	LOC_Os07g05720	Os07g0152000	1330	1349	1340	0.809524	2.5	2	52	(((((..(((((((((((((&)))))))))))))..)))))	AGGGGGACCCUUCAGUCCAA&UUGGACUGAAGGGAGCUCCU	OsTCP21|OSTCP	transcription factor	Magnaporthe oryzae defeats rice defense by inducing miR319b and suppressing Jasmonic acid signaling.
Osa-miR319_miRProf_8	TTGGACTGAAGGGAGCTCCC	LOC_Os07g05720	Os07g0152000	1331	1349	1340	0.769231	2.5	2	52	(((((.-(((((((((((((&)))))))))))))..)))))	GGGGGA-CCCUUCAGUCCAA&UUGGACUGAAGGGAGCUCCC	OsTCP21|OSTCP	transcription factor	Magnaporthe oryzae defeats rice defense by inducing miR319b and suppressing Jasmonic acid signaling.
Osa-miR319_miRProf_4	TTGGACTGAAGGGAGCTCCCT	LOC_Os07g05720	Os07g0152000	1330	1349	1340	0.766204	2.5	2	52	((((((.-(((((((((((((&)))))))))))))..))))))	AGGGGGA-CCCUUCAGUCCAA&UUGGACUGAAGGGAGCUCCCU	OsTCP21|OSTCP	transcription factor	Magnaporthe oryzae defeats rice defense by inducing miR319b and suppressing Jasmonic acid signaling.
Osa-miR319_miRProf_12	TTGGACTGAAGGGAGCTCCTT	LOC_Os07g05720	Os07g0152000	1329	1349	1340	0.791667	3.5	2	52	.(((((..(((((((((((((&)))))))))))))..))))).	UAGGGGGACCCUUCAGUCCAA&UUGGACUGAAGGGAGCUCCUU	OsTCP21|OSTCP	transcription factor	Magnaporthe oryzae defeats rice defense by inducing miR319b and suppressing Jasmonic acid signaling.
Osa-miR319_miRProf_9	TTGGACTGAAGGGAGCTCCTTC	LOC_Os07g05720	Os07g0152000	1328	1349	1340	0.73913	4.5	2	52	..(((((..(((((((((((((&)))))))))))))..)))))..	GUAGGGGGACCCUUCAGUCCAA&UUGGACUGAAGGGAGCUCCUUC	OsTCP21|OSTCP	transcription factor	Magnaporthe oryzae defeats rice defense by inducing miR319b and suppressing Jasmonic acid signaling.
Osa-miR319_miRProf_7	TTTGGACTGAAGGGAGCTCCT	LOC_Os06g40330	Os06g0605600	1418	1438	1429	0.747549	5	3	25	..((((((((((((.(((((.&.))))).))))))))))))..	UAGAGCUCCCUUCACUCCAAU&UUUGGACUGAAGGGAGCUCCU	GAMYBL1|GAMYBL
Osa-miR319_miRProf_10	CTTGGACTGAAGGGAGCTCCC	LOC_Os06g40330	Os06g0605600	1418	1438	1429	0.69161	5	3	25	..((((((((((((.(((((.&.))))).))))))))))))..	UAGAGCUCCCUUCACUCCAAU&CUUGGACUGAAGGGAGCUCCC	GAMYBL1|GAMYBL
Osa-miR319_miRProf_2	TTGGACTGAAGGGTGCTCCC	LOC_Os12g42190	Os12g0616400	847	866	857	0.7657	3.5	3	18	.(((((((.(((((((((((&))))))))))).))))))).	CGGGGCACACUUCAGUCCAA&UUGGACUGAAGGGUGCUCCC	Transcription factor PCF8
Osa-miR319_miRProf_1	TTGGACTGAAGGGTGCTCCCT	LOC_Os12g42190	Os12g0616400	846	866	857	0.737209	4.5	3	18	..(((((((.(((((((((((&))))))))))).)))))))..	UCGGGGCACACUUCAGUCCAA&UUGGACUGAAGGGUGCUCCCU	Transcription factor PCF8
Osa-miR390_miRProf_8	CGCTATCCATCCTGAGTTTCA	LOC_Os03g56000	Os03g0769900	1111	1133	1124	0.693333	4.5	2	64	(((.(((.(((.(((((((((((&)))))))))))-))).)))-)))	UGGCAACACAGUGAUGGAUAGCG&CGCUAUCCAUC-CUGAGUU-UCA	PHLOEM 2-LIKE A10, putative, expressed
Osa-miR390_miRProf_9	CGCTATCCATCCTGAGTTTC	LOC_Os03g56000	Os03g0769900	1113	1133	1124	0.693593	5	2	64	..(((.(((.(((((((((((&)))))))))))-))).)))..	GCAACACAGUGAUGGAUAGCG&CGCUAUCCAUC-CUGAGUUUC	PHLOEM 2-LIKE A10, putative, expressed
Osa-miR390_miRProf_7	GAGCTCAGGAGGGATAGCGCC	LOC_Os05g44340	Os05g0519700	2438	2457	2448	0.721382	4	2	105	(((.((-(((.((((((((((&)))))))))).))).)).)))	GGCACU-UCCGUCCUGAGCUC&GAGCUCAGGAGGGAUAGCGCC	Chaperone protein ClpB1 (ATP-dependent Clp protease ATP-binding subunit ClpB homolog 1) (Casein lytic proteinase B1) (Heat shock protein 101)	seedling	A positive feedback loop between HEAT SHOCK PROTEIN101 and HEAT STRESS-ASSOCIATED 32-KD PROTEIN modulates long-term acquired thermotolerance illustrating diverse heat stress responses in rice varieties
Osa-miR390_miRProf_4	AGCTCAGGAGGGATAGCGCC	LOC_Os01g17250	Os01g0279800	410	429	420	0.737327	5	3	43	(((.(((((((..(((((((&)))))))..))))))).)))	GGCACUAUCCCAGCUGAGCU&AGCUCAGGAGGGAUAGCGCC	BRASSINOSTEROID INSENSITIVE 1-associated receptor kinase 1 precursor, putative, expressed
Osa-miR390_miRProf_5	GCTATCCATCCTGAGTTTCA	LOC_Os05g07632	Os05g0168300	238	259	250	0.737892	5	3	23	((((((..(((((((((((((.&.)))))))))))))--))))))	UGAGACAUUUAGGAUGGAUGGA&GCUAUCCAUCCUGA--GUUUCA	haloacid dehalogenase-like hydrolase family protein, putative, expressed
Osa-miR390_miRProf_4	AGCTCAGGAGGGATAGCGCC	LOC_Os09g07460	Os09g0249000	1143	1161	1152	0.711982	4.5	3	18	.(((((-((((((((((((.&.)))))))))))).))))).	CGUGCU-UCCCUUCUGAGCG&AGCUCAGGAGGGAUAGCGCC	kelch repeat protein, putative, expressed
Osa-miR393_miRProf_2	TCCAAAGGGATCGCATTGATC	LOC_Os05g05800	Os05g0150500	1698	1717	1708	0.906667	1	1	4929	((-((((((((((((((((((&)))))))))))))))))).))	GA-CAAUGCGAUCCCUUUGGA&UCCAAAGGGAUCGCAUUGAUC	Transport inhibitor response 1-like protein Os05g0150500 (TIR1-like protein)	iaa	Distinctive expression patterns and roles of the miRNA393/TIR1 homolog module in regulating flag leaf inclination and primary and crown root growth in rice (Oryza sativa)
Osa-miR393_miRProf_4	TCCAAAGGGATCGCATTGATCT	LOC_Os05g05800	Os05g0150500	1697	1717	1708	0.902813	1	1	4929	(((-((((((((((((((((((&)))))))))))))))))).)))	AGA-CAAUGCGAUCCCUUUGGA&UCCAAAGGGAUCGCAUUGAUCU	Transport inhibitor response 1-like protein Os05g0150500 (TIR1-like protein)	iaa	Distinctive expression patterns and roles of the miRNA393/TIR1 homolog module in regulating flag leaf inclination and primary and crown root growth in rice (Oryza sativa)
Osa-miR393_miRProf_6	TCCAAAGGGATCGCATTGATTC	LOC_Os05g05800	Os05g0150500	1696	1717	1708	0.893229	1.5	1	4929	(((.((((((((((((((((((&)))))))))))))))))).)))	GAGACAAUGCGAUCCCUUUGGA&UCCAAAGGGAUCGCAUUGAUUC	Transport inhibitor response 1-like protein Os05g0150500 (TIR1-like protein)	iaa	Distinctive expression patterns and roles of the miRNA393/TIR1 homolog module in regulating flag leaf inclination and primary and crown root growth in rice (Oryza sativa)
Osa-miR393_miRProf_7	TCCAAAGGGATCGCATTGAT	LOC_Os05g05800	Os05g0150500	1698	1717	1708	0.962428	2	1	4929	..((((((((((((((((((&))))))))))))))))))..	GACAAUGCGAUCCCUUUGGA&UCCAAAGGGAUCGCAUUGAU	Transport inhibitor response 1-like protein Os05g0150500 (TIR1-like protein)	iaa	Distinctive expression patterns and roles of the miRNA393/TIR1 homolog module in regulating flag leaf inclination and primary and crown root growth in rice (Oryza sativa)
Osa-miR393_miRProf_3	TCCAAAGGGATCGCATTGATT	LOC_Os05g05800	Os05g0150500	1697	1717	1708	0.938028	3	1	4929	...((((((((((((((((((&))))))))))))))))))...	AGACAAUGCGAUCCCUUUGGA&UCCAAAGGGAUCGCAUUGAUU	Transport inhibitor response 1-like protein Os05g0150500 (TIR1-like protein)	iaa	Distinctive expression patterns and roles of the miRNA393/TIR1 homolog module in regulating flag leaf inclination and primary and crown root growth in rice (Oryza sativa)
Osa-miR393_miRProf_9	TCCAAAGGAATCGCATTGATC	LOC_Os05g05800	Os05g0150500	1698	1717	1708	0.77208	3	1	4929	((-(((((((((.((((((((&)))))))).))))))))).))	GA-CAAUGCGAUCCCUUUGGA&UCCAAAGGAAUCGCAUUGAUC	Transport inhibitor response 1-like protein Os05g0150500 (TIR1-like protein)	iaa	Distinctive expression patterns and roles of the miRNA393/TIR1 homolog module in regulating flag leaf inclination and primary and crown root growth in rice (Oryza sativa)
Osa-miR393_miRProf_5	TCAGTGCAATCCCTTTGGAA	LOC_Os02g01100	Os02g0101000	1290	1309	1300	0.78	5	2	32	...((((((((.((((((((&)))))))).))))))))...	GAACAAAGGGACUGCACUGA&UCAGUGCAAUCCCUUUGGAA	transmembrane amino acid transporter protein, putative, expressed
Osa-miR393_miRProf_9	TCCAAAGGAATCGCATTGATC	LOC_Os05g11428	Os05g0203900	52	71	62	0.732194	3.5	2	19	(((((((-((((((((((((.&.)))))))))))).)))))))	GAUCGAU-CGAUUUCUUUGGG&UCCAAAGGAAUCGCAUUGAUC	expressed protein
Osa-miR393_miRProf_9	TCCAAAGGAATCGCATTGATC	LOC_Os09g27030	Os09g0442300	553	574	564	0.737892	5	2	420	(((((.((((((((((.(((((&)))))-)))))))))).)))))	GGUCACUGUGGUUCCUGUUGGA&UCCAA-AGGAAUCGCAUUGAUC	Oryzain gamma chain (EC 3.4.22.-)
Osa-miR393_miRProf_2	TCCAAAGGGATCGCATTGATC	LOC_Os04g32460	Os04g0395600	2225	2244	2235	0.906667	1	3	40	((-((((((((((((((((((&)))))))))))))))))).))	GA-CAAUGCGAUCCCUUUGGA&UCCAAAGGGAUCGCAUUGAUC	Transport inhibitor response 1-like protein Os04g0395600 (TIR1-like protein)	transporter	OsTIR1 and OsAFB2 downregulation via OsmiR393 overexpression leads to more tillers, early flowering and less tolerance to salt and drought in rice
Osa-miR393_miRProf_4	TCCAAAGGGATCGCATTGATCT	LOC_Os04g32460	Os04g0395600	2224	2244	2235	0.902813	1	3	40	(((-((((((((((((((((((&)))))))))))))))))).)))	AGA-CAAUGCGAUCCCUUUGGA&UCCAAAGGGAUCGCAUUGAUCU	Transport inhibitor response 1-like protein Os04g0395600 (TIR1-like protein)	transporter	OsTIR1 and OsAFB2 downregulation via OsmiR393 overexpression leads to more tillers, early flowering and less tolerance to salt and drought in rice
Osa-miR393_miRProf_6	TCCAAAGGGATCGCATTGATTC	LOC_Os04g32460	Os04g0395600	2223	2244	2235	0.895833	1.5	3	40	(((.((((((((((((((((((&)))))))))))))))))).)))	GAGACAAUGCGAUCCCUUUGGA&UCCAAAGGGAUCGCAUUGAUUC	Transport inhibitor response 1-like protein Os04g0395600 (TIR1-like protein)	transporter	OsTIR1 and OsAFB2 downregulation via OsmiR393 overexpression leads to more tillers, early flowering and less tolerance to salt and drought in rice
Osa-miR393_miRProf_7	TCCAAAGGGATCGCATTGAT	LOC_Os04g32460	Os04g0395600	2225	2244	2235	0.962428	2	3	40	..((((((((((((((((((&))))))))))))))))))..	GACAAUGCGAUCCCUUUGGA&UCCAAAGGGAUCGCAUUGAU	Transport inhibitor response 1-like protein Os04g0395600 (TIR1-like protein)	transporter	OsTIR1 and OsAFB2 downregulation via OsmiR393 overexpression leads to more tillers, early flowering and less tolerance to salt and drought in rice
Osa-miR393_miRProf_3	TCCAAAGGGATCGCATTGATT	LOC_Os04g32460	Os04g0395600	2224	2244	2235	0.938028	3	3	40	...((((((((((((((((((&))))))))))))))))))...	AGACAAUGCGAUCCCUUUGGA&UCCAAAGGGAUCGCAUUGAUU	Transport inhibitor response 1-like protein Os04g0395600 (TIR1-like protein)	transporter	OsTIR1 and OsAFB2 downregulation via OsmiR393 overexpression leads to more tillers, early flowering and less tolerance to salt and drought in rice
Osa-miR393_miRProf_9	TCCAAAGGAATCGCATTGATC	LOC_Os04g32460	Os04g0395600	2225	2244	2235	0.77208	3	3	40	((-(((((((((.((((((((&)))))))).))))))))).))	GA-CAAUGCGAUCCCUUUGGA&UCCAAAGGAAUCGCAUUGAUC	Transport inhibitor response 1-like protein Os04g0395600 (TIR1-like protein)	transporter	OsTIR1 and OsAFB2 downregulation via OsmiR393 overexpression leads to more tillers, early flowering and less tolerance to salt and drought in rice
Osa-miR393_miRProf_2	TCCAAAGGGATCGCATTGATC	LOC_Os04g58734	Os04g0684100	285	305	296	0.890667	2.5	3	77	(((((((((.(((((((((((&))))))))))).)))))))))	GAUCAGUGCAAUCCCUUUGGA&UCCAAAGGGAUCGCAUUGAUC	expressed protein
Osa-miR393_miRProf_7	TCCAAAGGGATCGCATTGAT	LOC_Os04g58734	Os04g0684100	286	305	296	0.869942	2.5	3	77	((((((((.(((((((((((&))))))))))).))))))))	AUCAGUGCAAUCCCUUUGGA&UCCAAAGGGAUCGCAUUGAU	expressed protein
Osa-miR393_miRProf_3	TCCAAAGGGATCGCATTGATT	LOC_Os04g58734	Os04g0684100	285	305	296	0.88169	3	3	77	(((((((((.(((((((((((&))))))))))).)))))))))	GAUCAGUGCAAUCCCUUUGGA&UCCAAAGGGAUCGCAUUGAUU	expressed protein
Osa-miR393_miRProf_4	TCCAAAGGGATCGCATTGATCT	LOC_Os04g58734	Os04g0684100	284	305	296	0.861893	3.5	3	77	.(((((((((.(((((((((((&))))))))))).))))))))).	CGAUCAGUGCAAUCCCUUUGGA&UCCAAAGGGAUCGCAUUGAUCU	expressed protein
Osa-miR393_miRProf_6	TCCAAAGGGATCGCATTGATTC	LOC_Os04g58734	Os04g0684100	284	305	296	0.815104	4	3	77	.(((((((((.(((((((((((&))))))))))).))))))))).	CGAUCAGUGCAAUCCCUUUGGA&UCCAAAGGGAUCGCAUUGAUUC	expressed protein
Osa-miR393_miRProf_9	TCCAAAGGAATCGCATTGATC	LOC_Os04g58734	Os04g0684100	285	305	296	0.754986	4.5	3	77	(((((((((.((.((((((((&)))))))).)).)))))))))	GAUCAGUGCAAUCCCUUUGGA&UCCAAAGGAAUCGCAUUGAUC	expressed protein
Osa-miR393_miRProf_2	TCCAAAGGGATCGCATTGATC	LOC_Os05g47550	Os05g0549000	1753	1774	1765	0.704	4	3	16	(((.(((-(((.(((((((((((&)))))))))))-))).)))-)))	GAUGCAA-GCGAAUCCCUUUGGA&UCCAAAGGGAU-CGCAUUG-AUC	ANTH/ENTH domain containing protein, putative, expressed
Osa-miR393_miRProf_7	TCCAAAGGGATCGCATTGAT	LOC_Os05g47550	Os05g0549000	1755	1774	1765	0.716763	5	3	16	..(((-(((.(((((((((((&)))))))))))-))).)))..	UGCAA-GCGAAUCCCUUUGGA&UCCAAAGGGAU-CGCAUUGAU	ANTH/ENTH domain containing protein, putative, expressed
Osa-miR393_miRProf_6	TCCAAAGGGATCGCATTGATTC	LOC_Os05g47550	Os05g0549000	1753	1774	1765	0.703125	5	3	16	((..(((-(((.(((((((((((&)))))))))))-))).)))..))	GAUGCAA-GCGAAUCCCUUUGGA&UCCAAAGGGAU-CGCAUUGAUUC	ANTH/ENTH domain containing protein, putative, expressed
Osa-miR393_miRProf_11	CCAAAGGGATCGCATTGATC	LOC_Os07g42160	Os07g0613000	1674	1693	1684	0.710674	4	3	17	((((((..((((((((((((&))))))))))))..))))))	GGUCGAACUGAUCCCUUUGG&CCAAAGGGAUCGCAUUGAUC	HD domain containing protein, putative, expressed
Osa-miR393_miRProf_5	TCAGTGCAATCCCTTTGGAA	LOC_Os08g09860	Os08g0198700	318	337	328	0.717143	4	3	2	.(((((((.(((((((((((&))))))))))).))))))).	GUUCAAGGCGAUUGCACUGA&UCAGUGCAAUCCCUUUGGAA	hydroxyacid oxidase 1, putative, expressed
Osa-miR393_miRProf_1	TCAGTGCAATCCCTTTGGAAT	LOC_Os08g09860	Os08g0198700	317	337	328	0.697222	5	3	2	..(((((((.(((((((((((&))))))))))).)))))))..	GGUUCAAGGCGAUUGCACUGA&UCAGUGCAAUCCCUUUGGAAU	hydroxyacid oxidase 1, putative, expressed
Osa-miR394_miRProf_1	TTGGCATTCTGTCCACCTCC	LOC_Os01g69940	Os01g0923900	1241	1260	1251	1	0	3	49	((((((((((((((((((((&))))))))))))))))))))	GGAGGUGGACAGAAUGCCAA&UUGGCAUUCUGUCCACCUCC	OsFBX32 - F-box domain containing protein, expressed
Osa-miR394_miRProf_5	TTGGCATTCTGTCCACCTCCAT	LOC_Os01g69940	Os01g0923900	1239	1260	1251	0.988067	2	3	49	..((((((((((((((((((((&))))))))))))))))))))..	AAGGAGGUGGACAGAAUGCCAA&UUGGCAUUCUGUCCACCUCCAU	OsFBX32 - F-box domain containing protein, expressed
Osa-miR394_miRProf_1	TTGGCATTCTGTCCACCTCC	LOC_Os03g14510	Os03g0249200	360	380	371	0.714286	5	3	13	((..(((((.(((((((((((&))))))))))).)))))-.))	GGCUGGUGGUCAGAAUGUCAA&UUGGCAUUCUGUCCACC-UCC	immature colon carcinoma transcript 1 protein precursor, putative, expressed
Osa-miR395_miRProf_12	TGAAGCGTTTGGGGGAACTC	LOC_Os02g11665	Os02g0206833	1119	1138	1129	0.705263	4.5	2	41	(((.((((.((((((((((.&.)))))))))).)))).)))	GAGCUUCCGCAAACGCUUCU&UGAAGCGUUUGGGGGAACUC	transposon protein, putative, unclassified, expressed
Osa-miR395_miRProf_8	TGAAGTGTTTGGGGAAACTC	LOC_Os02g11665	Os02g0206833	1119	1138	1129	0.744868	5	2	41	(((.((((.((((((((((.&.)))))))))).)))).)))	GAGCUUCCGCAAACGCUUCU&UGAAGUGUUUGGGGAAACUC	transposon protein, putative, unclassified, expressed
Osa-miR395_miRProf_3	GTTCCCTACAAGCACTTCACG	LOC_Os05g48980	Os05g0564400	549	570	561	0.81039	4	2	33	(((((...((((((((((((((&))))))))))))))-..)))))	CGUGAUCAUGCUUGUGGGGAAC&GUUCCCUACAAGCA-CUUCACG	ras-related protein, putative, expressed
Osa-miR395_miRProf_11	GTTCTCCTCAAATCACTTCAG	LOC_Os08g42590	Os08g0538600	523	542	533	0.722857	4	2	80	((((((-(((.(((((((((.&.))))))))).))).))))))	CUGAAG-GAUAUGAGGAGAAA&GUUCUCCUCAAAUCACUUCAG	mtN19, putative, expressed
Osa-miR395_miRProf_5	GTTCTCCTCAAATCACTTCAGT	LOC_Os08g42590	Os08g0538600	522	542	533	0.697548	5	2	80	.((((((-(((.(((((((((.&.))))))))).))).)))))).	CCUGAAG-GAUAUGAGGAGAAA&GUUCUCCUCAAAUCACUUCAGU	mtN19, putative, expressed
Osa-miR395_miRProf_10	GAAGTGTTTGGGGGAACTCT	LOC_Os02g35500	Os02g0562700	718	735	726	0.791781	4	3	28	.(((--((((((((((((((&))))))))))))))..))).	UGAG--CCCCCAGACACUUC&GAAGUGUUUGGGGGAACUCU	NAD binding domain of 6-phosphogluconate dehydrogenase containing protein, expressed
Osa-miR396_miRProf_9	TCCACAGGCTTTCTTGAACGG	LOC_Os02g45570	Os02g0678800	629	649	640	1	0	1	144	(((((((((((((((((((((&)))))))))))))))))))))	CCGUUCAAGAAAGCCUGUGGA&UCCACAGGCUUUCUUGAACGG	Growth-regulating factor 10 (OsGRF10) (Transcription activator GRF10)
Osa-miR396_miRProf_3	TCCACAGGCTTTCTTGAACT	LOC_Os02g45570	Os02g0678800	630	649	640	1	1	1	144	.(((((((((((((((((((&))))))))))))))))))).	CGUUCAAGAAAGCCUGUGGA&UCCACAGGCUUUCUUGAACU	Growth-regulating factor 10 (OsGRF10) (Transcription activator GRF10)
Osa-miR396_miRProf_31	TCCACAGGCTTTCTTGAACAT	LOC_Os02g45570	Os02g0678800	629	649	640	0.988858	2	1	144	..(((((((((((((((((((&)))))))))))))))))))..	CCGUUCAAGAAAGCCUGUGGA&UCCACAGGCUUUCUUGAACAU	Growth-regulating factor 10 (OsGRF10) (Transcription activator GRF10)
Osa-miR396_miRProf_7	TCCACAGGCTTTCTTGAACTA	LOC_Os02g45570	Os02g0678800	629	649	640	0.980609	2	1	144	..(((((((((((((((((((&)))))))))))))))))))..	CCGUUCAAGAAAGCCUGUGGA&UCCACAGGCUUUCUUGAACUA	Growth-regulating factor 10 (OsGRF10) (Transcription activator GRF10)
Osa-miR396_miRProf_1	TCCACAGGCTTTCTTGAACTG	LOC_Os02g45570	Os02g0678800	629	649	640	0.946524	2	1	144	..(((((((((((((((((((&)))))))))))))))))))..	CCGUUCAAGAAAGCCUGUGGA&UCCACAGGCUUUCUUGAACUG	Growth-regulating factor 10 (OsGRF10) (Transcription activator GRF10)
Osa-miR396_miRProf_40	TTCCACAGCTTTCTTGAACG	LOC_Os02g45570	Os02g0678800	630	650	640	0.927928	2	1	144	((((((((((((.((((((((&))))))))-))))))))))))	CGUUCAAGAAAGCCUGUGGAA&UUCCACAG-CUUUCUUGAACG	Growth-regulating factor 10 (OsGRF10) (Transcription activator GRF10)
Osa-miR396_miRProf_41	TTCCACGGCTTTCTTGAACT	LOC_Os02g45570	Os02g0678800	630	650	640	0.902941	3	1	144	.(((((((((((((.((((((&))))))-))))))))))))).	CGUUCAAGAAAGCCUGUGGAA&UUCCAC-GGCUUUCUUGAACU	Growth-regulating factor 10 (OsGRF10) (Transcription activator GRF10)
Osa-miR396_miRProf_32	TTCCACAGCTTTCTTGAACA	LOC_Os02g45570	Os02g0678800	630	650	640	0.901538	3	1	144	.(((((((((((.((((((((&))))))))-))))))))))).	CGUUCAAGAAAGCCUGUGGAA&UUCCACAG-CUUUCUUGAACA	Growth-regulating factor 10 (OsGRF10) (Transcription activator GRF10)
Osa-miR396_miRProf_8	TTCCACAGCTTTCTTGAACT	LOC_Os02g45570	Os02g0678800	630	650	640	0.898462	3	1	144	.(((((((((((.((((((((&))))))))-))))))))))).	CGUUCAAGAAAGCCUGUGGAA&UUCCACAG-CUUUCUUGAACU	Growth-regulating factor 10 (OsGRF10) (Transcription activator GRF10)
Osa-miR396_miRProf_25	TTCCACAGCTTTCTTGAACGT	LOC_Os02g45570	Os02g0678800	629	650	640	0.891429	3	1	144	.((((((((((((.((((((((&))))))))-)))))))))))).	CCGUUCAAGAAAGCCUGUGGAA&UUCCACAG-CUUUCUUGAACGU	Growth-regulating factor 10 (OsGRF10) (Transcription activator GRF10)
Osa-miR396_miRProf_27	TCCACATGCTTTCTTGAACT	LOC_Os02g45570	Os02g0678800	630	649	640	0.883436	3	1	144	.((((((((((((.((((((&)))))).)))))))))))).	CGUUCAAGAAAGCCUGUGGA&UCCACAUGCUUUCUUGAACU	Growth-regulating factor 10 (OsGRF10) (Transcription activator GRF10)
Osa-miR396_miRProf_34	TTCCACAGCTTTCTTGAACTGT	LOC_Os02g45570	Os02g0678800	628	650	640	0.815217	3.5	1	144	((.(((((((((((.((((((((&))))))))-))))))))))).))	GCCGUUCAAGAAAGCCUGUGGAA&UUCCACAG-CUUUCUUGAACUGU	Growth-regulating factor 10 (OsGRF10) (Transcription activator GRF10)
Osa-miR396_miRProf_16	TTCCACGGCTTTCTTGAACTT	LOC_Os02g45570	Os02g0678800	629	650	640	0.879656	4	1	144	..(((((((((((((.((((((&))))))-)))))))))))))..	CCGUUCAAGAAAGCCUGUGGAA&UUCCAC-GGCUUUCUUGAACUU	Growth-regulating factor 10 (OsGRF10) (Transcription activator GRF10)
Osa-miR396_miRProf_2	TTCCACAGCTTTCTTGAACTT	LOC_Os02g45570	Os02g0678800	629	650	640	0.874251	4	1	144	..(((((((((((.((((((((&))))))))-)))))))))))..	CCGUUCAAGAAAGCCUGUGGAA&UUCCACAG-CUUUCUUGAACUU	Growth-regulating factor 10 (OsGRF10) (Transcription activator GRF10)
Osa-miR396_miRProf_6	TTCCACAGCTTTCTTGAACTA	LOC_Os02g45570	Os02g0678800	629	650	640	0.863905	4	1	144	..(((((((((((.((((((((&))))))))-)))))))))))..	CCGUUCAAGAAAGCCUGUGGAA&UUCCACAG-CUUUCUUGAACUA	Growth-regulating factor 10 (OsGRF10) (Transcription activator GRF10)
Osa-miR396_miRProf_5	TTCCACGGCTTTCTTGAACTG	LOC_Os02g45570	Os02g0678800	629	650	640	0.838798	4	1	144	..(((((((((((((.((((((&))))))-)))))))))))))..	CCGUUCAAGAAAGCCUGUGGAA&UUCCAC-GGCUUUCUUGAACUG	Growth-regulating factor 10 (OsGRF10) (Transcription activator GRF10)
Osa-miR396_miRProf_22	TTCCACAGCTTTCTTGAACAG	LOC_Os02g45570	Os02g0678800	629	650	640	0.834758	4	1	144	..(((((((((((.((((((((&))))))))-)))))))))))..	CCGUUCAAGAAAGCCUGUGGAA&UUCCACAG-CUUUCUUGAACAG	Growth-regulating factor 10 (OsGRF10) (Transcription activator GRF10)
Osa-miR396_miRProf_4	TTCCACAGCTTTCTTGAACTG	LOC_Os02g45570	Os02g0678800	629	650	640	0.831909	4	1	144	..(((((((((((.((((((((&))))))))-)))))))))))..	CCGUUCAAGAAAGCCUGUGGAA&UUCCACAG-CUUUCUUGAACUG	Growth-regulating factor 10 (OsGRF10) (Transcription activator GRF10)
Osa-miR396_miRProf_9	TCCACAGGCTTTCTTGAACGG	LOC_Os02g47280	Os02g0701300	667	687	678	1	0	1	58	(((((((((((((((((((((&)))))))))))))))))))))	CCGUUCAAGAAAGCCUGUGGA&UCCACAGGCUUUCUUGAACGG	Growth-regulating factor 4 (OsGRF4) (Protein GRAIN LENGTH AND WIDTH 2) (Protein GRAIN SIZE ON CHROMOSOME 2) (Protein PANICLE TRAITS 2) (Transcription activator GRF4)	grain size	A rare allele of GS2 enhances grain size and grain yield in rice
Osa-miR396_miRProf_3	TCCACAGGCTTTCTTGAACT	LOC_Os02g47280	Os02g0701300	668	687	678	1	1	1	58	.(((((((((((((((((((&))))))))))))))))))).	CGUUCAAGAAAGCCUGUGGA&UCCACAGGCUUUCUUGAACU	Growth-regulating factor 4 (OsGRF4) (Protein GRAIN LENGTH AND WIDTH 2) (Protein GRAIN SIZE ON CHROMOSOME 2) (Protein PANICLE TRAITS 2) (Transcription activator GRF4)	grain size	A rare allele of GS2 enhances grain size and grain yield in rice
Osa-miR396_miRProf_31	TCCACAGGCTTTCTTGAACAT	LOC_Os02g47280	Os02g0701300	667	687	678	0.988858	2	1	58	..(((((((((((((((((((&)))))))))))))))))))..	CCGUUCAAGAAAGCCUGUGGA&UCCACAGGCUUUCUUGAACAU	Growth-regulating factor 4 (OsGRF4) (Protein GRAIN LENGTH AND WIDTH 2) (Protein GRAIN SIZE ON CHROMOSOME 2) (Protein PANICLE TRAITS 2) (Transcription activator GRF4)	grain size	A rare allele of GS2 enhances grain size and grain yield in rice
Osa-miR396_miRProf_7	TCCACAGGCTTTCTTGAACTA	LOC_Os02g47280	Os02g0701300	667	687	678	0.980609	2	1	58	..(((((((((((((((((((&)))))))))))))))))))..	CCGUUCAAGAAAGCCUGUGGA&UCCACAGGCUUUCUUGAACUA	Growth-regulating factor 4 (OsGRF4) (Protein GRAIN LENGTH AND WIDTH 2) (Protein GRAIN SIZE ON CHROMOSOME 2) (Protein PANICLE TRAITS 2) (Transcription activator GRF4)	grain size	A rare allele of GS2 enhances grain size and grain yield in rice
Osa-miR396_miRProf_1	TCCACAGGCTTTCTTGAACTG	LOC_Os02g47280	Os02g0701300	667	687	678	0.946524	2	1	58	..(((((((((((((((((((&)))))))))))))))))))..	CCGUUCAAGAAAGCCUGUGGA&UCCACAGGCUUUCUUGAACUG	Growth-regulating factor 4 (OsGRF4) (Protein GRAIN LENGTH AND WIDTH 2) (Protein GRAIN SIZE ON CHROMOSOME 2) (Protein PANICLE TRAITS 2) (Transcription activator GRF4)	grain size	A rare allele of GS2 enhances grain size and grain yield in rice
Osa-miR396_miRProf_40	TTCCACAGCTTTCTTGAACG	LOC_Os02g47280	Os02g0701300	668	688	678	0.927928	2	1	58	((((((((((((.((((((((&))))))))-))))))))))))	CGUUCAAGAAAGCCUGUGGAA&UUCCACAG-CUUUCUUGAACG	Growth-regulating factor 4 (OsGRF4) (Protein GRAIN LENGTH AND WIDTH 2) (Protein GRAIN SIZE ON CHROMOSOME 2) (Protein PANICLE TRAITS 2) (Transcription activator GRF4)	grain size	A rare allele of GS2 enhances grain size and grain yield in rice
Osa-miR396_miRProf_41	TTCCACGGCTTTCTTGAACT	LOC_Os02g47280	Os02g0701300	668	688	678	0.902941	3	1	58	.(((((((((((((.((((((&))))))-))))))))))))).	CGUUCAAGAAAGCCUGUGGAA&UUCCAC-GGCUUUCUUGAACU	Growth-regulating factor 4 (OsGRF4) (Protein GRAIN LENGTH AND WIDTH 2) (Protein GRAIN SIZE ON CHROMOSOME 2) (Protein PANICLE TRAITS 2) (Transcription activator GRF4)	grain size	A rare allele of GS2 enhances grain size and grain yield in rice
Osa-miR396_miRProf_32	TTCCACAGCTTTCTTGAACA	LOC_Os02g47280	Os02g0701300	668	688	678	0.901538	3	1	58	.(((((((((((.((((((((&))))))))-))))))))))).	CGUUCAAGAAAGCCUGUGGAA&UUCCACAG-CUUUCUUGAACA	Growth-regulating factor 4 (OsGRF4) (Protein GRAIN LENGTH AND WIDTH 2) (Protein GRAIN SIZE ON CHROMOSOME 2) (Protein PANICLE TRAITS 2) (Transcription activator GRF4)	grain size	A rare allele of GS2 enhances grain size and grain yield in rice
Osa-miR396_miRProf_8	TTCCACAGCTTTCTTGAACT	LOC_Os02g47280	Os02g0701300	668	688	678	0.898462	3	1	58	.(((((((((((.((((((((&))))))))-))))))))))).	CGUUCAAGAAAGCCUGUGGAA&UUCCACAG-CUUUCUUGAACU	Growth-regulating factor 4 (OsGRF4) (Protein GRAIN LENGTH AND WIDTH 2) (Protein GRAIN SIZE ON CHROMOSOME 2) (Protein PANICLE TRAITS 2) (Transcription activator GRF4)	grain size	A rare allele of GS2 enhances grain size and grain yield in rice
Osa-miR396_miRProf_25	TTCCACAGCTTTCTTGAACGT	LOC_Os02g47280	Os02g0701300	667	688	678	0.891429	3	1	58	.((((((((((((.((((((((&))))))))-)))))))))))).	CCGUUCAAGAAAGCCUGUGGAA&UUCCACAG-CUUUCUUGAACGU	Growth-regulating factor 4 (OsGRF4) (Protein GRAIN LENGTH AND WIDTH 2) (Protein GRAIN SIZE ON CHROMOSOME 2) (Protein PANICLE TRAITS 2) (Transcription activator GRF4)	grain size	A rare allele of GS2 enhances grain size and grain yield in rice
Osa-miR396_miRProf_27	TCCACATGCTTTCTTGAACT	LOC_Os02g47280	Os02g0701300	668	687	678	0.883436	3	1	58	.((((((((((((.((((((&)))))).)))))))))))).	CGUUCAAGAAAGCCUGUGGA&UCCACAUGCUUUCUUGAACU	Growth-regulating factor 4 (OsGRF4) (Protein GRAIN LENGTH AND WIDTH 2) (Protein GRAIN SIZE ON CHROMOSOME 2) (Protein PANICLE TRAITS 2) (Transcription activator GRF4)	grain size	A rare allele of GS2 enhances grain size and grain yield in rice
Osa-miR396_miRProf_34	TTCCACAGCTTTCTTGAACTGT	LOC_Os02g47280	Os02g0701300	666	688	678	0.807065	3	1	58	((.(((((((((((.((((((((&))))))))-))))))))))).))	ACCGUUCAAGAAAGCCUGUGGAA&UUCCACAG-CUUUCUUGAACUGU	Growth-regulating factor 4 (OsGRF4) (Protein GRAIN LENGTH AND WIDTH 2) (Protein GRAIN SIZE ON CHROMOSOME 2) (Protein PANICLE TRAITS 2) (Transcription activator GRF4)	grain size	A rare allele of GS2 enhances grain size and grain yield in rice
Osa-miR396_miRProf_16	TTCCACGGCTTTCTTGAACTT	LOC_Os02g47280	Os02g0701300	667	688	678	0.879656	4	1	58	..(((((((((((((.((((((&))))))-)))))))))))))..	CCGUUCAAGAAAGCCUGUGGAA&UUCCAC-GGCUUUCUUGAACUU	Growth-regulating factor 4 (OsGRF4) (Protein GRAIN LENGTH AND WIDTH 2) (Protein GRAIN SIZE ON CHROMOSOME 2) (Protein PANICLE TRAITS 2) (Transcription activator GRF4)	grain size	A rare allele of GS2 enhances grain size and grain yield in rice
Osa-miR396_miRProf_2	TTCCACAGCTTTCTTGAACTT	LOC_Os02g47280	Os02g0701300	667	688	678	0.874251	4	1	58	..(((((((((((.((((((((&))))))))-)))))))))))..	CCGUUCAAGAAAGCCUGUGGAA&UUCCACAG-CUUUCUUGAACUU	Growth-regulating factor 4 (OsGRF4) (Protein GRAIN LENGTH AND WIDTH 2) (Protein GRAIN SIZE ON CHROMOSOME 2) (Protein PANICLE TRAITS 2) (Transcription activator GRF4)	grain size	A rare allele of GS2 enhances grain size and grain yield in rice
Osa-miR396_miRProf_6	TTCCACAGCTTTCTTGAACTA	LOC_Os02g47280	Os02g0701300	667	688	678	0.863905	4	1	58	..(((((((((((.((((((((&))))))))-)))))))))))..	CCGUUCAAGAAAGCCUGUGGAA&UUCCACAG-CUUUCUUGAACUA	Growth-regulating factor 4 (OsGRF4) (Protein GRAIN LENGTH AND WIDTH 2) (Protein GRAIN SIZE ON CHROMOSOME 2) (Protein PANICLE TRAITS 2) (Transcription activator GRF4)	grain size	A rare allele of GS2 enhances grain size and grain yield in rice
Osa-miR396_miRProf_5	TTCCACGGCTTTCTTGAACTG	LOC_Os02g47280	Os02g0701300	667	688	678	0.838798	4	1	58	..(((((((((((((.((((((&))))))-)))))))))))))..	CCGUUCAAGAAAGCCUGUGGAA&UUCCAC-GGCUUUCUUGAACUG	Growth-regulating factor 4 (OsGRF4) (Protein GRAIN LENGTH AND WIDTH 2) (Protein GRAIN SIZE ON CHROMOSOME 2) (Protein PANICLE TRAITS 2) (Transcription activator GRF4)	grain size	A rare allele of GS2 enhances grain size and grain yield in rice
Osa-miR396_miRProf_22	TTCCACAGCTTTCTTGAACAG	LOC_Os02g47280	Os02g0701300	667	688	678	0.834758	4	1	58	..(((((((((((.((((((((&))))))))-)))))))))))..	CCGUUCAAGAAAGCCUGUGGAA&UUCCACAG-CUUUCUUGAACAG	Growth-regulating factor 4 (OsGRF4) (Protein GRAIN LENGTH AND WIDTH 2) (Protein GRAIN SIZE ON CHROMOSOME 2) (Protein PANICLE TRAITS 2) (Transcription activator GRF4)	grain size	A rare allele of GS2 enhances grain size and grain yield in rice
Osa-miR396_miRProf_4	TTCCACAGCTTTCTTGAACTG	LOC_Os02g47280	Os02g0701300	667	688	678	0.831909	4	1	58	..(((((((((((.((((((((&))))))))-)))))))))))..	CCGUUCAAGAAAGCCUGUGGAA&UUCCACAG-CUUUCUUGAACUG	Growth-regulating factor 4 (OsGRF4) (Protein GRAIN LENGTH AND WIDTH 2) (Protein GRAIN SIZE ON CHROMOSOME 2) (Protein PANICLE TRAITS 2) (Transcription activator GRF4)	grain size	A rare allele of GS2 enhances grain size and grain yield in rice
Osa-miR396_miRProf_9	TCCACAGGCTTTCTTGAACGG	LOC_Os03g47140	Os03g0674700	947	967	958	1	0	1	204	(((((((((((((((((((((&)))))))))))))))))))))	CCGUUCAAGAAAGCCUGUGGA&UCCACAGGCUUUCUUGAACGG	Growth-regulating factor 9 (OsGRF9) (Transcription activator GRF9)	resistance	miR396-OsGRFs Module Balances Growth and Rice Blast Disease-Resistance.
Osa-miR396_miRProf_3	TCCACAGGCTTTCTTGAACT	LOC_Os03g47140	Os03g0674700	948	967	958	1	1	1	204	.(((((((((((((((((((&))))))))))))))))))).	CGUUCAAGAAAGCCUGUGGA&UCCACAGGCUUUCUUGAACU	Growth-regulating factor 9 (OsGRF9) (Transcription activator GRF9)	resistance	miR396-OsGRFs Module Balances Growth and Rice Blast Disease-Resistance.
Osa-miR396_miRProf_31	TCCACAGGCTTTCTTGAACAT	LOC_Os03g47140	Os03g0674700	947	967	958	0.988858	2	1	204	..(((((((((((((((((((&)))))))))))))))))))..	CCGUUCAAGAAAGCCUGUGGA&UCCACAGGCUUUCUUGAACAU	Growth-regulating factor 9 (OsGRF9) (Transcription activator GRF9)	resistance	miR396-OsGRFs Module Balances Growth and Rice Blast Disease-Resistance.
Osa-miR396_miRProf_7	TCCACAGGCTTTCTTGAACTA	LOC_Os03g47140	Os03g0674700	947	967	958	0.980609	2	1	204	..(((((((((((((((((((&)))))))))))))))))))..	CCGUUCAAGAAAGCCUGUGGA&UCCACAGGCUUUCUUGAACUA	Growth-regulating factor 9 (OsGRF9) (Transcription activator GRF9)	resistance	miR396-OsGRFs Module Balances Growth and Rice Blast Disease-Resistance.
Osa-miR396_miRProf_1	TCCACAGGCTTTCTTGAACTG	LOC_Os03g47140	Os03g0674700	947	967	958	0.946524	2	1	204	..(((((((((((((((((((&)))))))))))))))))))..	CCGUUCAAGAAAGCCUGUGGA&UCCACAGGCUUUCUUGAACUG	Growth-regulating factor 9 (OsGRF9) (Transcription activator GRF9)	resistance	miR396-OsGRFs Module Balances Growth and Rice Blast Disease-Resistance.
Osa-miR396_miRProf_40	TTCCACAGCTTTCTTGAACG	LOC_Os03g47140	Os03g0674700	948	968	958	0.927928	2	1	204	((((((((((((.((((((((&))))))))-))))))))))))	CGUUCAAGAAAGCCUGUGGAA&UUCCACAG-CUUUCUUGAACG	Growth-regulating factor 9 (OsGRF9) (Transcription activator GRF9)	resistance	miR396-OsGRFs Module Balances Growth and Rice Blast Disease-Resistance.
Osa-miR396_miRProf_41	TTCCACGGCTTTCTTGAACT	LOC_Os03g47140	Os03g0674700	948	968	958	0.902941	3	1	204	.(((((((((((((.((((((&))))))-))))))))))))).	CGUUCAAGAAAGCCUGUGGAA&UUCCAC-GGCUUUCUUGAACU	Growth-regulating factor 9 (OsGRF9) (Transcription activator GRF9)	resistance	miR396-OsGRFs Module Balances Growth and Rice Blast Disease-Resistance.
Osa-miR396_miRProf_32	TTCCACAGCTTTCTTGAACA	LOC_Os03g47140	Os03g0674700	948	968	958	0.901538	3	1	204	.(((((((((((.((((((((&))))))))-))))))))))).	CGUUCAAGAAAGCCUGUGGAA&UUCCACAG-CUUUCUUGAACA	Growth-regulating factor 9 (OsGRF9) (Transcription activator GRF9)	resistance	miR396-OsGRFs Module Balances Growth and Rice Blast Disease-Resistance.
Osa-miR396_miRProf_8	TTCCACAGCTTTCTTGAACT	LOC_Os03g47140	Os03g0674700	948	968	958	0.898462	3	1	204	.(((((((((((.((((((((&))))))))-))))))))))).	CGUUCAAGAAAGCCUGUGGAA&UUCCACAG-CUUUCUUGAACU	Growth-regulating factor 9 (OsGRF9) (Transcription activator GRF9)	resistance	miR396-OsGRFs Module Balances Growth and Rice Blast Disease-Resistance.
Osa-miR396_miRProf_25	TTCCACAGCTTTCTTGAACGT	LOC_Os03g47140	Os03g0674700	947	968	958	0.891429	3	1	204	.((((((((((((.((((((((&))))))))-)))))))))))).	CCGUUCAAGAAAGCCUGUGGAA&UUCCACAG-CUUUCUUGAACGU	Growth-regulating factor 9 (OsGRF9) (Transcription activator GRF9)	resistance	miR396-OsGRFs Module Balances Growth and Rice Blast Disease-Resistance.
Osa-miR396_miRProf_27	TCCACATGCTTTCTTGAACT	LOC_Os03g47140	Os03g0674700	948	967	958	0.883436	3	1	204	.((((((((((((.((((((&)))))).)))))))))))).	CGUUCAAGAAAGCCUGUGGA&UCCACAUGCUUUCUUGAACU	Growth-regulating factor 9 (OsGRF9) (Transcription activator GRF9)	resistance	miR396-OsGRFs Module Balances Growth and Rice Blast Disease-Resistance.
Osa-miR396_miRProf_34	TTCCACAGCTTTCTTGAACTGT	LOC_Os03g47140	Os03g0674700	946	968	958	0.804348	3	1	204	((.(((((((((((.((((((((&))))))))-))))))))))).))	ACCGUUCAAGAAAGCCUGUGGAA&UUCCACAG-CUUUCUUGAACUGU	Growth-regulating factor 9 (OsGRF9) (Transcription activator GRF9)	resistance	miR396-OsGRFs Module Balances Growth and Rice Blast Disease-Resistance.
Osa-miR396_miRProf_16	TTCCACGGCTTTCTTGAACTT	LOC_Os03g47140	Os03g0674700	947	968	958	0.879656	4	1	204	..(((((((((((((.((((((&))))))-)))))))))))))..	CCGUUCAAGAAAGCCUGUGGAA&UUCCAC-GGCUUUCUUGAACUU	Growth-regulating factor 9 (OsGRF9) (Transcription activator GRF9)	resistance	miR396-OsGRFs Module Balances Growth and Rice Blast Disease-Resistance.
Osa-miR396_miRProf_2	TTCCACAGCTTTCTTGAACTT	LOC_Os03g47140	Os03g0674700	947	968	958	0.874251	4	1	204	..(((((((((((.((((((((&))))))))-)))))))))))..	CCGUUCAAGAAAGCCUGUGGAA&UUCCACAG-CUUUCUUGAACUU	Growth-regulating factor 9 (OsGRF9) (Transcription activator GRF9)	resistance	miR396-OsGRFs Module Balances Growth and Rice Blast Disease-Resistance.
Osa-miR396_miRProf_6	TTCCACAGCTTTCTTGAACTA	LOC_Os03g47140	Os03g0674700	947	968	958	0.863905	4	1	204	..(((((((((((.((((((((&))))))))-)))))))))))..	CCGUUCAAGAAAGCCUGUGGAA&UUCCACAG-CUUUCUUGAACUA	Growth-regulating factor 9 (OsGRF9) (Transcription activator GRF9)	resistance	miR396-OsGRFs Module Balances Growth and Rice Blast Disease-Resistance.
Osa-miR396_miRProf_5	TTCCACGGCTTTCTTGAACTG	LOC_Os03g47140	Os03g0674700	947	968	958	0.838798	4	1	204	..(((((((((((((.((((((&))))))-)))))))))))))..	CCGUUCAAGAAAGCCUGUGGAA&UUCCAC-GGCUUUCUUGAACUG	Growth-regulating factor 9 (OsGRF9) (Transcription activator GRF9)	resistance	miR396-OsGRFs Module Balances Growth and Rice Blast Disease-Resistance.
Osa-miR396_miRProf_22	TTCCACAGCTTTCTTGAACAG	LOC_Os03g47140	Os03g0674700	947	968	958	0.834758	4	1	204	..(((((((((((.((((((((&))))))))-)))))))))))..	CCGUUCAAGAAAGCCUGUGGAA&UUCCACAG-CUUUCUUGAACAG	Growth-regulating factor 9 (OsGRF9) (Transcription activator GRF9)	resistance	miR396-OsGRFs Module Balances Growth and Rice Blast Disease-Resistance.
Osa-miR396_miRProf_4	TTCCACAGCTTTCTTGAACTG	LOC_Os03g47140	Os03g0674700	947	968	958	0.831909	4	1	204	..(((((((((((.((((((((&))))))))-)))))))))))..	CCGUUCAAGAAAGCCUGUGGAA&UUCCACAG-CUUUCUUGAACUG	Growth-regulating factor 9 (OsGRF9) (Transcription activator GRF9)	resistance	miR396-OsGRFs Module Balances Growth and Rice Blast Disease-Resistance.
Osa-miR396_miRProf_9	TCCACAGGCTTTCTTGAACGG	LOC_Os06g02560	Os06g0116200	605	625	616	1	0	1	5674	(((((((((((((((((((((&)))))))))))))))))))))	CCGUUCAAGAAAGCCUGUGGA&UCCACAGGCUUUCUUGAACGG	Growth-regulating factor 5 (OsGRF5) (Transcription activator GRF5)	growth
Osa-miR396_miRProf_3	TCCACAGGCTTTCTTGAACT	LOC_Os06g02560	Os06g0116200	606	625	616	1	1	1	5674	.(((((((((((((((((((&))))))))))))))))))).	CGUUCAAGAAAGCCUGUGGA&UCCACAGGCUUUCUUGAACU	Growth-regulating factor 5 (OsGRF5) (Transcription activator GRF5)	growth
Osa-miR396_miRProf_31	TCCACAGGCTTTCTTGAACAT	LOC_Os06g02560	Os06g0116200	605	625	616	0.988858	2	1	5674	..(((((((((((((((((((&)))))))))))))))))))..	CCGUUCAAGAAAGCCUGUGGA&UCCACAGGCUUUCUUGAACAU	Growth-regulating factor 5 (OsGRF5) (Transcription activator GRF5)	growth
Osa-miR396_miRProf_7	TCCACAGGCTTTCTTGAACTA	LOC_Os06g02560	Os06g0116200	605	625	616	0.980609	2	1	5674	..(((((((((((((((((((&)))))))))))))))))))..	CCGUUCAAGAAAGCCUGUGGA&UCCACAGGCUUUCUUGAACUA	Growth-regulating factor 5 (OsGRF5) (Transcription activator GRF5)	growth
Osa-miR396_miRProf_1	TCCACAGGCTTTCTTGAACTG	LOC_Os06g02560	Os06g0116200	605	625	616	0.946524	2	1	5674	..(((((((((((((((((((&)))))))))))))))))))..	CCGUUCAAGAAAGCCUGUGGA&UCCACAGGCUUUCUUGAACUG	Growth-regulating factor 5 (OsGRF5) (Transcription activator GRF5)	growth
Osa-miR396_miRProf_40	TTCCACAGCTTTCTTGAACG	LOC_Os06g02560	Os06g0116200	606	626	616	0.921922	2	1	5674	((((((((((((.((((((((&))))))))-))))))))))))	CGUUCAAGAAAGCCUGUGGAA&UUCCACAG-CUUUCUUGAACG	Growth-regulating factor 5 (OsGRF5) (Transcription activator GRF5)	growth
Osa-miR396_miRProf_41	TTCCACGGCTTTCTTGAACT	LOC_Os06g02560	Os06g0116200	606	626	616	0.897059	3	1	5674	.(((((((((((((.((((((&))))))-))))))))))))).	CGUUCAAGAAAGCCUGUGGAA&UUCCAC-GGCUUUCUUGAACU	Growth-regulating factor 5 (OsGRF5) (Transcription activator GRF5)	growth
Osa-miR396_miRProf_32	TTCCACAGCTTTCTTGAACA	LOC_Os06g02560	Os06g0116200	606	626	616	0.895385	3	1	5674	.(((((((((((.((((((((&))))))))-))))))))))).	CGUUCAAGAAAGCCUGUGGAA&UUCCACAG-CUUUCUUGAACA	Growth-regulating factor 5 (OsGRF5) (Transcription activator GRF5)	growth
Osa-miR396_miRProf_8	TTCCACAGCTTTCTTGAACT	LOC_Os06g02560	Os06g0116200	606	626	616	0.892308	3	1	5674	.(((((((((((.((((((((&))))))))-))))))))))).	CGUUCAAGAAAGCCUGUGGAA&UUCCACAG-CUUUCUUGAACU	Growth-regulating factor 5 (OsGRF5) (Transcription activator GRF5)	growth
Osa-miR396_miRProf_25	TTCCACAGCTTTCTTGAACGT	LOC_Os06g02560	Os06g0116200	605	626	616	0.885714	3	1	5674	.((((((((((((.((((((((&))))))))-)))))))))))).	CCGUUCAAGAAAGCCUGUGGAA&UUCCACAG-CUUUCUUGAACGU	Growth-regulating factor 5 (OsGRF5) (Transcription activator GRF5)	growth
Osa-miR396_miRProf_27	TCCACATGCTTTCTTGAACT	LOC_Os06g02560	Os06g0116200	606	625	616	0.883436	3	1	5674	.((((((((((((.((((((&)))))).)))))))))))).	CGUUCAAGAAAGCCUGUGGA&UCCACAUGCUUUCUUGAACU	Growth-regulating factor 5 (OsGRF5) (Transcription activator GRF5)	growth
Osa-miR396_miRProf_34	TTCCACAGCTTTCTTGAACTGT	LOC_Os06g02560	Os06g0116200	604	626	616	0.80163	3	1	5674	((.(((((((((((.((((((((&))))))))-))))))))))).))	ACCGUUCAAGAAAGCCUGUGGAA&UUCCACAG-CUUUCUUGAACUGU	Growth-regulating factor 5 (OsGRF5) (Transcription activator GRF5)	growth
Osa-miR396_miRProf_16	TTCCACGGCTTTCTTGAACTT	LOC_Os06g02560	Os06g0116200	605	626	616	0.873926	4	1	5674	..(((((((((((((.((((((&))))))-)))))))))))))..	CCGUUCAAGAAAGCCUGUGGAA&UUCCAC-GGCUUUCUUGAACUU	Growth-regulating factor 5 (OsGRF5) (Transcription activator GRF5)	growth
Osa-miR396_miRProf_2	TTCCACAGCTTTCTTGAACTT	LOC_Os06g02560	Os06g0116200	605	626	616	0.868263	4	1	5674	..(((((((((((.((((((((&))))))))-)))))))))))..	CCGUUCAAGAAAGCCUGUGGAA&UUCCACAG-CUUUCUUGAACUU	Growth-regulating factor 5 (OsGRF5) (Transcription activator GRF5)	growth
Osa-miR396_miRProf_6	TTCCACAGCTTTCTTGAACTA	LOC_Os06g02560	Os06g0116200	605	626	616	0.857988	4	1	5674	..(((((((((((.((((((((&))))))))-)))))))))))..	CCGUUCAAGAAAGCCUGUGGAA&UUCCACAG-CUUUCUUGAACUA	Growth-regulating factor 5 (OsGRF5) (Transcription activator GRF5)	growth
Osa-miR396_miRProf_5	TTCCACGGCTTTCTTGAACTG	LOC_Os06g02560	Os06g0116200	605	626	616	0.833333	4	1	5674	..(((((((((((((.((((((&))))))-)))))))))))))..	CCGUUCAAGAAAGCCUGUGGAA&UUCCAC-GGCUUUCUUGAACUG	Growth-regulating factor 5 (OsGRF5) (Transcription activator GRF5)	growth
Osa-miR396_miRProf_22	TTCCACAGCTTTCTTGAACAG	LOC_Os06g02560	Os06g0116200	605	626	616	0.82906	4	1	5674	..(((((((((((.((((((((&))))))))-)))))))))))..	CCGUUCAAGAAAGCCUGUGGAA&UUCCACAG-CUUUCUUGAACAG	Growth-regulating factor 5 (OsGRF5) (Transcription activator GRF5)	growth
Osa-miR396_miRProf_4	TTCCACAGCTTTCTTGAACTG	LOC_Os06g02560	Os06g0116200	605	626	616	0.826211	4	1	5674	..(((((((((((.((((((((&))))))))-)))))))))))..	CCGUUCAAGAAAGCCUGUGGAA&UUCCACAG-CUUUCUUGAACUG	Growth-regulating factor 5 (OsGRF5) (Transcription activator GRF5)	growth
Osa-miR396_miRProf_37	GTTCAAGAAAGCCCATGGAA	LOC_Os01g05490	Os01g0147900	390	410	400	0.731778	5	2	238	((((.((((((.(((((((((&)))))))))-)))))).))))	UUCCCUGGGUUAUUCUUGGAC&GUUCAAGAA-AGCCCAUGGAA	Triosephosphate isomerase, cytosolic (TIM) (Triose-phosphate isomerase) (EC 5.3.1.1)
Osa-miR396_miRProf_30	TCCACAGCTTTCTTGAACTG	LOC_Os01g20840	Os01g0309900	2209	2227	2218	0.718475	4	2	52	(((-((((((((((((((((&)))))))))))))))).)))	UAG-UUAAGAGAGUUGUGGA&UCCACAGCUUUCUUGAACUG	lipase class 3 family protein, putative, expressed
Osa-miR396_miRProf_20	TCCACAGCTTTCTTGAACTT	LOC_Os01g20840	Os01g0309900	2209	2227	2218	0.722222	4.5	2	52	.((-((((((((((((((((&)))))))))))))))).)).	UAG-UUAAGAGAGUUGUGGA&UCCACAGCUUUCUUGAACUU	lipase class 3 family protein, putative, expressed
Osa-miR396_miRProf_4	TTCCACAGCTTTCTTGAACTG	LOC_Os01g44230	Os01g0633200	2097	2115	2106	0.766382	3.5	2	129	((((--(((((((((((((((&)))))))))))))))..))))	CAGU--AGGAGAGCUGUGGAA&UUCCACAGCUUUCUUGAACUG	OXHS1|XHS
Osa-miR396_miRProf_5	TTCCACGGCTTTCTTGAACTG	LOC_Os01g44230	Os01g0633200	2097	2115	2106	0.715847	4.5	2	129	((((--(((((((((((((((&)))))))))))))))..))))	CAGU--AGGAGAGCUGUGGAA&UUCCACGGCUUUCUUGAACUG	OXHS1|XHS
Osa-miR396_miRProf_44	TCCACGGCTTTCTTGAACTG	LOC_Os03g11980	Os03g0219400	2094	2113	2104	0.747191	5	2	119	..((((((((((((((.(((&))).))))))))))))))..	UUGUUCAAGAAAGUCGCGGA&UCCACGGCUUUCUUGAACUG	beta-hexosaminidase precursor, putative, expressed
Osa-miR396_miRProf_27	TCCACATGCTTTCTTGAACT	LOC_Os03g51970	Os03g0729500	420	439	430	1	1	2	43	.(((((((((((((((((((&))))))))))))))))))).	CGUUCAAGAAAGCAUGUGGA&UCCACAUGCUUUCUUGAACU	Growth-regulating factor 6 (OsGRF6) (Transcription activator GRF6)	spikelet	Blocking miR396 increases rice yield by shaping inflorescence architecture
Osa-miR396_miRProf_40	TTCCACAGCTTTCTTGAACG	LOC_Os03g51970	Os03g0729500	420	440	430	0.927928	2	2	43	(((((((((((((.(((((((&)))))))-)))))))))))))	CGUUCAAGAAAGCAUGUGGAA&UUCCACA-GCUUUCUUGAACG	Growth-regulating factor 6 (OsGRF6) (Transcription activator GRF6)	spikelet	Blocking miR396 increases rice yield by shaping inflorescence architecture
Osa-miR396_miRProf_9	TCCACAGGCTTTCTTGAACGG	LOC_Os03g51970	Os03g0729500	419	439	430	0.879177	2	2	43	((((((((((((((.((((((&)))))).))))))))))))))	CCGUUCAAGAAAGCAUGUGGA&UCCACAGGCUUUCUUGAACGG	Growth-regulating factor 6 (OsGRF6) (Transcription activator GRF6)	spikelet	Blocking miR396 increases rice yield by shaping inflorescence architecture
Osa-miR396_miRProf_11	TCCACAGGCTTTCTTGAACG	LOC_Os03g51970	Os03g0729500	420	439	430	0.856742	2	2	43	(((((((((((((.((((((&)))))).)))))))))))))	CGUUCAAGAAAGCAUGUGGA&UCCACAGGCUUUCUUGAACG	Growth-regulating factor 6 (OsGRF6) (Transcription activator GRF6)	spikelet	Blocking miR396 increases rice yield by shaping inflorescence architecture
Osa-miR396_miRProf_32	TTCCACAGCTTTCTTGAACA	LOC_Os03g51970	Os03g0729500	420	440	430	0.901538	3	2	43	.((((((((((((.(((((((&)))))))-)))))))))))).	CGUUCAAGAAAGCAUGUGGAA&UUCCACA-GCUUUCUUGAACA	Growth-regulating factor 6 (OsGRF6) (Transcription activator GRF6)	spikelet	Blocking miR396 increases rice yield by shaping inflorescence architecture
Osa-miR396_miRProf_8	TTCCACAGCTTTCTTGAACT	LOC_Os03g51970	Os03g0729500	420	440	430	0.898462	3	2	43	.((((((((((((.(((((((&)))))))-)))))))))))).	CGUUCAAGAAAGCAUGUGGAA&UUCCACA-GCUUUCUUGAACU	Growth-regulating factor 6 (OsGRF6) (Transcription activator GRF6)	spikelet	Blocking miR396 increases rice yield by shaping inflorescence architecture
Osa-miR396_miRProf_25	TTCCACAGCTTTCTTGAACGT	LOC_Os03g51970	Os03g0729500	419	440	430	0.891429	3	2	43	.(((((((((((((.(((((((&)))))))-))))))))))))).	CCGUUCAAGAAAGCAUGUGGAA&UUCCACA-GCUUUCUUGAACGU	Growth-regulating factor 6 (OsGRF6) (Transcription activator GRF6)	spikelet	Blocking miR396 increases rice yield by shaping inflorescence architecture
Osa-miR396_miRProf_10	TCCACAGGCTTTCTTGAACA	LOC_Os03g51970	Os03g0729500	420	439	430	0.83046	3	2	43	.((((((((((((.((((((&)))))).)))))))))))).	CGUUCAAGAAAGCAUGUGGA&UCCACAGGCUUUCUUGAACA	Growth-regulating factor 6 (OsGRF6) (Transcription activator GRF6)	spikelet	Blocking miR396 increases rice yield by shaping inflorescence architecture
Osa-miR396_miRProf_3	TCCACAGGCTTTCTTGAACT	LOC_Os03g51970	Os03g0729500	420	439	430	0.827586	3	2	43	.((((((((((((.((((((&)))))).)))))))))))).	CGUUCAAGAAAGCAUGUGGA&UCCACAGGCUUUCUUGAACU	Growth-regulating factor 6 (OsGRF6) (Transcription activator GRF6)	spikelet	Blocking miR396 increases rice yield by shaping inflorescence architecture
Osa-miR396_miRProf_34	TTCCACAGCTTTCTTGAACTGT	LOC_Os03g51970	Os03g0729500	418	440	430	0.804348	3	2	43	((.((((((((((((.(((((((&)))))))-)))))))))))).))	ACCGUUCAAGAAAGCAUGUGGAA&UUCCACA-GCUUUCUUGAACUGU	Growth-regulating factor 6 (OsGRF6) (Transcription activator GRF6)	spikelet	Blocking miR396 increases rice yield by shaping inflorescence architecture
Osa-miR396_miRProf_2	TTCCACAGCTTTCTTGAACTT	LOC_Os03g51970	Os03g0729500	419	440	430	0.874251	4	2	43	..((((((((((((.(((((((&)))))))-))))))))))))..	CCGUUCAAGAAAGCAUGUGGAA&UUCCACA-GCUUUCUUGAACUU	Growth-regulating factor 6 (OsGRF6) (Transcription activator GRF6)	spikelet	Blocking miR396 increases rice yield by shaping inflorescence architecture
Osa-miR396_miRProf_6	TTCCACAGCTTTCTTGAACTA	LOC_Os03g51970	Os03g0729500	419	440	430	0.863905	4	2	43	..((((((((((((.(((((((&)))))))-))))))))))))..	CCGUUCAAGAAAGCAUGUGGAA&UUCCACA-GCUUUCUUGAACUA	Growth-regulating factor 6 (OsGRF6) (Transcription activator GRF6)	spikelet	Blocking miR396 increases rice yield by shaping inflorescence architecture
Osa-miR396_miRProf_41	TTCCACGGCTTTCTTGAACT	LOC_Os03g51970	Os03g0729500	420	440	430	0.838235	4	2	43	.((((((((((((.(((((((&)))))))-)))))))))))).	CGUUCAAGAAAGCAUGUGGAA&UUCCACG-GCUUUCUUGAACU	Growth-regulating factor 6 (OsGRF6) (Transcription activator GRF6)	spikelet	Blocking miR396 increases rice yield by shaping inflorescence architecture
Osa-miR396_miRProf_22	TTCCACAGCTTTCTTGAACAG	LOC_Os03g51970	Os03g0729500	419	440	430	0.834758	4	2	43	..((((((((((((.(((((((&)))))))-))))))))))))..	CCGUUCAAGAAAGCAUGUGGAA&UUCCACA-GCUUUCUUGAACAG	Growth-regulating factor 6 (OsGRF6) (Transcription activator GRF6)	spikelet	Blocking miR396 increases rice yield by shaping inflorescence architecture
Osa-miR396_miRProf_4	TTCCACAGCTTTCTTGAACTG	LOC_Os03g51970	Os03g0729500	419	440	430	0.831909	4	2	43	..((((((((((((.(((((((&)))))))-))))))))))))..	CCGUUCAAGAAAGCAUGUGGAA&UUCCACA-GCUUUCUUGAACUG	Growth-regulating factor 6 (OsGRF6) (Transcription activator GRF6)	spikelet	Blocking miR396 increases rice yield by shaping inflorescence architecture
Osa-miR396_miRProf_31	TCCACAGGCTTTCTTGAACAT	LOC_Os03g51970	Os03g0729500	419	439	430	0.805014	4	2	43	..((((((((((((.((((((&)))))).))))))))))))..	CCGUUCAAGAAAGCAUGUGGA&UCCACAGGCUUUCUUGAACAU	Growth-regulating factor 6 (OsGRF6) (Transcription activator GRF6)	spikelet	Blocking miR396 increases rice yield by shaping inflorescence architecture
Osa-miR396_miRProf_7	TCCACAGGCTTTCTTGAACTA	LOC_Os03g51970	Os03g0729500	419	439	430	0.797784	4	2	43	..((((((((((((.((((((&)))))).))))))))))))..	CCGUUCAAGAAAGCAUGUGGA&UCCACAGGCUUUCUUGAACUA	Growth-regulating factor 6 (OsGRF6) (Transcription activator GRF6)	spikelet	Blocking miR396 increases rice yield by shaping inflorescence architecture
Osa-miR396_miRProf_1	TCCACAGGCTTTCTTGAACTG	LOC_Os03g51970	Os03g0729500	419	439	430	0.770053	4	2	43	..((((((((((((.((((((&)))))).))))))))))))..	CCGUUCAAGAAAGCAUGUGGA&UCCACAGGCUUUCUUGAACUG	Growth-regulating factor 6 (OsGRF6) (Transcription activator GRF6)	spikelet	Blocking miR396 increases rice yield by shaping inflorescence architecture
Osa-miR396_miRProf_16	TTCCACGGCTTTCTTGAACTT	LOC_Os03g51970	Os03g0729500	419	440	430	0.816619	5	2	43	..((((((((((((.(((((((&)))))))-))))))))))))..	CCGUUCAAGAAAGCAUGUGGAA&UUCCACG-GCUUUCUUGAACUU	Growth-regulating factor 6 (OsGRF6) (Transcription activator GRF6)	spikelet	Blocking miR396 increases rice yield by shaping inflorescence architecture
Osa-miR396_miRProf_5	TTCCACGGCTTTCTTGAACTG	LOC_Os03g51970	Os03g0729500	419	440	430	0.778689	5	2	43	..((((((((((((.(((((((&)))))))-))))))))))))..	CCGUUCAAGAAAGCAUGUGGAA&UUCCACG-GCUUUCUUGAACUG	Growth-regulating factor 6 (OsGRF6) (Transcription activator GRF6)	spikelet	Blocking miR396 increases rice yield by shaping inflorescence architecture
Osa-miR396_miRProf_9	TCCACAGGCTTTCTTGAACGG	LOC_Os04g24190	Os04g0307300	827	847	838	0.899743	1	2	11	((.((((((((((((((((((&)))))))))))))))))).))	CCUUUCAAGAAAGCCUGUGGA&UCCACAGGCUUUCUUGAACGG	growth-regulating factor 11, putative, expressed
Osa-miR396_miRProf_3	TCCACAGGCTTTCTTGAACT	LOC_Os04g24190	Os04g0307300	828	847	838	0.91954	2	2	11	..((((((((((((((((((&))))))))))))))))))..	CUUUCAAGAAAGCCUGUGGA&UCCACAGGCUUUCUUGAACU	growth-regulating factor 11, putative, expressed
Osa-miR396_miRProf_11	TCCACAGGCTTTCTTGAACG	LOC_Os04g24190	Os04g0307300	828	847	838	0.898876	2	2	11	..((((((((((((((((((&))))))))))))))))))..	CUUUCAAGAAAGCCUGUGGA&UCCACAGGCUUUCUUGAACG	growth-regulating factor 11, putative, expressed
Osa-miR396_miRProf_31	TCCACAGGCTTTCTTGAACAT	LOC_Os04g24190	Os04g0307300	827	847	838	0.891365	3	2	11	...((((((((((((((((((&))))))))))))))))))...	CCUUUCAAGAAAGCCUGUGGA&UCCACAGGCUUUCUUGAACAU	growth-regulating factor 11, putative, expressed
Osa-miR396_miRProf_7	TCCACAGGCTTTCTTGAACTA	LOC_Os04g24190	Os04g0307300	827	847	838	0.886427	3	2	11	...((((((((((((((((((&))))))))))))))))))...	CCUUUCAAGAAAGCCUGUGGA&UCCACAGGCUUUCUUGAACUA	growth-regulating factor 11, putative, expressed
Osa-miR396_miRProf_1	TCCACAGGCTTTCTTGAACTG	LOC_Os04g24190	Os04g0307300	827	847	838	0.855615	3	2	11	...((((((((((((((((((&))))))))))))))))))...	CCUUUCAAGAAAGCCUGUGGA&UCCACAGGCUUUCUUGAACUG	growth-regulating factor 11, putative, expressed
Osa-miR396_miRProf_41	TTCCACGGCTTTCTTGAACT	LOC_Os04g24190	Os04g0307300	828	848	838	0.802941	4	2	11	..((((((((((((.((((((&))))))-))))))))))))..	CUUUCAAGAAAGCCUGUGGAA&UUCCAC-GGCUUUCUUGAACU	growth-regulating factor 11, putative, expressed
Osa-miR396_miRProf_8	TTCCACAGCTTTCTTGAACT	LOC_Os04g24190	Os04g0307300	828	848	838	0.793846	4	2	11	..((((((((((.((((((((&))))))))-))))))))))..	CUUUCAAGAAAGCCUGUGGAA&UUCCACAG-CUUUCUUGAACU	growth-regulating factor 11, putative, expressed
Osa-miR396_miRProf_27	TCCACATGCTTTCTTGAACT	LOC_Os04g24190	Os04g0307300	828	847	838	0.779141	4	2	11	..(((((((((((.((((((&)))))).)))))))))))..	CUUUCAAGAAAGCCUGUGGA&UCCACAUGCUUUCUUGAACU	growth-regulating factor 11, putative, expressed
Osa-miR396_miRProf_40	TTCCACAGCTTTCTTGAACG	LOC_Os04g24190	Os04g0307300	828	848	838	0.774775	4	2	11	..((((((((((.((((((((&))))))))-))))))))))..	CUUUCAAGAAAGCCUGUGGAA&UUCCACAG-CUUUCUUGAACG	growth-regulating factor 11, putative, expressed
Osa-miR396_miRProf_34	TTCCACAGCTTTCTTGAACTGT	LOC_Os04g24190	Os04g0307300	826	848	838	0.709239	4	2	11	((..((((((((((.((((((((&))))))))-))))))))))..))	ACCUUUCAAGAAAGCCUGUGGAA&UUCCACAG-CUUUCUUGAACUGU	growth-regulating factor 11, putative, expressed
Osa-miR396_miRProf_16	TTCCACGGCTTTCTTGAACTT	LOC_Os04g24190	Os04g0307300	827	848	838	0.782235	5	2	11	...((((((((((((.((((((&))))))-))))))))))))...	CCUUUCAAGAAAGCCUGUGGAA&UUCCAC-GGCUUUCUUGAACUU	growth-regulating factor 11, putative, expressed
Osa-miR396_miRProf_2	TTCCACAGCTTTCTTGAACTT	LOC_Os04g24190	Os04g0307300	827	848	838	0.772455	5	2	11	...((((((((((.((((((((&))))))))-))))))))))...	CCUUUCAAGAAAGCCUGUGGAA&UUCCACAG-CUUUCUUGAACUU	growth-regulating factor 11, putative, expressed
Osa-miR396_miRProf_6	TTCCACAGCTTTCTTGAACTA	LOC_Os04g24190	Os04g0307300	827	848	838	0.763314	5	2	11	...((((((((((.((((((((&))))))))-))))))))))...	CCUUUCAAGAAAGCCUGUGGAA&UUCCACAG-CUUUCUUGAACUA	growth-regulating factor 11, putative, expressed
Osa-miR396_miRProf_5	TTCCACGGCTTTCTTGAACTG	LOC_Os04g24190	Os04g0307300	827	848	838	0.745902	5	2	11	...((((((((((((.((((((&))))))-))))))))))))...	CCUUUCAAGAAAGCCUGUGGAA&UUCCAC-GGCUUUCUUGAACUG	growth-regulating factor 11, putative, expressed
Osa-miR396_miRProf_25	TTCCACAGCTTTCTTGAACGT	LOC_Os04g24190	Os04g0307300	827	848	838	0.737143	5	2	11	...((((((((((.((((((((&))))))))-))))))))))...	CCUUUCAAGAAAGCCUGUGGAA&UUCCACAG-CUUUCUUGAACGU	growth-regulating factor 11, putative, expressed
Osa-miR396_miRProf_4	TTCCACAGCTTTCTTGAACTG	LOC_Os04g24190	Os04g0307300	827	848	838	0.735043	5	2	11	...((((((((((.((((((((&))))))))-))))))))))...	CCUUUCAAGAAAGCCUGUGGAA&UUCCACAG-CUUUCUUGAACUG	growth-regulating factor 11, putative, expressed
Osa-miR396_miRProf_32	TTCCACAGCTTTCTTGAACA	LOC_Os05g22940	Os05g0295300	6842	6861	6852	0.735385	3.5	2	99	((.((((((((((((((((.&.)))))))))))))))).))	UGAUUAAGAAAGUUGUGGAC&UUCCACAGCUUUCUUGAACA	Acetyl-CoA carboxylase 2 (EC 6.4.1.2) [Includes: Biotin carboxylase (EC 6.3.4.14)]
Osa-miR396_miRProf_40	TTCCACAGCTTTCTTGAACG	LOC_Os05g22940	Os05g0295300	6842	6861	6852	0.696697	4	2	99	((.((((((((((((((((.&.)))))))))))))))).))	UGAUUAAGAAAGUUGUGGAC&UUCCACAGCUUUCUUGAACG	Acetyl-CoA carboxylase 2 (EC 6.4.1.2) [Includes: Biotin carboxylase (EC 6.3.4.14)]
Osa-miR396_miRProf_9	TCCACAGGCTTTCTTGAACGG	LOC_Os08g37980	None	257	276	267	0.809769	4.5	2	30	(((-(((((((.(((((((((&))))))))).))))))).)))	CCG-UCGAGGAUGCCUGUGGA&UCCACAGGCUUUCUUGAACGG	retrotransposon protein, putative, Ty3-gypsy subclass	resistance	Transcriptional Landscape of Pathogen-responsive LncRNAs in Rice Unveils the Role of ALEX1 in Jasmonate Pathway and Disease Resistance.
Osa-miR396_miRProf_11	TCCACAGGCTTTCTTGAACG	LOC_Os08g37980	None	258	276	267	0.780899	4.5	2	30	((-(((((((.(((((((((&))))))))).))))))).))	CG-UCGAGGAUGCCUGUGGA&UCCACAGGCUUUCUUGAACG	retrotransposon protein, putative, Ty3-gypsy subclass	resistance	Transcriptional Landscape of Pathogen-responsive LncRNAs in Rice Unveils the Role of ALEX1 in Jasmonate Pathway and Disease Resistance.
Osa-miR396_miRProf_3	TCCACAGGCTTTCTTGAACT	LOC_Os09g32500	Os09g0501200	284	302	293	0.701149	5	2	58	((((((((-((((((((((.&.)))))))))).))))))))	AGUUCAAG-AAGUUUGUGGU&UCCACAGGCUUUCUUGAACU	rpL32_9.1|RPL32
Osa-miR396_miRProf_20	TCCACAGCTTTCTTGAACTT	LOC_Os09g32500	Os09g0501200	283	302	293	0.697531	5	2	58	((((((((((((.((((((.&.)))))).))))))))))))	AAGUUCAAGAAGUUUGUGGU&UCCACAGCUUUCUUGAACUU	rpL32_9.1|RPL32
Osa-miR396_miRProf_27	TCCACATGCTTTCTTGAACT	LOC_Os11g35030	Os11g0551900	870	889	880	1	1	2	83	.(((((((((((((((((((&))))))))))))))))))).	CGUUCAAGAAAGCAUGUGGA&UCCACAUGCUUUCUUGAACU	Growth-regulating factor 8 (OsGRF8) (Transcription activator GRF8)
Osa-miR396_miRProf_40	TTCCACAGCTTTCTTGAACG	LOC_Os11g35030	Os11g0551900	870	890	880	0.921922	2	2	83	(((((((((((((.(((((((&)))))))-)))))))))))))	CGUUCAAGAAAGCAUGUGGAA&UUCCACA-GCUUUCUUGAACG	Growth-regulating factor 8 (OsGRF8) (Transcription activator GRF8)
Osa-miR396_miRProf_11	TCCACAGGCTTTCTTGAACG	LOC_Os11g35030	Os11g0551900	870	889	880	0.851124	2	2	83	(((((((((((((.((((((&)))))).)))))))))))))	CGUUCAAGAAAGCAUGUGGA&UCCACAGGCUUUCUUGAACG	Growth-regulating factor 8 (OsGRF8) (Transcription activator GRF8)
Osa-miR396_miRProf_32	TTCCACAGCTTTCTTGAACA	LOC_Os11g35030	Os11g0551900	870	890	880	0.901538	3	2	83	.((((((((((((.(((((((&)))))))-)))))))))))).	CGUUCAAGAAAGCAUGUGGAA&UUCCACA-GCUUUCUUGAACA	Growth-regulating factor 8 (OsGRF8) (Transcription activator GRF8)
Osa-miR396_miRProf_8	TTCCACAGCTTTCTTGAACT	LOC_Os11g35030	Os11g0551900	870	890	880	0.898462	3	2	83	.((((((((((((.(((((((&)))))))-)))))))))))).	CGUUCAAGAAAGCAUGUGGAA&UUCCACA-GCUUUCUUGAACU	Growth-regulating factor 8 (OsGRF8) (Transcription activator GRF8)
Osa-miR396_miRProf_25	TTCCACAGCTTTCTTGAACGT	LOC_Os11g35030	Os11g0551900	869	890	880	0.882857	3	2	83	.(((((((((((((.(((((((&)))))))-))))))))))))).	UCGUUCAAGAAAGCAUGUGGAA&UUCCACA-GCUUUCUUGAACGU	Growth-regulating factor 8 (OsGRF8) (Transcription activator GRF8)
Osa-miR396_miRProf_10	TCCACAGGCTTTCTTGAACA	LOC_Os11g35030	Os11g0551900	870	889	880	0.83046	3	2	83	.((((((((((((.((((((&)))))).)))))))))))).	CGUUCAAGAAAGCAUGUGGA&UCCACAGGCUUUCUUGAACA	Growth-regulating factor 8 (OsGRF8) (Transcription activator GRF8)
Osa-miR396_miRProf_3	TCCACAGGCTTTCTTGAACT	LOC_Os11g35030	Os11g0551900	870	889	880	0.827586	3	2	83	.((((((((((((.((((((&)))))).)))))))))))).	CGUUCAAGAAAGCAUGUGGA&UCCACAGGCUUUCUUGAACU	Growth-regulating factor 8 (OsGRF8) (Transcription activator GRF8)
Osa-miR396_miRProf_9	TCCACAGGCTTTCTTGAACGG	LOC_Os11g35030	Os11g0551900	869	889	880	0.804627	3	2	83	.(((((((((((((.((((((&)))))).))))))))))))).	UCGUUCAAGAAAGCAUGUGGA&UCCACAGGCUUUCUUGAACGG	Growth-regulating factor 8 (OsGRF8) (Transcription activator GRF8)
Osa-miR396_miRProf_2	TTCCACAGCTTTCTTGAACTT	LOC_Os11g35030	Os11g0551900	869	890	880	0.874251	4	2	83	..((((((((((((.(((((((&)))))))-))))))))))))..	UCGUUCAAGAAAGCAUGUGGAA&UUCCACA-GCUUUCUUGAACUU	Growth-regulating factor 8 (OsGRF8) (Transcription activator GRF8)
Osa-miR396_miRProf_6	TTCCACAGCTTTCTTGAACTA	LOC_Os11g35030	Os11g0551900	869	890	880	0.863905	4	2	83	..((((((((((((.(((((((&)))))))-))))))))))))..	UCGUUCAAGAAAGCAUGUGGAA&UUCCACA-GCUUUCUUGAACUA	Growth-regulating factor 8 (OsGRF8) (Transcription activator GRF8)
Osa-miR396_miRProf_41	TTCCACGGCTTTCTTGAACT	LOC_Os11g35030	Os11g0551900	870	890	880	0.838235	4	2	83	.((((((((((((.(((((((&)))))))-)))))))))))).	CGUUCAAGAAAGCAUGUGGAA&UUCCACG-GCUUUCUUGAACU	Growth-regulating factor 8 (OsGRF8) (Transcription activator GRF8)
Osa-miR396_miRProf_22	TTCCACAGCTTTCTTGAACAG	LOC_Os11g35030	Os11g0551900	869	890	880	0.834758	4	2	83	..((((((((((((.(((((((&)))))))-))))))))))))..	UCGUUCAAGAAAGCAUGUGGAA&UUCCACA-GCUUUCUUGAACAG	Growth-regulating factor 8 (OsGRF8) (Transcription activator GRF8)
Osa-miR396_miRProf_4	TTCCACAGCTTTCTTGAACTG	LOC_Os11g35030	Os11g0551900	869	890	880	0.831909	4	2	83	..((((((((((((.(((((((&)))))))-))))))))))))..	UCGUUCAAGAAAGCAUGUGGAA&UUCCACA-GCUUUCUUGAACUG	Growth-regulating factor 8 (OsGRF8) (Transcription activator GRF8)
Osa-miR396_miRProf_31	TCCACAGGCTTTCTTGAACAT	LOC_Os11g35030	Os11g0551900	869	889	880	0.805014	4	2	83	..((((((((((((.((((((&)))))).))))))))))))..	UCGUUCAAGAAAGCAUGUGGA&UCCACAGGCUUUCUUGAACAU	Growth-regulating factor 8 (OsGRF8) (Transcription activator GRF8)
Osa-miR396_miRProf_7	TCCACAGGCTTTCTTGAACTA	LOC_Os11g35030	Os11g0551900	869	889	880	0.797784	4	2	83	..((((((((((((.((((((&)))))).))))))))))))..	UCGUUCAAGAAAGCAUGUGGA&UCCACAGGCUUUCUUGAACUA	Growth-regulating factor 8 (OsGRF8) (Transcription activator GRF8)
Osa-miR396_miRProf_1	TCCACAGGCTTTCTTGAACTG	LOC_Os11g35030	Os11g0551900	869	889	880	0.770053	4	2	83	..((((((((((((.((((((&)))))).))))))))))))..	UCGUUCAAGAAAGCAUGUGGA&UCCACAGGCUUUCUUGAACUG	Growth-regulating factor 8 (OsGRF8) (Transcription activator GRF8)
Osa-miR396_miRProf_16	TTCCACGGCTTTCTTGAACTT	LOC_Os11g35030	Os11g0551900	869	890	880	0.816619	5	2	83	..((((((((((((.(((((((&)))))))-))))))))))))..	UCGUUCAAGAAAGCAUGUGGAA&UUCCACG-GCUUUCUUGAACUU	Growth-regulating factor 8 (OsGRF8) (Transcription activator GRF8)
Osa-miR396_miRProf_34	TTCCACAGCTTTCTTGAACTGT	LOC_Os11g35030	Os11g0551900	868	890	880	0.793478	5	2	83	...((((((((((((.(((((((&)))))))-))))))))))))...	AUCGUUCAAGAAAGCAUGUGGAA&UUCCACA-GCUUUCUUGAACUGU	Growth-regulating factor 8 (OsGRF8) (Transcription activator GRF8)
Osa-miR396_miRProf_5	TTCCACGGCTTTCTTGAACTG	LOC_Os11g35030	Os11g0551900	869	890	880	0.778689	5	2	83	..((((((((((((.(((((((&)))))))-))))))))))))..	UCGUUCAAGAAAGCAUGUGGAA&UUCCACG-GCUUUCUUGAACUG	Growth-regulating factor 8 (OsGRF8) (Transcription activator GRF8)
Osa-miR396_miRProf_4	TTCCACAGCTTTCTTGAACTG	LOC_Os01g16530	Os01g0271400	786	807	798	0.757835	5	3	40	((((.((((.(((((((((((.&.)))))))))))-)))).))))	CAGUCCAAGUGAAGCUGUGGAU&UUCCACAGCUUU-CUUGAACUG	OsClp1 - Putative Clp protease homologue, expressed
Osa-miR396_miRProf_8	TTCCACAGCTTTCTTGAACT	LOC_Os01g16530	Os01g0271400	787	807	798	0.741538	5	3	40	(((.((((.(((((((((((.&.)))))))))))-)))).)))	AGUCCAAGUGAAGCUGUGGAU&UUCCACAGCUUU-CUUGAACU	OsClp1 - Putative Clp protease homologue, expressed
Osa-miR396_miRProf_6	TTCCACAGCTTTCTTGAACTA	LOC_Os01g20840	Os01g0309900	2209	2228	2219	0.742604	4.5	3	34	(((-((((((((((((((((.&.)))))))))))))))).)))	UAG-UUAAGAGAGUUGUGGAU&UUCCACAGCUUUCUUGAACUA	lipase class 3 family protein, putative, expressed
Osa-miR396_miRProf_8	TTCCACAGCTTTCTTGAACT	LOC_Os01g20840	Os01g0309900	2210	2228	2219	0.726154	4.5	3	34	((-((((((((((((((((.&.)))))))))))))))).))	AG-UUAAGAGAGUUGUGGAU&UUCCACAGCUUUCUUGAACU	lipase class 3 family protein, putative, expressed
Osa-miR396_miRProf_4	TTCCACAGCTTTCTTGAACTG	LOC_Os01g20840	Os01g0309900	2209	2228	2219	0.703704	5	3	34	(((-((((((((((((((((.&.)))))))))))))))).)))	UAG-UUAAGAGAGUUGUGGAU&UUCCACAGCUUUCUUGAACUG	lipase class 3 family protein, putative, expressed
Osa-miR396_miRProf_20	TCCACAGCTTTCTTGAACTT	LOC_Os01g67290	Os01g0898300	3622	3642	3632	0.777778	4.5	3	44	(((((((.((((((((.((((&))))-)))))))).)))))))	AAGUUCAUGAGAGCUGCUGGG&UCCA-CAGCUUUCUUGAACUU	cyclin-related protein, putative, expressed	root	Is Reactive Oxygen Species (ROS) the underlying factor for inhibited root growth in Osspr1?
Osa-miR396_miRProf_32	TTCCACAGCTTTCTTGAACA	LOC_Os03g48480	Os03g0691400	594	613	604	0.710769	5	3	18	((..(((.((((((((((((&)))))))))))).)))..))	UGGGCGGUGAAGCUGUGGAA&UUCCACAGCUUUCUUGAACA	thioesterase family protein, putative, expressed
Osa-miR396_miRProf_29	GTCAAGAAAGCTGTGGGAAG	LOC_Os03g52630	Os03g0736300	2473	2492	2483	0.698324	2.5	3	8	((((.(((((((((((((((&))))))))))))))).))))	CUUUAUACAGCUUUCUUGAU&GUCAAGAAAGCUGUGGGAAG	Endoglucanase 10 (EC 3.2.1.4) (Endo-1,4-beta glucanase 10) (OsGLU2)	cellulose	Global identification of multiple OsGH9 family members and their involvement in cellulose crystallinity modification in rice
Osa-miR396_miRProf_19	GTTCAAGAAAGTCCTTGGAAA	LOC_Os03g59760	Os03g0812200	1957	1976	1967	0.838906	2.5	3	13	((((((((((-((((((((((&)))))))))).))))))))))	UUUCCAGGGA-UUUCUUGAAC&GUUCAAGAAAGUCCUUGGAAA	RING finger protein 126, putative, expressed
Osa-miR396_miRProf_38	GTTCAAGAAAGTCCTTGGAA	LOC_Os03g59760	Os03g0812200	1958	1976	1967	0.834375	2.5	3	13	(((((((((-((((((((((&)))))))))).)))))))))	UUCCAGGGA-UUUCUUGAAC&GUUCAAGAAAGUCCUUGGAA	RING finger protein 126, putative, expressed
Osa-miR396_miRProf_28	TTCAAGAAAGTCCTTGGAAA	LOC_Os03g59760	Os03g0812200	1957	1975	1967	0.79538	2.5	3	13	((((((((((-(((((((((&))))))))).))))))))))	UUUCCAGGGA-UUUCUUGAA&UUCAAGAAAGUCCUUGGAAA	RING finger protein 126, putative, expressed
Osa-miR396_miRProf_35	GTTCAAGAAAGCCCATGGAAA	LOC_Os03g59760	Os03g0812200	1957	1976	1967	0.727273	3	3	13	((((((-(((.((((((((((&)))))))))).))).))))))	UUUCCA-GGGAUUUCUUGAAC&GUUCAAGAAAGCCCAUGGAAA	RING finger protein 126, putative, expressed
Osa-miR396_miRProf_37	GTTCAAGAAAGCCCATGGAA	LOC_Os03g59760	Os03g0812200	1958	1976	1967	0.720117	3	3	13	(((((-(((.((((((((((&)))))))))).))).)))))	UUCCA-GGGAUUUCUUGAAC&GUUCAAGAAAGCCCAUGGAA	RING finger protein 126, putative, expressed
Osa-miR396_miRProf_35	GTTCAAGAAAGCCCATGGAAA	LOC_Os03g63060	Os03g0847900	1024	1045	1036	0.732955	5	3	11	((((((((.((((.(.((((((&)))))).).))))-))))))))	UUUCCAUGUGGCUGUGUUGAAC&GUUCAAGAAAGCC-CAUGGAAA	P21-Rho-binding domain containing protein, putative, expressed
Osa-miR396_miRProf_37	GTTCAAGAAAGCCCATGGAA	LOC_Os03g63060	Os03g0847900	1025	1045	1036	0.728863	5	3	11	(((((((.((((.(.((((((&)))))).).))))-)))))))	UUCCAUGUGGCUGUGUUGAAC&GUUCAAGAAAGCC-CAUGGAA	P21-Rho-binding domain containing protein, putative, expressed
Osa-miR396_miRProf_17	ATAGTTCAAGAAAGTCCTTG	LOC_Os04g47670	Os04g0564300	429	449	440	0.748322	4.5	3	38	((((.((((((((((((((..&..))))))))))))))-))))	CAAGUGAUUUUCUUGAACUUG&AUAGUUCAAGAAAGUC-CUUG	expressed protein
Osa-miR396_miRProf_15	ATAGTTCAAGAAAGTCCTTGG	LOC_Os04g47670	Os04g0564300	428	449	440	0.706949	5	3	38	(((((.((((((((((((((..&..))))))))))))))-)))))	UCAAGUGAUUUUCUUGAACUUG&AUAGUUCAAGAAAGUC-CUUGG	expressed protein
Osa-miR396_miRProf_9	TCCACAGGCTTTCTTGAACGG	LOC_Os04g51190	Os04g0600900	535	555	546	1	0	3	13	(((((((((((((((((((((&)))))))))))))))))))))	CCGUUCAAGAAAGCCUGUGGA&UCCACAGGCUUUCUUGAACGG	Growth-regulating factor 3 (OsGRF3) (Transcription activator GRF3)
Osa-miR396_miRProf_3	TCCACAGGCTTTCTTGAACT	LOC_Os04g51190	Os04g0600900	536	555	546	1	1	3	13	.(((((((((((((((((((&))))))))))))))))))).	CGUUCAAGAAAGCCUGUGGA&UCCACAGGCUUUCUUGAACU	Growth-regulating factor 3 (OsGRF3) (Transcription activator GRF3)
Osa-miR396_miRProf_31	TCCACAGGCTTTCTTGAACAT	LOC_Os04g51190	Os04g0600900	535	555	546	0.988858	2	3	13	..(((((((((((((((((((&)))))))))))))))))))..	CCGUUCAAGAAAGCCUGUGGA&UCCACAGGCUUUCUUGAACAU	Growth-regulating factor 3 (OsGRF3) (Transcription activator GRF3)
Osa-miR396_miRProf_7	TCCACAGGCTTTCTTGAACTA	LOC_Os04g51190	Os04g0600900	535	555	546	0.980609	2	3	13	..(((((((((((((((((((&)))))))))))))))))))..	CCGUUCAAGAAAGCCUGUGGA&UCCACAGGCUUUCUUGAACUA	Growth-regulating factor 3 (OsGRF3) (Transcription activator GRF3)
Osa-miR396_miRProf_1	TCCACAGGCTTTCTTGAACTG	LOC_Os04g51190	Os04g0600900	535	555	546	0.946524	2	3	13	..(((((((((((((((((((&)))))))))))))))))))..	CCGUUCAAGAAAGCCUGUGGA&UCCACAGGCUUUCUUGAACUG	Growth-regulating factor 3 (OsGRF3) (Transcription activator GRF3)
Osa-miR396_miRProf_40	TTCCACAGCTTTCTTGAACG	LOC_Os04g51190	Os04g0600900	536	556	546	0.927928	2	3	13	((((((((((((.((((((((&))))))))-))))))))))))	CGUUCAAGAAAGCCUGUGGAA&UUCCACAG-CUUUCUUGAACG	Growth-regulating factor 3 (OsGRF3) (Transcription activator GRF3)
Osa-miR396_miRProf_41	TTCCACGGCTTTCTTGAACT	LOC_Os04g51190	Os04g0600900	536	556	546	0.902941	3	3	13	.(((((((((((((.((((((&))))))-))))))))))))).	CGUUCAAGAAAGCCUGUGGAA&UUCCAC-GGCUUUCUUGAACU	Growth-regulating factor 3 (OsGRF3) (Transcription activator GRF3)
Osa-miR396_miRProf_32	TTCCACAGCTTTCTTGAACA	LOC_Os04g51190	Os04g0600900	536	556	546	0.901538	3	3	13	.(((((((((((.((((((((&))))))))-))))))))))).	CGUUCAAGAAAGCCUGUGGAA&UUCCACAG-CUUUCUUGAACA	Growth-regulating factor 3 (OsGRF3) (Transcription activator GRF3)
Osa-miR396_miRProf_8	TTCCACAGCTTTCTTGAACT	LOC_Os04g51190	Os04g0600900	536	556	546	0.898462	3	3	13	.(((((((((((.((((((((&))))))))-))))))))))).	CGUUCAAGAAAGCCUGUGGAA&UUCCACAG-CUUUCUUGAACU	Growth-regulating factor 3 (OsGRF3) (Transcription activator GRF3)
Osa-miR396_miRProf_25	TTCCACAGCTTTCTTGAACGT	LOC_Os04g51190	Os04g0600900	535	556	546	0.891429	3	3	13	.((((((((((((.((((((((&))))))))-)))))))))))).	CCGUUCAAGAAAGCCUGUGGAA&UUCCACAG-CUUUCUUGAACGU	Growth-regulating factor 3 (OsGRF3) (Transcription activator GRF3)
Osa-miR396_miRProf_27	TCCACATGCTTTCTTGAACT	LOC_Os04g51190	Os04g0600900	536	555	546	0.883436	3	3	13	.((((((((((((.((((((&)))))).)))))))))))).	CGUUCAAGAAAGCCUGUGGA&UCCACAUGCUUUCUUGAACU	Growth-regulating factor 3 (OsGRF3) (Transcription activator GRF3)
Osa-miR396_miRProf_34	TTCCACAGCTTTCTTGAACTGT	LOC_Os04g51190	Os04g0600900	534	556	546	0.807065	3	3	13	((.(((((((((((.((((((((&))))))))-))))))))))).))	ACCGUUCAAGAAAGCCUGUGGAA&UUCCACAG-CUUUCUUGAACUGU	Growth-regulating factor 3 (OsGRF3) (Transcription activator GRF3)
Osa-miR396_miRProf_16	TTCCACGGCTTTCTTGAACTT	LOC_Os04g51190	Os04g0600900	535	556	546	0.879656	4	3	13	..(((((((((((((.((((((&))))))-)))))))))))))..	CCGUUCAAGAAAGCCUGUGGAA&UUCCAC-GGCUUUCUUGAACUU	Growth-regulating factor 3 (OsGRF3) (Transcription activator GRF3)
Osa-miR396_miRProf_2	TTCCACAGCTTTCTTGAACTT	LOC_Os04g51190	Os04g0600900	535	556	546	0.874251	4	3	13	..(((((((((((.((((((((&))))))))-)))))))))))..	CCGUUCAAGAAAGCCUGUGGAA&UUCCACAG-CUUUCUUGAACUU	Growth-regulating factor 3 (OsGRF3) (Transcription activator GRF3)
Osa-miR396_miRProf_6	TTCCACAGCTTTCTTGAACTA	LOC_Os04g51190	Os04g0600900	535	556	546	0.863905	4	3	13	..(((((((((((.((((((((&))))))))-)))))))))))..	CCGUUCAAGAAAGCCUGUGGAA&UUCCACAG-CUUUCUUGAACUA	Growth-regulating factor 3 (OsGRF3) (Transcription activator GRF3)
Osa-miR396_miRProf_5	TTCCACGGCTTTCTTGAACTG	LOC_Os04g51190	Os04g0600900	535	556	546	0.838798	4	3	13	..(((((((((((((.((((((&))))))-)))))))))))))..	CCGUUCAAGAAAGCCUGUGGAA&UUCCAC-GGCUUUCUUGAACUG	Growth-regulating factor 3 (OsGRF3) (Transcription activator GRF3)
Osa-miR396_miRProf_22	TTCCACAGCTTTCTTGAACAG	LOC_Os04g51190	Os04g0600900	535	556	546	0.834758	4	3	13	..(((((((((((.((((((((&))))))))-)))))))))))..	CCGUUCAAGAAAGCCUGUGGAA&UUCCACAG-CUUUCUUGAACAG	Growth-regulating factor 3 (OsGRF3) (Transcription activator GRF3)
Osa-miR396_miRProf_4	TTCCACAGCTTTCTTGAACTG	LOC_Os04g51190	Os04g0600900	535	556	546	0.831909	4	3	13	..(((((((((((.((((((((&))))))))-)))))))))))..	CCGUUCAAGAAAGCCUGUGGAA&UUCCACAG-CUUUCUUGAACUG	Growth-regulating factor 3 (OsGRF3) (Transcription activator GRF3)
Osa-miR396_miRProf_16	TTCCACGGCTTTCTTGAACTT	LOC_Os05g39050	Os05g0466600	482	504	495	0.799427	3.5	3	29	(((((((..((((((((((((((&))))))))))))))--)))))))	AAGUUUGAUGGAAAGCCGUGGAA&UUCCACGGCUUUCU--UGAACUU	Core histone H2A/H2B/H3/H4 domain containing protein, putative, expressed
Osa-miR396_miRProf_41	TTCCACGGCTTTCTTGAACT	LOC_Os05g39050	Os05g0466600	483	504	495	0.794118	3.5	3	29	((((((..((((((((((((((&))))))))))))))--))))))	AGUUUGAUGGAAAGCCGUGGAA&UUCCACGGCUUUCU--UGAACU	Core histone H2A/H2B/H3/H4 domain containing protein, putative, expressed
Osa-miR396_miRProf_44	TCCACGGCTTTCTTGAACTG	LOC_Os05g39050	Os05g0466600	482	503	494	0.75	4.5	3	25	.((((((..(((((((((((((&)))))))))))))--)))))).	AAGUUUGAUGGAAAGCCGUGGA&UCCACGGCUUUCU--UGAACUG	Core histone H2A/H2B/H3/H4 domain containing protein, putative, expressed
Osa-miR396_miRProf_5	TTCCACGGCTTTCTTGAACTG	LOC_Os05g39050	Os05g0466600	482	504	495	0.748634	4.5	3	29	.((((((..((((((((((((((&))))))))))))))--)))))).	AAGUUUGAUGGAAAGCCGUGGAA&UUCCACGGCUUUCU--UGAACUG	Core histone H2A/H2B/H3/H4 domain containing protein, putative, expressed
Osa-miR396_miRProf_20	TCCACAGCTTTCTTGAACTT	LOC_Os05g45220	Os05g0528200	619	637	628	0.731481	4	3	27	..((((-(((((((((((((&))))))))))))).))))..	CUGUUU-GGAAAGCUGUGGA&UCCACAGCUUUCUUGAACUU	50S ribosomal protein L20, putative, expressed
Osa-miR396_miRProf_30	TCCACAGCTTTCTTGAACTG	LOC_Os05g45220	Os05g0528200	619	637	628	0.695015	4	3	27	..((((-(((((((((((((&))))))))))))).))))..	CUGUUU-GGAAAGCUGUGGA&UCCACAGCUUUCUUGAACUG	50S ribosomal protein L20, putative, expressed
Osa-miR396_miRProf_13	TTCCACAGGCTTTCTTGAACT	LOC_Os06g02560	Os06g0116200	606	626	617	1	1	3	188	.((((((((((((((((((((&)))))))))))))))))))).	CGUUCAAGAAAGCCUGUGGAA&UUCCACAGGCUUUCUUGAACU	Growth-regulating factor 5 (OsGRF5) (Transcription activator GRF5)	growth
Osa-miR396_miRProf_47	CTCCACAGGCTTTCTTGAAC	LOC_Os06g02560	Os06g0116200	607	626	617	0.986034	1	3	188	(((((((((((((((((((.&.)))))))))))))))))))	GUUCAAGAAAGCCUGUGGAA&CUCCACAGGCUUUCUUGAAC	Growth-regulating factor 5 (OsGRF5) (Transcription activator GRF5)	growth
Osa-miR396_miRProf_21	CTCCACAGGCTTTCTTGAACT	LOC_Os06g02560	Os06g0116200	606	626	617	0.951872	2	3	188	.(((((((((((((((((((.&.))))))))))))))))))).	CGUUCAAGAAAGCCUGUGGAA&CUCCACAGGCUUUCUUGAACU	Growth-regulating factor 5 (OsGRF5) (Transcription activator GRF5)	growth
Osa-miR396_miRProf_42	TTCCACAGGCTTTCTTGAACTG	LOC_Os06g02560	Os06g0116200	605	626	617	0.940104	2	3	188	..((((((((((((((((((((&))))))))))))))))))))..	CCGUUCAAGAAAGCCUGUGGAA&UUCCACAGGCUUUCUUGAACUG	Growth-regulating factor 5 (OsGRF5) (Transcription activator GRF5)	growth
Osa-miR396_miRProf_46	CTCCACAGGCTTTCTTGAACTG	LOC_Os06g02560	Os06g0116200	605	626	617	0.89	3	3	188	..(((((((((((((((((((.&.)))))))))))))))))))..	CCGUUCAAGAAAGCCUGUGGAA&CUCCACAGGCUUUCUUGAACUG	Growth-regulating factor 5 (OsGRF5) (Transcription activator GRF5)	growth
Osa-miR396_miRProf_48	TTCAAGAAAGCCCATGGAAA	LOC_Os06g19690	Os06g0301100	578	597	588	0.773006	5	3	38	(((((((((((.((.(((((&))))).)).)))))))))))	UUUCCAUGGGCCUUGUUGGA&UUCAAGAAAGCCCAUGGAAA	expressed protein
Osa-miR396_miRProf_12	CCACAGGCTTTCTTGAACTG	LOC_Os07g31340	Os07g0495900	3362	3383	3374	0.752113	4.5	3	21	((((..(((((((((((((((.&.)))))))))))))))--))))	CAGUGAUCAGGAAAGCUUGUGA&CCACAGGCUUUCUUGA--ACUG	regulator of nonsense transcripts 1, putative, expressed
Osa-miR396_miRProf_32	TTCCACAGCTTTCTTGAACA	LOC_Os07g32020	Os07g0503500	1384	1403	1394	0.747692	4	3	16	(((.(.((((((((((((((&)))))))))))))).).)))	UGUGCCGGAAGGCUGUGGAG&UUCCACAGCUUUCUUGAACA	UDP-glucoronosyl and UDP-glucosyl transferase domain containing protein, expressed
Osa-miR396_miRProf_40	TTCCACAGCTTTCTTGAACG	LOC_Os07g32020	Os07g0503500	1384	1403	1394	0.708709	4.5	3	16	(((.(.((((((((((((((&)))))))))))))).).)))	UGUGCCGGAAGGCUGUGGAG&UUCCACAGCUUUCUUGAACG	UDP-glucoronosyl and UDP-glucosyl transferase domain containing protein, expressed
Osa-miR396_miRProf_8	TTCCACAGCTTTCTTGAACT	LOC_Os07g32020	Os07g0503500	1384	1403	1394	0.716923	5	3	16	.((.(.((((((((((((((&)))))))))))))).).)).	UGUGCCGGAAGGCUGUGGAG&UUCCACAGCUUUCUUGAACU	UDP-glucoronosyl and UDP-glucosyl transferase domain containing protein, expressed
Osa-miR396_miRProf_22	TTCCACAGCTTTCTTGAACAG	LOC_Os07g32020	Os07g0503500	1383	1403	1394	0.698006	5	3	16	.(((.(.((((((((((((((&)))))))))))))).).))).	GUGUGCCGGAAGGCUGUGGAG&UUCCACAGCUUUCUUGAACAG	UDP-glucoronosyl and UDP-glucosyl transferase domain containing protein, expressed
Osa-miR396_miRProf_47	CTCCACAGGCTTTCTTGAAC	LOC_Os07g37690	Os07g0564100	1411	1429	1421	0.77095	4.5	3	13	((.((((((((((-((((((&)))))).)))))))))).))	GUGCAGGAAGGCC-GUGGAG&CUCCACAGGCUUUCUUGAAC	UDP-glucoronosyl and UDP-glucosyl transferase domain containing protein, expressed
Osa-miR396_miRProf_37	GTTCAAGAAAGCCCATGGAA	LOC_Os08g04450	Os08g0139100	1123	1144	1135	0.731778	5	3	30	.((((((.(.((((((((((((&))))))))))))-)-)))))).	AUCCAUGUGAGUUUUCUUGAAC&GUUCAAGAAAGC-C-CAUGGAA	DAG protein, chloroplast precursor, putative, expressed
Osa-miR396_miRProf_36	CCACAGGCTTTCTTGAACGG	LOC_Os08g37980	None	257	275	266	0.808108	4.5	3	13	(((-(((((((.((((((((&)))))))).))))))).)))	CCG-UCGAGGAUGCCUGUGG&CCACAGGCUUUCUUGAACGG	retrotransposon protein, putative, Ty3-gypsy subclass	resistance	Transcriptional Landscape of Pathogen-responsive LncRNAs in Rice Unveils the Role of ALEX1 in Jasmonate Pathway and Disease Resistance.
Osa-miR396_miRProf_49	CCACAGGCTTTCTTGAACTA	LOC_Os08g41300	Os08g0524600	273	291	282	0.722222	5	3	19	.((((((((-((((((((((&)))))))))).)))))))).	AAGUUCAAG-AAGUUUGUGG&CCACAGGCUUUCUUGAACUA	60S ribosomal protein L32, putative, expressed
Osa-miR396_miRProf_3	TCCACAGGCTTTCTTGAACT	LOC_Os08g41300	Os08g0524600	274	292	283	0.701149	5	3	58	((((((((-((((((((((.&.)))))))))).))))))))	AGUUCAAG-AAGUUUGUGGU&UCCACAGGCUUUCUUGAACU	60S ribosomal protein L32, putative, expressed
Osa-miR396_miRProf_12	CCACAGGCTTTCTTGAACTG	LOC_Os08g41300	Os08g0524600	273	291	282	0.698592	5	3	19	.((((((((-((((((((((&)))))))))).)))))))).	AAGUUCAAG-AAGUUUGUGG&CCACAGGCUUUCUUGAACUG	60S ribosomal protein L32, putative, expressed
Osa-miR396_miRProf_20	TCCACAGCTTTCTTGAACTT	LOC_Os08g41300	Os08g0524600	273	292	283	0.697531	5	3	58	((((((((((((.((((((.&.)))))).))))))))))))	AAGUUCAAGAAGUUUGUGGU&UCCACAGCUUUCUUGAACUU	60S ribosomal protein L32, putative, expressed
Osa-miR396_miRProf_49	CCACAGGCTTTCTTGAACTA	LOC_Os09g32500	Os09g0501200	283	301	292	0.722222	5	3	19	.((((((((-((((((((((&)))))))))).)))))))).	AAGUUCAAG-AAGUUUGUGG&CCACAGGCUUUCUUGAACUA	rpL32_9.1|RPL32
Osa-miR396_miRProf_12	CCACAGGCTTTCTTGAACTG	LOC_Os09g32500	Os09g0501200	283	301	292	0.698592	5	3	19	.((((((((-((((((((((&)))))))))).)))))))).	AAGUUCAAG-AAGUUUGUGG&CCACAGGCUUUCUUGAACUG	rpL32_9.1|RPL32
Osa-miR396_miRProf_2	TTCCACAGCTTTCTTGAACTT	LOC_Os12g05000	Os12g0144000	806	826	817	0.717365	5	3	17	(((....((((((((((((((&))))))))))))))....)))	GAGAGAUGGAAAGCUGUGGAA&UUCCACAGCUUUCUUGAACUU	expressed protein
Osa-miR397_miRProf_8	TTGAGTGCAGCGTTGATGAA	LOC_Os05g38390	Os05g0458300	571	590	581	0.755814	5	1	11	.(.((((((((.((((((((&)))))))).)))))))).).	CUGAUCAACGCGGCGCUCAA&UUGAGUGCAGCGUUGAUGAA	Putative laccase-11 (EC 1.10.3.2) (Benzenediol:oxygen oxidoreductase 11) (Diphenol oxidase 11) (Urishiol oxidase 11)	root	Laccase-13 Regulates Seed Setting Rate by Affecting Hydrogen Peroxide Dynamics and Mitochondrial Integrity in Rice.
Osa-miR397_miRProf_1	TTGAGTGCAGCGTTGATGAACC	LOC_Os05g38390	Os05g0458300	569	590	581	0.712159	5	1	11	((.(.((((((((.((((((((&)))))))).)))))))).).))	GGCUGAUCAACGCGGCGCUCAA&UUGAGUGCAGCGUUGAUGAACC	Putative laccase-11 (EC 1.10.3.2) (Benzenediol:oxygen oxidoreductase 11) (Diphenol oxidase 11) (Urishiol oxidase 11)	root	Laccase-13 Regulates Seed Setting Rate by Affecting Hydrogen Peroxide Dynamics and Mitochondrial Integrity in Rice.
Osa-miR397_miRProf_16	TTGAGTGCAGCGTTGATGAC	LOC_Os05g38390	Os05g0458300	571	590	581	0.711911	5	1	11	.(.((((((((.((((((((&)))))))).)))))))).).	CUGAUCAACGCGGCGCUCAA&UUGAGUGCAGCGUUGAUGAC	Putative laccase-11 (EC 1.10.3.2) (Benzenediol:oxygen oxidoreductase 11) (Diphenol oxidase 11) (Urishiol oxidase 11)	root	Laccase-13 Regulates Seed Setting Rate by Affecting Hydrogen Peroxide Dynamics and Mitochondrial Integrity in Rice.
Osa-miR397_miRProf_8	TTGAGTGCAGCGTTGATGAA	LOC_Os05g38410	Os05g0458500	745	764	755	1	1	1	870	.(((((((((((((((((((&))))))))))))))))))).	CUCAUCAACGCUGCACUCAA&UUGAGUGCAGCGUUGAUGAA	Laccase-12 (EC 1.10.3.2) (Benzenediol:oxygen oxidoreductase 12) (Diphenol oxidase 12) (Urishiol oxidase 12)
Osa-miR397_miRProf_16	TTGAGTGCAGCGTTGATGAC	LOC_Os05g38410	Os05g0458500	745	764	755	0.958449	1	1	870	.(((((((((((((((((((&))))))))))))))))))).	CUCAUCAACGCUGCACUCAA&UUGAGUGCAGCGUUGAUGAC	Laccase-12 (EC 1.10.3.2) (Benzenediol:oxygen oxidoreductase 12) (Diphenol oxidase 12) (Urishiol oxidase 12)
Osa-miR397_miRProf_1	TTGAGTGCAGCGTTGATGAACC	LOC_Os05g38410	Os05g0458500	743	764	755	0.930521	1	1	870	((.(((((((((((((((((((&))))))))))))))))))).))	GGCUCAUCAACGCUGCACUCAA&UUGAGUGCAGCGUUGAUGAACC	Laccase-12 (EC 1.10.3.2) (Benzenediol:oxygen oxidoreductase 12) (Diphenol oxidase 12) (Urishiol oxidase 12)
Osa-miR397_miRProf_5	TTGAGTGCAGCGTTGATGAAA	LOC_Os05g38410	Os05g0458500	744	764	755	0.988669	2	1	870	..(((((((((((((((((((&)))))))))))))))))))..	GCUCAUCAACGCUGCACUCAA&UUGAGUGCAGCGUUGAUGAAA	Laccase-12 (EC 1.10.3.2) (Benzenediol:oxygen oxidoreductase 12) (Diphenol oxidase 12) (Urishiol oxidase 12)
Osa-miR397_miRProf_2	TTGAGTGCAGCGTTGATGAAC	LOC_Os05g38410	Os05g0458500	744	764	755	0.943243	2	1	870	..(((((((((((((((((((&)))))))))))))))))))..	GCUCAUCAACGCUGCACUCAA&UUGAGUGCAGCGUUGAUGAAC	Laccase-12 (EC 1.10.3.2) (Benzenediol:oxygen oxidoreductase 12) (Diphenol oxidase 12) (Urishiol oxidase 12)
Osa-miR397_miRProf_8	TTGAGTGCAGCGTTGATGAA	LOC_Os05g38420	Os05g0458600	745	764	755	1	1	1	870	.(((((((((((((((((((&))))))))))))))))))).	CUCAUCAACGCUGCACUCAA&UUGAGUGCAGCGUUGAUGAA	Laccase-13 (EC 1.10.3.2) (Benzenediol:oxygen oxidoreductase 13) (Diphenol oxidase 13) (Urishiol oxidase 13)	grain yield	Overexpression of microRNA OsmiR397 improves rice yield by increasing grain size and promoting panicle branching
Osa-miR397_miRProf_16	TTGAGTGCAGCGTTGATGAC	LOC_Os05g38420	Os05g0458600	745	764	755	0.958449	1	1	870	.(((((((((((((((((((&))))))))))))))))))).	CUCAUCAACGCUGCACUCAA&UUGAGUGCAGCGUUGAUGAC	Laccase-13 (EC 1.10.3.2) (Benzenediol:oxygen oxidoreductase 13) (Diphenol oxidase 13) (Urishiol oxidase 13)	grain yield	Overexpression of microRNA OsmiR397 improves rice yield by increasing grain size and promoting panicle branching
Osa-miR397_miRProf_1	TTGAGTGCAGCGTTGATGAACC	LOC_Os05g38420	Os05g0458600	743	764	755	0.930521	1	1	870	((.(((((((((((((((((((&))))))))))))))))))).))	GGCUCAUCAACGCUGCACUCAA&UUGAGUGCAGCGUUGAUGAACC	Laccase-13 (EC 1.10.3.2) (Benzenediol:oxygen oxidoreductase 13) (Diphenol oxidase 13) (Urishiol oxidase 13)	grain yield	Overexpression of microRNA OsmiR397 improves rice yield by increasing grain size and promoting panicle branching
Osa-miR397_miRProf_5	TTGAGTGCAGCGTTGATGAAA	LOC_Os05g38420	Os05g0458600	744	764	755	0.988669	2	1	870	..(((((((((((((((((((&)))))))))))))))))))..	GCUCAUCAACGCUGCACUCAA&UUGAGUGCAGCGUUGAUGAAA	Laccase-13 (EC 1.10.3.2) (Benzenediol:oxygen oxidoreductase 13) (Diphenol oxidase 13) (Urishiol oxidase 13)	grain yield	Overexpression of microRNA OsmiR397 improves rice yield by increasing grain size and promoting panicle branching
Osa-miR397_miRProf_2	TTGAGTGCAGCGTTGATGAAC	LOC_Os05g38420	Os05g0458600	744	764	755	0.943243	2	1	870	..(((((((((((((((((((&)))))))))))))))))))..	GCUCAUCAACGCUGCACUCAA&UUGAGUGCAGCGUUGAUGAAC	Laccase-13 (EC 1.10.3.2) (Benzenediol:oxygen oxidoreductase 13) (Diphenol oxidase 13) (Urishiol oxidase 13)	grain yield	Overexpression of microRNA OsmiR397 improves rice yield by increasing grain size and promoting panicle branching
Osa-miR397_miRProf_19	TCATTGAGTGCAGCGTTGAT	LOC_Os02g01326	Os02g0103600	1096	1115	1106	0.764535	4	2	53	((((..((((((((((.(((&))).))))))))))..))))	AUCAUGGCUGCACUCAUUGA&UCAUUGAGUGCAGCGUUGAU	auxin-induced protein 5NG4, putative, expressed
Osa-miR397_miRProf_6	TCATTGAGTGCAGCGTTGATG	LOC_Os02g01326	Os02g0103600	1095	1115	1106	0.724324	5	2	53	.((((..((((((((((.(((&))).))))))))))..)))).	GAUCAUGGCUGCACUCAUUGA&UCAUUGAGUGCAGCGUUGAUG	auxin-induced protein 5NG4, putative, expressed
Osa-miR397_miRProf_12	TCATTGAGTGCAGCGTTGATGT	LOC_Os02g01326	Os02g0103600	1094	1115	1106	0.69509	5	2	53	(.((((..((((((((((.(((&))).))))))))))..)))).)	AGAUCAUGGCUGCACUCAUUGA&UCAUUGAGUGCAGCGUUGAUGU	auxin-induced protein 5NG4, putative, expressed
Osa-miR397_miRProf_19	TCATTGAGTGCAGCGTTGAT	LOC_Os09g33500	Os09g0509200	332	351	342	0.726744	4	2	163	.(.(((.(((((((((((((&))))))))))))).))).).	CUGAACUCUGCACUCGAUGA&UCAUUGAGUGCAGCGUUGAU	Pyruvate dehydrogenase E1 component subunit beta-2, mitochondrial (PDHE1-B) (EC 1.2.4.1)
Osa-miR397_miRProf_11	GAGTGCAGCGTTGATGAACC	LOC_Os02g55140	Os02g0794700	1643	1663	1654	0.729443	4.5	3	10	(((((.((((.((((((((((&)))))))))).))))-)))))	GGUUCUAUUACUGCUGCACUC&GAGUGCAGCGUUGAU-GAACC	Leucine aminopeptidase 2, chloroplastic (EC 3.4.11.1) (Leucyl aminopeptidase 2) (LAP 2) (Proline aminopeptidase 2) (EC 3.4.11.5) (Prolyl aminopeptidase 2)
Osa-miR397_miRProf_16	TTGAGTGCAGCGTTGATGAC	LOC_Os03g07300	Os03g0169100	597	616	607	0.795014	5	3	19	(((((((.((((((((((((&)))))))))))).)))))))	GUCGUCGUCGCUGUGCUCGA&UUGAGUGCAGCGUUGAUGAC	Ribulose-phosphate 3-epimerase, chloroplastic (EC 5.1.3.1) (Pentose-5-phosphate 3-epimerase) (PPE) (R5P3E) (RPE)
Osa-miR397_miRProf_19	TCATTGAGTGCAGCGTTGAT	LOC_Os10g35110	Os10g0493600	961	979	970	0.694767	5	3	41	..(((((-((((((((((((&)))))))))))).)))))..	UGCGAUG-UGCGCUCAAUGA&UCAUUGAGUGCAGCGUUGAU	Alpha-galactosidase (EC 3.2.1.22) (Alpha-D-galactoside galactohydrolase) (Melibiase)
Osa-miR398_miRProf_5	TGTGTTCTCAGGTCACCCCTG	LOC_Os07g46990	Os07g0665200	124	144	135	0.895981	1.5	1	1344	(((((((.(((((((((((((&))))))))))))).)))))))	CAGGGGUCGCCUGAGAACACA&UGUGUUCUCAGGUCACCCCUG	Superoxide dismutase [Cu-Zn] 2 (EC 1.15.1.1)
Osa-miR398_miRProf_17	TGTGTTCTCAGGTCACCCCT	LOC_Os07g46990	Os07g0665200	125	144	135	0.876574	1.5	1	1344	((((((.(((((((((((((&))))))))))))).))))))	AGGGGUCGCCUGAGAACACA&UGUGUUCUCAGGUCACCCCU	Superoxide dismutase [Cu-Zn] 2 (EC 1.15.1.1)
Osa-miR398_miRProf_1	TGTGTTCTCAGGTCGCCCCTG	LOC_Os07g46990	Os07g0665200	124	144	135	0.872146	2	1	1344	(((((((.(((((((((((((&))))))))))))).)))))))	CAGGGGUCGCCUGAGAACACA&UGUGUUCUCAGGUCGCCCCUG	Superoxide dismutase [Cu-Zn] 2 (EC 1.15.1.1)
Osa-miR398_miRProf_2	TGTGTTCTCAGGTCGCCCCT	LOC_Os07g46990	Os07g0665200	125	144	135	0.851942	2	1	1344	((((((.(((((((((((((&))))))))))))).))))))	AGGGGUCGCCUGAGAACACA&UGUGUUCUCAGGUCGCCCCU	Superoxide dismutase [Cu-Zn] 2 (EC 1.15.1.1)
Osa-miR398_miRProf_13	CGTGTTCTCAGGTCACCCCTG	LOC_Os07g46990	Os07g0665200	124	144	135	0.863109	2.5	1	1344	(((((((.((((((((((((.&.)))))))))))).)))))))	CAGGGGUCGCCUGAGAACACA&CGUGUUCUCAGGUCACCCCUG	Superoxide dismutase [Cu-Zn] 2 (EC 1.15.1.1)
Osa-miR398_miRProf_11	TGTGTTCTCAGGTCACCCCTT	LOC_Os07g46990	Os07g0665200	124	144	135	0.857143	2.5	1	1344	.((((((.(((((((((((((&))))))))))))).)))))).	CAGGGGUCGCCUGAGAACACA&UGUGUUCUCAGGUCACCCCUU	Superoxide dismutase [Cu-Zn] 2 (EC 1.15.1.1)
Osa-miR398_miRProf_8	CGTGTTCTCAGGTCGCCCCTG	LOC_Os07g46990	Os07g0665200	124	144	135	0.840807	3	1	1344	(((((((.((((((((((((.&.)))))))))))).)))))))	CAGGGGUCGCCUGAGAACACA&CGUGUUCUCAGGUCGCCCCUG	Superoxide dismutase [Cu-Zn] 2 (EC 1.15.1.1)
Osa-miR398_miRProf_7	GGTGTTCTCAGGTCGCCCCTG	LOC_Os07g46990	Os07g0665200	124	144	135	0.821978	3	1	1344	(((((((.((((((((((((.&.)))))))))))).)))))))	CAGGGGUCGCCUGAGAACACA&GGUGUUCUCAGGUCGCCCCUG	Superoxide dismutase [Cu-Zn] 2 (EC 1.15.1.1)
Osa-miR398_miRProf_9	TGTGTTCTCAGGTCGCCCCC	LOC_Os07g46990	Os07g0665200	125	144	135	0.79021	3	1	1344	.(((((.(((((((((((((&))))))))))))).))))).	AGGGGUCGCCUGAGAACACA&UGUGUUCUCAGGUCGCCCCC	Superoxide dismutase [Cu-Zn] 2 (EC 1.15.1.1)
Osa-miR398_miRProf_6	TGTGTTCTCAGGTCGCCCCCG	LOC_Os07g46990	Os07g0665200	124	144	135	0.748344	4	1	1344	..(((((.(((((((((((((&))))))))))))).)))))..	CAGGGGUCGCCUGAGAACACA&UGUGUUCUCAGGUCGCCCCCG	Superoxide dismutase [Cu-Zn] 2 (EC 1.15.1.1)
Osa-miR398_miRProf_10	TGTGTTCCCAGGTCGCCCCTG	LOC_Os07g46990	Os07g0665200	124	144	135	0.727669	4	1	1344	(((((((.(((((.(((((((&))))))).))))).)))))))	CAGGGGUCGCCUGAGAACACA&UGUGUUCCCAGGUCGCCCCUG	Superoxide dismutase [Cu-Zn] 2 (EC 1.15.1.1)
Osa-miR398_miRProf_20	TGTGTTCCCAGGTCGCCCCT	LOC_Os07g46990	Os07g0665200	125	144	135	0.699769	4	1	1344	((((((.(((((.(((((((&))))))).))))).))))))	AGGGGUCGCCUGAGAACACA&UGUGUUCCCAGGUCGCCCCU	Superoxide dismutase [Cu-Zn] 2 (EC 1.15.1.1)
Osa-miR398_miRProf_3	TATGTTCTCAGGTCGCCCCTG	LOC_Os07g46990	Os07g0665200	124	144	135	0.809069	5	1	1344	(((((((.(((((((((((..&..))))))))))).)))))))	CAGGGGUCGCCUGAGAACACA&UAUGUUCUCAGGUCGCCCCUG	Superoxide dismutase [Cu-Zn] 2 (EC 1.15.1.1)
Osa-miR398_miRProf_12	TATGTTCTCAGGTCGCCCCT	LOC_Os07g46990	Os07g0665200	125	144	135	0.783715	5	1	1344	((((((.(((((((((((..&..))))))))))).))))))	AGGGGUCGCCUGAGAACACA&UAUGUUCUCAGGUCGCCCCU	Superoxide dismutase [Cu-Zn] 2 (EC 1.15.1.1)
Osa-miR398_miRProf_14	GTGTTCCCAGGTCGCCCCTG	LOC_Os09g17960	None	168	187	178	0.756208	3.5	1	35	((((.(((((.(((((((((&))))))))).))))).))))	CAGGCGCGACGUGGGAACAU&GUGUUCCCAGGUCGCCCCUG	retrotransposon protein, putative, unclassified	resistance	Transcriptional Landscape of Pathogen-responsive LncRNAs in Rice Unveils the Role of ALEX1 in Jasmonate Pathway and Disease Resistance.
Osa-miR398_miRProf_16	ATGTTCTCAGGTCGCCCCTG	LOC_Os09g17960	None	168	187	178	0.751232	4	1	35	((((.(((((.(((((((((&))))))))).))))).))))	CAGGCGCGACGUGGGAACAU&AUGUUCUCAGGUCGCCCCUG	retrotransposon protein, putative, unclassified	resistance	Transcriptional Landscape of Pathogen-responsive LncRNAs in Rice Unveils the Role of ALEX1 in Jasmonate Pathway and Disease Resistance.
Osa-miR398_miRProf_4	GTGTTCTCAGGTCGCCCCTG	LOC_Os09g17960	None	168	187	178	0.722749	4.5	1	35	((((.(((((.(((((((((&))))))))).))))).))))	CAGGCGCGACGUGGGAACAU&GUGUUCUCAGGUCGCCCCUG	retrotransposon protein, putative, unclassified	resistance	Transcriptional Landscape of Pathogen-responsive LncRNAs in Rice Unveils the Role of ALEX1 in Jasmonate Pathway and Disease Resistance.
Osa-miR398_miRProf_14	GTGTTCCCAGGTCGCCCCTG	LOC_Os02g46060	None	3474	3493	3484	0.756208	3.5	2	35	((((.(((((.(((((((((&))))))))).))))).))))	CAGGCGCGACGUGGGAACAU&GUGUUCCCAGGUCGCCCCUG	retrotransposon protein, putative, Ty1-copia subclass	resistance	Transcriptional Landscape of Pathogen-responsive LncRNAs in Rice Unveils the Role of ALEX1 in Jasmonate Pathway and Disease Resistance.
Osa-miR398_miRProf_16	ATGTTCTCAGGTCGCCCCTG	LOC_Os02g46060	None	3474	3493	3484	0.751232	4	2	35	((((.(((((.(((((((((&))))))))).))))).))))	CAGGCGCGACGUGGGAACAU&AUGUUCUCAGGUCGCCCCUG	retrotransposon protein, putative, Ty1-copia subclass	resistance	Transcriptional Landscape of Pathogen-responsive LncRNAs in Rice Unveils the Role of ALEX1 in Jasmonate Pathway and Disease Resistance.
Osa-miR398_miRProf_4	GTGTTCTCAGGTCGCCCCTG	LOC_Os02g46060	None	3474	3493	3484	0.722749	4.5	2	35	((((.(((((.(((((((((&))))))))).))))).))))	CAGGCGCGACGUGGGAACAU&GUGUUCUCAGGUCGCCCCUG	retrotransposon protein, putative, Ty1-copia subclass	resistance	Transcriptional Landscape of Pathogen-responsive LncRNAs in Rice Unveils the Role of ALEX1 in Jasmonate Pathway and Disease Resistance.
Osa-miR398_miRProf_20	TGTGTTCCCAGGTCGCCCCT	LOC_Os04g48410	Os04g0573200	841	860	851	0.775982	4.5	2	301	...((((((((((((((((.&.))))))))))))))))...	CUUGGUGACCUGGGAACACU&UGUGUUCCCAGGUCGCCCCU	Copper chaperone for superoxide dismutase, chloroplastic (Superoxide dismutase copper chaperone)
Osa-miR398_miRProf_17	TGTGTTCTCAGGTCACCCCT	LOC_Os04g48410	Os04g0573200	841	860	851	0.780856	5	2	301	...((((((((((((((((.&.))))))))))))))))...	CUUGGUGACCUGGGAACACU&UGUGUUCUCAGGUCACCCCU	Copper chaperone for superoxide dismutase, chloroplastic (Superoxide dismutase copper chaperone)
Osa-miR398_miRProf_14	GTGTTCCCAGGTCGCCCCTG	LOC_Os05g10520	None	2121	2140	2131	0.756208	3.5	2	35	((((.(((((.(((((((((&))))))))).))))).))))	CAGGCGCGACGUGGGAACAU&GUGUUCCCAGGUCGCCCCUG	retrotransposon protein, putative, unclassified, expressed	resistance	Transcriptional Landscape of Pathogen-responsive LncRNAs in Rice Unveils the Role of ALEX1 in Jasmonate Pathway and Disease Resistance.
Osa-miR398_miRProf_16	ATGTTCTCAGGTCGCCCCTG	LOC_Os05g10520	None	2121	2140	2131	0.751232	4	2	35	((((.(((((.(((((((((&))))))))).))))).))))	CAGGCGCGACGUGGGAACAU&AUGUUCUCAGGUCGCCCCUG	retrotransposon protein, putative, unclassified, expressed	resistance	Transcriptional Landscape of Pathogen-responsive LncRNAs in Rice Unveils the Role of ALEX1 in Jasmonate Pathway and Disease Resistance.
Osa-miR398_miRProf_4	GTGTTCTCAGGTCGCCCCTG	LOC_Os05g10520	None	2121	2140	2131	0.722749	4.5	2	35	((((.(((((.(((((((((&))))))))).))))).))))	CAGGCGCGACGUGGGAACAU&GUGUUCUCAGGUCGCCCCUG	retrotransposon protein, putative, unclassified, expressed	resistance	Transcriptional Landscape of Pathogen-responsive LncRNAs in Rice Unveils the Role of ALEX1 in Jasmonate Pathway and Disease Resistance.
Osa-miR398_miRProf_14	GTGTTCCCAGGTCGCCCCTG	LOC_Os07g33840	None	81	100	91	0.756208	3.5	2	35	((((.(((((.(((((((((&))))))))).))))).))))	CAGGCGCGACGUGGGAACAU&GUGUUCCCAGGUCGCCCCUG	retrotransposon protein, putative, unclassified	resistance	Transcriptional Landscape of Pathogen-responsive LncRNAs in Rice Unveils the Role of ALEX1 in Jasmonate Pathway and Disease Resistance.
Osa-miR398_miRProf_16	ATGTTCTCAGGTCGCCCCTG	LOC_Os07g33840	None	81	100	91	0.751232	4	2	35	((((.(((((.(((((((((&))))))))).))))).))))	CAGGCGCGACGUGGGAACAU&AUGUUCUCAGGUCGCCCCUG	retrotransposon protein, putative, unclassified	resistance	Transcriptional Landscape of Pathogen-responsive LncRNAs in Rice Unveils the Role of ALEX1 in Jasmonate Pathway and Disease Resistance.
Osa-miR398_miRProf_4	GTGTTCTCAGGTCGCCCCTG	LOC_Os07g33840	None	81	100	91	0.722749	4.5	2	35	((((.(((((.(((((((((&))))))))).))))).))))	CAGGCGCGACGUGGGAACAU&GUGUUCUCAGGUCGCCCCUG	retrotransposon protein, putative, unclassified	resistance	Transcriptional Landscape of Pathogen-responsive LncRNAs in Rice Unveils the Role of ALEX1 in Jasmonate Pathway and Disease Resistance.
Osa-miR398_miRProf_14	GTGTTCCCAGGTCGCCCCTG	LOC_Os11g38360	Os11g0596300	1956	1975	1966	0.756208	3.5	2	35	((((.(((((.(((((((((&))))))))).))))).))))	CAGGCGCGACGUGGGAACAU&GUGUUCCCAGGUCGCCCCUG	retrotransposon protein, putative, unclassified, expressed
Osa-miR398_miRProf_16	ATGTTCTCAGGTCGCCCCTG	LOC_Os11g38360	Os11g0596300	1956	1975	1966	0.751232	4	2	35	((((.(((((.(((((((((&))))))))).))))).))))	CAGGCGCGACGUGGGAACAU&AUGUUCUCAGGUCGCCCCUG	retrotransposon protein, putative, unclassified, expressed
Osa-miR398_miRProf_4	GTGTTCTCAGGTCGCCCCTG	LOC_Os11g38360	Os11g0596300	1956	1975	1966	0.722749	4.5	2	35	((((.(((((.(((((((((&))))))))).))))).))))	CAGGCGCGACGUGGGAACAU&GUGUUCUCAGGUCGCCCCUG	retrotransposon protein, putative, unclassified, expressed
Osa-miR398_miRProf_6	TGTGTTCTCAGGTCGCCCCCG	LOC_Os03g22810	Os03g0351500	328	348	339	0.790287	4	3	114	(((((((.((((((((.((((&)))).)))))))).)))))))	CGGGGGUCGCCUGAGAUCACA&UGUGUUCUCAGGUCGCCCCCG	Superoxide dismutase [Cu-Zn] 1 (EC 1.15.1.1)
Osa-miR398_miRProf_5	TGTGTTCTCAGGTCACCCCTG	LOC_Os03g22810	Os03g0351500	328	348	339	0.787234	4	3	114	(((((((.((((((((.((((&)))).)))))))).)))))))	CGGGGGUCGCCUGAGAUCACA&UGUGUUCUCAGGUCACCCCUG	Superoxide dismutase [Cu-Zn] 1 (EC 1.15.1.1)
Osa-miR398_miRProf_9	TGTGTTCTCAGGTCGCCCCC	LOC_Os03g22810	Os03g0351500	329	348	339	0.778555	4	3	114	((((((.((((((((.((((&)))).)))))))).))))))	GGGGGUCGCCUGAGAUCACA&UGUGUUCUCAGGUCGCCCCC	Superoxide dismutase [Cu-Zn] 1 (EC 1.15.1.1)
Osa-miR398_miRProf_17	TGTGTTCTCAGGTCACCCCT	LOC_Os03g22810	Os03g0351500	329	348	339	0.778338	4	3	114	((((((.((((((((.((((&)))).)))))))).))))))	GGGGGUCGCCUGAGAUCACA&UGUGUUCUCAGGUCACCCCU	Superoxide dismutase [Cu-Zn] 1 (EC 1.15.1.1)
Osa-miR398_miRProf_1	TGTGTTCTCAGGTCGCCCCTG	LOC_Os03g22810	Os03g0351500	328	348	339	0.767123	4.5	3	114	(((((((.((((((((.((((&)))).)))))))).)))))))	CGGGGGUCGCCUGAGAUCACA&UGUGUUCUCAGGUCGCCCCUG	Superoxide dismutase [Cu-Zn] 1 (EC 1.15.1.1)
Osa-miR398_miRProf_2	TGTGTTCTCAGGTCGCCCCT	LOC_Os03g22810	Os03g0351500	329	348	339	0.757282	4.5	3	114	((((((.((((((((.((((&)))).)))))))).))))))	GGGGGUCGCCUGAGAUCACA&UGUGUUCUCAGGUCGCCCCU	Superoxide dismutase [Cu-Zn] 1 (EC 1.15.1.1)
Osa-miR398_miRProf_11	TGTGTTCTCAGGTCACCCCTT	LOC_Os03g22810	Os03g0351500	328	348	339	0.761084	5	3	114	.((((((.((((((((.((((&)))).)))))))).)))))).	CGGGGGUCGCCUGAGAUCACA&UGUGUUCUCAGGUCACCCCUU	Superoxide dismutase [Cu-Zn] 1 (EC 1.15.1.1)
Osa-miR398_miRProf_13	CGTGTTCTCAGGTCACCCCTG	LOC_Os03g22810	Os03g0351500	328	348	339	0.756381	5	3	114	(((((((.((((((((.(((.&.))).)))))))).)))))))	CGGGGGUCGCCUGAGAUCACA&CGUGUUCUCAGGUCACCCCUG	Superoxide dismutase [Cu-Zn] 1 (EC 1.15.1.1)
Osa-miR398_miRProf_14	GTGTTCCCAGGTCGCCCCTG	LOC_Os11g25430	None	429	448	439	0.756208	3.5	3	35	((((.(((((.(((((((((&))))))))).))))).))))	CAGGCGCGACGUGGGAACAU&GUGUUCCCAGGUCGCCCCUG	retrotransposon protein, putative, unclassified	resistance	Transcriptional Landscape of Pathogen-responsive LncRNAs in Rice Unveils the Role of ALEX1 in Jasmonate Pathway and Disease Resistance.
Osa-miR398_miRProf_16	ATGTTCTCAGGTCGCCCCTG	LOC_Os11g25430	None	429	448	439	0.751232	4	3	35	((((.(((((.(((((((((&))))))))).))))).))))	CAGGCGCGACGUGGGAACAU&AUGUUCUCAGGUCGCCCCUG	retrotransposon protein, putative, unclassified	resistance	Transcriptional Landscape of Pathogen-responsive LncRNAs in Rice Unveils the Role of ALEX1 in Jasmonate Pathway and Disease Resistance.
Osa-miR398_miRProf_4	GTGTTCTCAGGTCGCCCCTG	LOC_Os11g25430	None	429	448	439	0.722749	4.5	3	35	((((.(((((.(((((((((&))))))))).))))).))))	CAGGCGCGACGUGGGAACAU&GUGUUCUCAGGUCGCCCCUG	retrotransposon protein, putative, unclassified	resistance	Transcriptional Landscape of Pathogen-responsive LncRNAs in Rice Unveils the Role of ALEX1 in Jasmonate Pathway and Disease Resistance.
Osa-miR399_miRProf_9	GCCAAAGGAGAGTTGCCCTG	LOC_Os03g54220	Os03g0753600	2757	2777	2767	0.746898	4.5	2	130	(((((((((((.(((((((((&)))))))))-)))))))))))	CGGGGCAGUUCAUCCUUUGGU&GCCAAAGGA-GAGUUGCCCUG	expressed protein
Osa-miR399_miRProf_16	TGCCAAAGGAGAATTGCCCT	LOC_Os03g54220	Os03g0753600	2758	2778	2769	0.845946	5	2	108	((((((((((.(((((((((.&.)))))))))-))))))))))	GGGGCAGUUCAUCCUUUGGUC&UGCCAAAGGA-GAAUUGCCCU	expressed protein
Osa-miR399_miRProf_14	AGCCAAAGGAGAATTGCCCTG	LOC_Os03g54220	Os03g0753600	2757	2778	2769	0.840909	5	2	108	(((((((((((.(((((((((.&.)))))))))-)))))))))))	CGGGGCAGUUCAUCCUUUGGUC&AGCCAAAGGA-GAAUUGCCCUG	expressed protein
Osa-miR399_miRProf_5	TGCCAAAGGAGAATTGCCCTG	LOC_Os03g54220	Os03g0753600	2757	2778	2769	0.835859	5	2	108	(((((((((((.(((((((((.&.)))))))))-)))))))))))	CGGGGCAGUUCAUCCUUUGGUC&UGCCAAAGGA-GAAUUGCCCUG	expressed protein
Osa-miR399_miRProf_8	TGCCAAAGGAGAGCTGCCCT	LOC_Os03g54220	Os03g0753600	2758	2778	2769	0.805755	5	2	108	((((((((((.(((((((((.&.)))))))))-))))))))))	GGGGCAGUUCAUCCUUUGGUC&UGCCAAAGGA-GAGCUGCCCU	expressed protein
Osa-miR399_miRProf_7	TGCCAAAGGAGAGCTGCCCTG	LOC_Os03g54220	Os03g0753600	2757	2778	2769	0.799097	5	2	108	(((((((((((.(((((((((.&.)))))))))-)))))))))))	CGGGGCAGUUCAUCCUUUGGUC&UGCCAAAGGA-GAGCUGCCCUG	expressed protein
Osa-miR399_miRProf_9	GCCAAAGGAGAGTTGCCCTG	LOC_Os01g17396	Os01g0281100	172	191	182	0.69727	5	3	9	.(((((.(((((((((((((&))))))))))))).))))).	AGGGGCCAUUCUCUUUUGGU&GCCAAAGGAGAGUUGCCCUG	expressed protein
Osa-miR408_miRProf_2	TGCACTGCCTCTTCCCTGGC	LOC_Os02g52180	Os02g0758800	927	946	937	0.848276	3	2	50	((((((..((((((((((((&))))))))))))..))))))	GCCAGGAUGGAGGCAGUGCA&UGCACUGCCUCUUCCCUGGC	UCL6|UCL
Osa-miR408_miRProf_3	TGCACTGCCTCTTCCCTGGCT	LOC_Os02g52180	Os02g0758800	926	946	937	0.842572	3	2	50	(((((((..((((((((((((&))))))))))))..)))))))	AGCCAGGAUGGAGGCAGUGCA&UGCACUGCCUCUUCCCUGGCU	UCL6|UCL
Osa-miR408_miRProf_10	TGCACTGCCTCTTCCCTGGCTG	LOC_Os02g52180	Os02g0758800	925	946	937	0.819706	3.5	2	50	((((((((..((((((((((((&))))))))))))..))))))))	UAGCCAGGAUGGAGGCAGUGCA&UGCACUGCCUCUUCCCUGGCUG	UCL6|UCL
Osa-miR408_miRProf_9	TGCACTGACTCTTCCCTGGC	LOC_Os02g52180	Os02g0758800	927	946	937	0.717391	5	2	50	((((((..((((.(((((((&))))))).))))..))))))	GCCAGGAUGGAGGCAGUGCA&UGCACUGACUCUUCCCUGGC	UCL6|UCL
Osa-miR408_miRProf_2	TGCACTGCCTCTTCCCTGGC	LOC_Os03g15340	Os03g0259100	85	104	95	0.956322	1	2	71	.(((((((((((((((((((&))))))))))))))))))).	CCCAGGGAAGAGGCAGUGCA&UGCACUGCCUCUUCCCUGGC	UCL7|UCL
Osa-miR408_miRProf_3	TGCACTGCCTCTTCCCTGGCT	LOC_Os03g15340	Os03g0259100	83	104	95	0.944568	1.5	2	71	((.(((((((((((((((((((&)))))))))))))))))))-))	GGCCCAGGGAAGAGGCAGUGCA&UGCACUGCCUCUUCCCUGG-CU	UCL7|UCL
Osa-miR408_miRProf_17	TGCACTGCCTCTTCCCTGCC	LOC_Os03g15340	Os03g0259100	83	104	95	0.912644	2	2	71	(((..(((((((((((((((((&)))))))))))))))))--)))	GGCCCAGGGAAGAGGCAGUGCA&UGCACUGCCUCUUCCCU--GCC	UCL7|UCL
Osa-miR408_miRProf_10	TGCACTGCCTCTTCCCTGGCTG	LOC_Os03g15340	Os03g0259100	82	104	95	0.899371	2.5	2	71	.((.(((((((((((((((((((&)))))))))))))))))))-)).	UGGCCCAGGGAAGAGGCAGUGCA&UGCACUGCCUCUUCCCUGG-CUG	UCL7|UCL
Osa-miR408_miRProf_20	TGCACAGCCTCTTCCCTGGT	LOC_Os03g15340	Os03g0259100	85	104	95	0.880383	3	2	71	.(((((((((((((.(((((&))))).))))))))))))).	CCCAGGGAAGAGGCAGUGCA&UGCACAGCCUCUUCCCUGGU	UCL7|UCL
Osa-miR408_miRProf_9	TGCACTGACTCTTCCCTGGC	LOC_Os03g15340	Os03g0259100	85	104	95	0.830918	3	2	71	.(((((((((((.(((((((&))))))).))))))))))).	CCCAGGGAAGAGGCAGUGCA&UGCACUGACUCUUCCCUGGC	UCL7|UCL
Osa-miR408_miRProf_4	CAGGGATGAGGCAGAGCATG	LOC_Os03g51650	Os03g0726500	1466	1484	1475	0.694377	4.5	2	120	.(((((((-((((((((((.&.)))))))))).))))))).	GAUGUUCU-CCUCAUCCCUA&CAGGGAUGAGGCAGAGCAUG	membrane protein, putative, expressed
Osa-miR408_miRProf_2	TGCACTGCCTCTTCCCTGGC	LOC_Os06g11490	Os06g0218600	741	760	751	0.921839	3	2	824	(((((((.(((((((((((.&.))))))))))).)))))))	GCCAGGGUGGAGGCAGUGCU&UGCACUGCCUCUUCCCUGGC	UCL16|UCL
Osa-miR408_miRProf_3	TGCACTGCCTCTTCCCTGGCT	LOC_Os06g11490	Os06g0218600	740	760	751	0.913525	3.5	2	824	((((((((.(((((((((((.&.))))))))))).))))))))	GGCCAGGGUGGAGGCAGUGCU&UGCACUGCCUCUUCCCUGGCU	UCL16|UCL
Osa-miR408_miRProf_17	TGCACTGCCTCTTCCCTGCC	LOC_Os06g11490	Os06g0218600	740	760	751	0.834483	4	2	824	((.(((((.(((((((((((.&.))))))))))).)))))-))	GGCCAGGGUGGAGGCAGUGCU&UGCACUGCCUCUUCCCUG-CC	UCL16|UCL
Osa-miR408_miRProf_6	ATGCACTGCCTCTTCCCTGGC	LOC_Os06g11490	Os06g0218600	741	761	752	0.899103	4.5	2	169	(((((((.(((((((((((..&..))))))))))).)))))))	GCCAGGGUGGAGGCAGUGCUG&AUGCACUGCCUCUUCCCUGGC	UCL16|UCL
Osa-miR408_miRProf_13	ATGCACTGCCTCTTCCCTGG	LOC_Os06g11490	Os06g0218600	742	761	752	0.893204	4.5	2	169	((((((.(((((((((((..&..))))))))))).))))))	CCAGGGUGGAGGCAGUGCUG&AUGCACUGCCUCUUCCCUGG	UCL16|UCL
Osa-miR408_miRProf_1	CTGCACTGCCTCTTCCCTGGC	LOC_Os06g11490	Os06g0218600	741	761	752	0.869848	4.5	2	169	(((((((.(((((((((((..&..))))))))))).)))))))	GCCAGGGUGGAGGCAGUGCUG&CUGCACUGCCUCUUCCCUGGC	UCL16|UCL
Osa-miR408_miRProf_10	TGCACTGCCTCTTCCCTGGCTG	LOC_Os06g11490	Os06g0218600	739	760	751	0.863732	4.5	2	824	.((((((((.(((((((((((.&.))))))))))).)))))))).	AGGCCAGGGUGGAGGCAGUGCU&UGCACUGCCUCUUCCCUGGCUG	UCL16|UCL
Osa-miR408_miRProf_7	CTGCACTGCCTCTTCCCTGG	LOC_Os06g11490	Os06g0218600	742	761	752	0.861827	4.5	2	169	((((((.(((((((((((..&..))))))))))).))))))	CCAGGGUGGAGGCAGUGCUG&CUGCACUGCCUCUUCCCUGG	UCL16|UCL
Osa-miR408_miRProf_9	TGCACTGACTCTTCCCTGGC	LOC_Os06g11490	Os06g0218600	741	760	751	0.794686	5	2	824	(((((((.((((.((((((.&.)))))).)))).)))))))	GCCAGGGUGGAGGCAGUGCU&UGCACUGACUCUUCCCUGGC	UCL16|UCL
Osa-miR408_miRProf_6	ATGCACTGCCTCTTCCCTGGC	LOC_Os08g37670	Os08g0482700	657	677	668	0.865471	2	2	314	((((((..(((((((((((((&)))))))))))))..))))))	GCCAGGAUAGAGGCAGUGCAU&AUGCACUGCCUCUUCCCUGGC	UCL30|UCL
Osa-miR408_miRProf_13	ATGCACTGCCTCTTCCCTGG	LOC_Os08g37670	Os08g0482700	658	677	668	0.86165	2	2	314	(((((..(((((((((((((&)))))))))))))..)))))	CCAGGAUAGAGGCAGUGCAU&AUGCACUGCCUCUUCCCUGG	UCL30|UCL
Osa-miR408_miRProf_2	TGCACTGCCTCTTCCCTGGC	LOC_Os08g37670	Os08g0482700	657	676	667	0.857471	2	2	205	((((((..((((((((((((&))))))))))))..))))))	GCCAGGAUAGAGGCAGUGCA&UGCACUGCCUCUUCCCUGGC	UCL30|UCL
Osa-miR408_miRProf_3	TGCACTGCCTCTTCCCTGGCT	LOC_Os08g37670	Os08g0482700	656	676	667	0.83592	3	2	205	.((((((..((((((((((((&))))))))))))..)))))).	UGCCAGGAUAGAGGCAGUGCA&UGCACUGCCUCUUCCCUGGCU	UCL30|UCL
Osa-miR408_miRProf_1	CTGCACTGCCTCTTCCCTGGC	LOC_Os08g37670	Os08g0482700	657	677	668	0.813449	3	2	314	((((((..((((((((((((.&.))))))))))))..))))))	GCCAGGAUAGAGGCAGUGCAU&CUGCACUGCCUCUUCCCUGGC	UCL30|UCL
Osa-miR408_miRProf_7	CTGCACTGCCTCTTCCCTGG	LOC_Os08g37670	Os08g0482700	658	677	668	0.805621	3	2	314	(((((..((((((((((((.&.))))))))))))..)))))	CCAGGAUAGAGGCAGUGCAU&CUGCACUGCCUCUUCCCUGG	UCL30|UCL
Osa-miR408_miRProf_10	TGCACTGCCTCTTCCCTGGCTG	LOC_Os08g37670	Os08g0482700	655	676	667	0.790356	4	2	205	..((((((..((((((((((((&))))))))))))..))))))..	CUGCCAGGAUAGAGGCAGUGCA&UGCACUGCCUCUUCCCUGGCUG	UCL30|UCL
Osa-miR408_miRProf_9	TGCACTGACTCTTCCCTGGC	LOC_Os08g37670	Os08g0482700	657	676	667	0.727053	4	2	205	((((((..((((.(((((((&))))))).))))..))))))	GCCAGGAUAGAGGCAGUGCA&UGCACUGACUCUUCCCUGGC	UCL30|UCL
Osa-miR408_miRProf_17	TGCACTGCCTCTTCCCTGCC	LOC_Os08g37670	Os08g0482700	657	676	667	0.701149	4	2	205	..((((..((((((((((((&))))))))))))..))))..	GCCAGGAUAGAGGCAGUGCA&UGCACUGCCUCUUCCCUGCC	UCL30|UCL
Osa-miR408_miRProf_20	TGCACAGCCTCTTCCCTGGT	LOC_Os08g37670	Os08g0482700	657	676	667	0.729665	4.5	2	205	((((((..((((((.(((((&))))).))))))..))))))	GCCAGGAUAGAGGCAGUGCA&UGCACAGCCUCUUCCCUGGU	UCL30|UCL
Osa-miR408_miRProf_7	CTGCACTGCCTCTTCCCTGG	LOC_Os03g15340	Os03g0259100	86	105	96	1	0	3	12	((((((((((((((((((((&))))))))))))))))))))	CCAGGGAAGAGGCAGUGCAG&CUGCACUGCCUCUUCCCUGG	UCL7|UCL
Osa-miR408_miRProf_13	ATGCACTGCCTCTTCCCTGG	LOC_Os03g15340	Os03g0259100	86	105	96	1	1	3	12	(((((((((((((((((((.&.)))))))))))))))))))	CCAGGGAAGAGGCAGUGCAG&AUGCACUGCCUCUUCCCUGG	UCL7|UCL
Osa-miR408_miRProf_1	CTGCACTGCCTCTTCCCTGGC	LOC_Os03g15340	Os03g0259100	85	105	96	0.952278	1	3	12	.((((((((((((((((((((&)))))))))))))))))))).	CCCAGGGAAGAGGCAGUGCAG&CUGCACUGCCUCUUCCCUGGC	UCL7|UCL
Osa-miR408_miRProf_6	ATGCACTGCCTCTTCCCTGGC	LOC_Os03g15340	Os03g0259100	85	105	96	0.932735	2	3	12	.(((((((((((((((((((.&.))))))))))))))))))).	CCCAGGGAAGAGGCAGUGCAG&AUGCACUGCCUCUUCCCUGGC	UCL7|UCL
Osa-miR408_miRProf_16	CTGCACTGACTCTTCCCTGG	LOC_Os03g15340	Os03g0259100	86	105	96	0.903941	2	3	12	(((((((((((.((((((((&)))))))).)))))))))))	CCAGGGAAGAGGCAGUGCAG&CUGCACUGACUCUUCCCUGG	UCL7|UCL
Osa-miR408_miRProf_8	CTGCACTGACTCTTCCCTGGC	LOC_Os03g15340	Os03g0259100	85	105	96	0.834091	3	3	12	.(((((((((((.((((((((&)))))))).))))))))))).	CCCAGGGAAGAGGCAGUGCAG&CUGCACUGACUCUUCCCUGGC	UCL7|UCL
Osa-miR408_miRProf_18	CAGGGACGAGGCAGAGCATG	LOC_Os04g54590	Os04g0638700	432	452	443	0.744681	5	3	16	((.((((((.(((((((((((&)))))))))))-)))))).))	CAAGCUCUGUUCUUGUCCCUG&CAGGGACGAGG-CAGAGCAUG	OsPROPEP1|Oryza_sativa_peptides
Osa-miR408_miRProf_18	CAGGGACGAGGCAGAGCATG	LOC_Os08g13190	None	199	217	208	0.6974	5	3	14	.((((((-(((((((((.((&)).))))))))).)))))).	GGUGUUC-GCCUCGUCCGUG&CAGGGACGAGGCAGAGCAUG	retrotransposon protein, putative, unclassified, expressed	resistance	Transcriptional Landscape of Pathogen-responsive LncRNAs in Rice Unveils the Role of ALEX1 in Jasmonate Pathway and Disease Resistance.
Osa-miR408_miRProf_18	CAGGGACGAGGCAGAGCATG	LOC_Os11g44390	Os11g0665800	1597	1615	1606	0.6974	5	3	14	.((((((-(((((((((.((&)).))))))))).)))))).	GGUGUUC-GCCUCGUCCGUG&CAGGGACGAGGCAGAGCAUG	retrotransposon protein, putative, Ty1-copia subclass, expressed
Osa-miR437_miRProf_2	AAAGTTAGAGAAGTTTGACTT	LOC_Os02g18080	Os02g0282000	4057	4077	4068	0.723183	4.5	2	259	(((((((((.(((((((((((&))))))))))).)))))))))	AAGUCAAGCAUUUUUAACUUU&AAAGUUAGAGAAGUUUGACUU	NB-ARC domain containing protein, expressed
Osa-miR437_miRProf_1	AAAGTTAGAGAAGTTTGACT	LOC_Os02g18080	Os02g0282000	4058	4077	4068	0.717857	4.5	2	259	((((((((.(((((((((((&))))))))))).))))))))	AGUCAAGCAUUUUUAACUUU&AAAGUUAGAGAAGUUUGACU	NB-ARC domain containing protein, expressed
Osa-miR444_miRProf_4	TGCAGTTGTTGTCTCAAGCT	LOC_Os02g36924	Os02g0579600	565	584	575	1	0	1	88	((((((((((((((((((((&))))))))))))))))))))	AGCUUGAGACAACAACUGCA&UGCAGUUGUUGUCUCAAGCU	MADS-box transcription factor 27 (OsMADS27) (RMADS218)	root	OsMADS27 regulates the root development in a NO3--Dependent manner and modulates the salt tolerance in rice (Oryza sativa L.).
Osa-miR444_miRProf_10	TGCAGTTGCTGTCTCAAGCTT	LOC_Os02g36924	Os02g0579600	564	584	575	0.855263	2	1	88	((((((((((((.((((((((&)))))))).))))))))))))	AAGCUUGAGACAACAACUGCA&UGCAGUUGCUGUCUCAAGCUU	MADS-box transcription factor 27 (OsMADS27) (RMADS218)	root	OsMADS27 regulates the root development in a NO3--Dependent manner and modulates the salt tolerance in rice (Oryza sativa L.).
Osa-miR444_miRProf_14	TGCAGTTGCTGTCTCAAGCT	LOC_Os02g36924	Os02g0579600	565	584	575	0.854447	2	1	88	(((((((((((.((((((((&)))))))).)))))))))))	AGCUUGAGACAACAACUGCA&UGCAGUUGCUGUCUCAAGCU	MADS-box transcription factor 27 (OsMADS27) (RMADS218)	root	OsMADS27 regulates the root development in a NO3--Dependent manner and modulates the salt tolerance in rice (Oryza sativa L.).
Osa-miR444_miRProf_5	TGCAGTTGTTGCCTCAAGCTT	LOC_Os02g36924	Os02g0579600	564	584	575	0.840849	2	1	88	(((((((((.(((((((((((&))))))))))).)))))))))	AAGCUUGAGACAACAACUGCA&UGCAGUUGUUGCCUCAAGCUU	MADS-box transcription factor 27 (OsMADS27) (RMADS218)	root	OsMADS27 regulates the root development in a NO3--Dependent manner and modulates the salt tolerance in rice (Oryza sativa L.).
Osa-miR444_miRProf_12	TGCAGTTGTTGCCTCAAGCT	LOC_Os02g36924	Os02g0579600	565	584	575	0.839674	2	1	88	((((((((.(((((((((((&))))))))))).))))))))	AGCUUGAGACAACAACUGCA&UGCAGUUGUUGCCUCAAGCU	MADS-box transcription factor 27 (OsMADS27) (RMADS218)	root	OsMADS27 regulates the root development in a NO3--Dependent manner and modulates the salt tolerance in rice (Oryza sativa L.).
Osa-miR444_miRProf_6	TTGTGGCTTTCTTGCAAGTTG	LOC_Os02g49840	Os02g0731200	634	654	645	1	0	1	370	(((((((((((((((((((((&)))))))))))))))))))))	CAACUUGCAAGAAAGCCACAA&UUGUGGCUUUCUUGCAAGUUG	MADS-box transcription factor 57 (OsMADS57)	tiller	The interaction between OsMADS57 and OsTB1 modulates rice tillering via DWARF14
Osa-miR444_miRProf_8	TGCAGTTGCTGCCTCAAGCT	LOC_Os03g01880	Os03g0109300	84	103	94	0.727041	5	1	227	((..((((((((((((.(((&))).))))))))))))..))	AGAAUGAGGCAGCAGCAGCA&UGCAGUUGCUGCCUCAAGCU	Probable cytokinin riboside 5'-monophosphate phosphoribohydrolase LOGL3 (EC 3.2.2.n1) (Protein LONELY GUY-like 3)
Osa-miR444_miRProf_14	TGCAGTTGCTGTCTCAAGCT	LOC_Os02g01280	Os02g0102900	1875	1894	1885	0.727763	5	2	141	(((.(((((.(((((((((.&.))))))))).))))).)))	AGCCUGAGAAAGCAGCUGCU&UGCAGUUGCUGUCUCAAGCU	OsCPn60beta2|OsCPn60b2|OSCPN
Osa-miR444_miRProf_2	TGTTGTCTCAAGCTTGCTGCC	LOC_Os03g32499	Os03g0439800	209	230	220	0.740554	4	2	93	((.(((.(((((((((.(((((&)))))-))))))))).))).))	GGGAGCCAGCUUGAGACCAACA&UGUUG-UCUCAAGCUUGCUGCC	expressed protein
Osa-miR444_miRProf_9	TGTTGTCTCAAGCTTGCTGC	LOC_Os03g32499	Os03g0439800	210	230	220	0.717033	4	2	93	(.(((.(((((((((.(((((&)))))-))))))))).))).)	GGAGCCAGCUUGAGACCAACA&UGUUG-UCUCAAGCUUGCUGC	expressed protein
Osa-miR444_miRProf_1	TGCAGTTGTTGTCTCAAGCTT	LOC_Os03g63750	Os03g0854500	772	791	782	0.755618	3.5	2	74	((((-((((((((((((.(((&))).)))))))))))).))))	AGGC-UGAGACAACAACAGCA&UGCAGUUGUUGUCUCAAGCUU	Heat stress transcription factor A-1 (Heat stress transcription factor 13) (OsHsf-13) (Heat stress transcription factor 3) (rHsf3)
Osa-miR444_miRProf_4	TGCAGTTGTTGTCTCAAGCT	LOC_Os03g63750	Os03g0854500	773	791	782	0.755043	3.5	2	74	(((-((((((((((((.(((&))).)))))))))))).)))	GGC-UGAGACAACAACAGCA&UGCAGUUGUUGUCUCAAGCU	Heat stress transcription factor A-1 (Heat stress transcription factor 13) (OsHsf-13) (Heat stress transcription factor 3) (rHsf3)
Osa-miR444_miRProf_17	GCAGTTGCTGCCTCAAGCTT	LOC_Os02g49080	Os02g0722700	766	784	776	0.701299	5	3	20	..(.(((((((((-((((((&)))))).))))))))).)..	UUGGUUGAGGCAG-AACUGC&GCAGUUGCUGCCUCAAGCUU	KH domain containing protein, putative, expressed
Osa-miR444_miRProf_13	GTTGTCTCAAGCTTGCTGCC	LOC_Os03g32499	Os03g0439800	209	229	219	0.745407	4	3	39	((.(((.(((((((((.((((&))))-))))))))).))).))	GGGAGCCAGCUUGAGACCAAC&GUUG-UCUCAAGCUUGCUGCC	expressed protein
Osa-miR444_miRProf_13	GTTGTCTCAAGCTTGCTGCC	LOC_Os05g43252	Os05g0508500	483	502	494	0.716535	5	3	170	(((.((((((((((((-(.((&)).).))))))))))))-)))	GGCGAGCAAGCUUGAG-CUAC&GUUGUCUCAAGCUUGCU-GCC	TRXH2|TRXH	resistance	A bacterial F-box effector suppresses SAR immunity through mediating the proteasomal degradation of OsTrxh2 in rice
Osa-miR444_miRProf_2	TGTTGTCTCAAGCTTGCTGCC	LOC_Os05g43252	Os05g0508500	483	503	495	0.707809	5	3	82	(((.((((((((((((-(.(((&))).).))))))))))))-)))	GGCGAGCAAGCUUGAG-CUACA&UGUUGUCUCAAGCUUGCU-GCC	TRXH2|TRXH	resistance	A bacterial F-box effector suppresses SAR immunity through mediating the proteasomal degradation of OsTrxh2 in rice
Osa-miR444_miRProf_17	GCAGTTGCTGCCTCAAGCTT	LOC_Os06g46410	Os06g0677800	3366	3383	3374	0.696104	5	3	10	(((((--(((((((((((((&)))))))))))))..)))))	AGGCU--AGGUAGCAGCUGU&GCAGUUGCUGCCUCAAGCUU	Auxin response factor 17	leaf	SPOC domain-containing protein Leaf inclination3 interacts with LIP1 to regulate rice leaf inclination through auxin signaling.
Osa-miR444_miRProf_13	GTTGTCTCAAGCTTGCTGCC	LOC_Os07g02340	Os07g0114300	73	93	83	0.729659	5	3	37	((.(((.(((((((((.((((&))))-))))))))).))).))	GGGAGCCAGCUUGAGGCCAAC&GUUG-UCUCAAGCUUGCUGCC	expressed protein
Osa-miR444_miRProf_8	TGCAGTTGCTGCCTCAAGCT	LOC_Os08g06510	Os08g0162400	1372	1391	1382	1	1	3	24	((((((((((((((((((((&))))))))))))))))))))	AGCUUGAGGCAGCAGCUGCA&UGCAGUUGCUGCCUCAAGCU	zinc finger, C3HC4 type domain containing protein, expressed
Osa-miR444_miRProf_3	TGCAGTTGCTGCCTCAAGCTT	LOC_Os08g06510	Os08g0162400	1371	1391	1382	1	1.5	3	24	(((((((((((((((((((((&)))))))))))))))))))))	GAGCUUGAGGCAGCAGCUGCA&UGCAGUUGCUGCCUCAAGCUU	zinc finger, C3HC4 type domain containing protein, expressed
Osa-miR444_miRProf_14	TGCAGTTGCTGTCTCAAGCT	LOC_Os08g06510	Os08g0162400	1372	1391	1382	1	2	3	24	((((((((((((((((((((&))))))))))))))))))))	AGCUUGAGGCAGCAGCUGCA&UGCAGUUGCUGUCUCAAGCU	zinc finger, C3HC4 type domain containing protein, expressed
Osa-miR444_miRProf_5	TGCAGTTGTTGCCTCAAGCTT	LOC_Os08g06510	Os08g0162400	1371	1391	1382	1	2.5	3	24	(((((((((((((((((((((&)))))))))))))))))))))	GAGCUUGAGGCAGCAGCUGCA&UGCAGUUGUUGCCUCAAGCUU	zinc finger, C3HC4 type domain containing protein, expressed
Osa-miR444_miRProf_4	TGCAGTTGTTGTCTCAAGCT	LOC_Os08g06510	Os08g0162400	1372	1391	1382	1	3	3	24	((((((((((((((((((((&))))))))))))))))))))	AGCUUGAGGCAGCAGCUGCA&UGCAGUUGUUGUCUCAAGCU	zinc finger, C3HC4 type domain containing protein, expressed
Osa-miR444_miRProf_1	TGCAGTTGTTGTCTCAAGCTT	LOC_Os08g06510	Os08g0162400	1371	1391	1382	1	3.5	3	24	(((((((((((((((((((((&)))))))))))))))))))))	GAGCUUGAGGCAGCAGCUGCA&UGCAGUUGUUGUCUCAAGCUU	zinc finger, C3HC4 type domain containing protein, expressed
Osa-miR444_miRProf_17	GCAGTTGCTGCCTCAAGCTT	LOC_Os12g17910	Os12g0277500	1364	1383	1374	0.711688	4.5	3	35	(((.(((((((.(((((((.&.))))))).))))))).)))	AAGGUUGGGGCUGCAACUGA&GCAGUUGCUGCCUCAAGCUU	T-complex protein, putative, expressed	seedling	OsCpn60alpha1, encoding the plastid chaperonin 60alpha subunit, is essential for folding of rbcL
Osa-miR447_miRProf_1	TATGGAAGAAATTGTAGTATT	LOC_Os01g57720	Os01g0786900	1098	1118	1109	0.796364	4.5	3	20	((((.((((((((((((((((&)))))))))))))))).))))	GAUGGUACAGUUUCUUUCAUG&UAUGGAAGAAAUUGUAGUAUU	ATG18E|ATG
Osa-miR528_miRProf_1	TGGAAGGGGCATGCAGAGGAG	LOC_Os07g38290	Os07g0570550|Os07g0570600	528	547	538	0.928412	2	2	185	(((((((((-(((((((((((&))))))))))).)))))))))	CUCCUCUGC-UGCCCCUUCCA&UGGAAGGGGCAUGCAGAGGAG	plastocyanin-like domain containing protein, putative, expressed
Osa-miR528_miRProf_6	TGGAAGGGGCATGCAGAGGA	LOC_Os07g38290	Os07g0570550|Os07g0570600	529	547	538	0.914489	2	2	185	((((((((-(((((((((((&))))))))))).))))))))	UCCUCUGC-UGCCCCUUCCA&UGGAAGGGGCAUGCAGAGGA	plastocyanin-like domain containing protein, putative, expressed
Osa-miR528_miRProf_1	TGGAAGGGGCATGCAGAGGAG	LOC_Os06g37150	Os06g0567900	2000	2020	2011	0.771812	3	3	8	((((((.((((((((.(((((&))))).)))))))).))))))	CUCCUCAGCAUGCCCAUUCCA&UGGAAGGGGCAUGCAGAGGAG	OsAAO2|Ascorbate_Oxidase_Genes
Osa-miR528_miRProf_6	TGGAAGGGGCATGCAGAGGA	LOC_Os06g37150	Os06g0567900	2001	2020	2011	0.75772	3	3	8	(((((.((((((((.(((((&))))).)))))))).)))))	UCCUCAGCAUGCCCAUUCCA&UGGAAGGGGCAUGCAGAGGA	OsAAO2|Ascorbate_Oxidase_Genes
Osa-miR528_miRProf_3	CCTGTGCTTGCCTCTTCCAT	LOC_Os08g07440	Os08g0171100|Os08g0171216	675	695	686	0.739691	5	3	18	((((.(((.(((((((((((.&.)))))))))))-))).))))	AUGGUAGAUGGCAAGCACGGA&CCUGUGCUUGCC-UCUUCCAU	AP2;EREBP68|AP2
Osa-miR529_miRProf_10	AGAAGAGAGAGAGTACAGCT	LOC_Os01g69830	Os01g0922600	1149	1168	1159	0.913408	2.5	2	47	..((((((((((((((((((&))))))))))))))))))..	AACUGUGCUCUCUCUCUUCU&AGAAGAGAGAGAGUACAGCU	Squamosa promoter-binding-like protein 2
Osa-miR529_miRProf_4	AGAAGAGAGAGAGTACAGCC	LOC_Os01g69830	Os01g0922600	1149	1168	1159	0.872	2.5	2	47	..((((((((((((((((((&))))))))))))))))))..	AACUGUGCUCUCUCUCUUCU&AGAAGAGAGAGAGUACAGCC	Squamosa promoter-binding-like protein 2
Osa-miR529_miRProf_9	AGAAGAGAGAGAGCACAGCCT	LOC_Os01g69830	Os01g0922600	1148	1168	1159	0.844282	3	2	47	...((((((((((((((((((&))))))))))))))))))...	CAACUGUGCUCUCUCUCUUCU&AGAAGAGAGAGAGCACAGCCU	Squamosa promoter-binding-like protein 2
Osa-miR529_miRProf_6	AGAAGAGAGAGAGTACAGCTT	LOC_Os01g69830	Os01g0922600	1148	1168	1159	0.891008	3.5	2	47	...((((((((((((((((((&))))))))))))))))))...	CAACUGUGCUCUCUCUCUUCU&AGAAGAGAGAGAGUACAGCUU	Squamosa promoter-binding-like protein 2
Osa-miR529_miRProf_1	AGAAGAGAGAGAGTACAGCCT	LOC_Os01g69830	Os01g0922600	1148	1168	1159	0.836317	3.5	2	47	...((((((((((((((((((&))))))))))))))))))...	CAACUGUGCUCUCUCUCUUCU&AGAAGAGAGAGAGUACAGCCU	Squamosa promoter-binding-like protein 2
Osa-miR529_miRProf_10	AGAAGAGAGAGAGTACAGCT	LOC_Os09g25900	Os09g0428000	1955	1973	1964	0.832402	1.5	2	93	((((-(((((((((((((((&))))))))))))))).))))	AGCU-UGCUCUCUCUCUUCU&AGAAGAGAGAGAGUACAGCU	Probable xyloglucan glycosyltransferase 2 (EC 2.4.1.-) (Cellulose synthase-like protein C2) (OsCslC2)
Osa-miR529_miRProf_6	AGAAGAGAGAGAGTACAGCTT	LOC_Os09g25900	Os09g0428000	1954	1973	1964	0.847411	2	2	93	(((((-(((((((((((((((&))))))))))))))).)))))	GAGCU-UGCUCUCUCUCUUCU&AGAAGAGAGAGAGUACAGCUU	Probable xyloglucan glycosyltransferase 2 (EC 2.4.1.-) (Cellulose synthase-like protein C2) (OsCslC2)
Osa-miR529_miRProf_2	AGAAGAGAGAGAGTACAGCCC	LOC_Os09g25900	Os09g0428000	1953	1973	1964	0.767157	2.5	2	93	((.(((-(((((((((((((((&))))))))))))))).)))-))	GGAGCU-UGCUCUCUCUCUUCU&AGAAGAGAGAGAGUACAGC-CC	Probable xyloglucan glycosyltransferase 2 (EC 2.4.1.-) (Cellulose synthase-like protein C2) (OsCslC2)
Osa-miR529_miRProf_4	AGAAGAGAGAGAGTACAGCC	LOC_Os09g25900	Os09g0428000	1955	1973	1964	0.76	2.5	2	93	.(((-(((((((((((((((&))))))))))))))).))).	AGCU-UGCUCUCUCUCUUCU&AGAAGAGAGAGAGUACAGCC	Probable xyloglucan glycosyltransferase 2 (EC 2.4.1.-) (Cellulose synthase-like protein C2) (OsCslC2)
Osa-miR529_miRProf_9	AGAAGAGAGAGAGCACAGCCT	LOC_Os09g25900	Os09g0428000	1953	1973	1964	0.756691	2.5	2	93	((.(((-(((((((((((((((&))))))))))))))).)))-))	GGAGCU-UGCUCUCUCUCUUCU&AGAAGAGAGAGAGCACAGC-CU	Probable xyloglucan glycosyltransferase 2 (EC 2.4.1.-) (Cellulose synthase-like protein C2) (OsCslC2)
Osa-miR529_miRProf_1	AGAAGAGAGAGAGTACAGCCT	LOC_Os09g25900	Os09g0428000	1953	1973	1964	0.744246	3	2	93	((.(((-(((((((((((((((&))))))))))))))).)))-))	GGAGCU-UGCUCUCUCUCUUCU&AGAAGAGAGAGAGUACAGC-CU	Probable xyloglucan glycosyltransferase 2 (EC 2.4.1.-) (Cellulose synthase-like protein C2) (OsCslC2)
Osa-miR529_miRProf_7	CTGTACCCTCTCTCTTCTTC	LOC_Os01g56680	Os01g0773700	171	189	181	0.722071	5	3	93	(((((((.(((((((((-((&)).))))))))).)))))))	GGAGGAGCGAGAGGGUG-AG&CUGUACCCUCUCUCUUCUUC	Photosystem II reaction center W protein, chloroplastic (PSII 6.1 kDa protein)
Osa-miR529_miRProf_5	GAAGAGAGAGAGTACAGCCT	LOC_Os01g69830	Os01g0922600	1148	1167	1158	0.834667	3.5	3	32	...(((((((((((((((((&)))))))))))))))))...	CAACUGUGCUCUCUCUCUUC&GAAGAGAGAGAGUACAGCCU	Squamosa promoter-binding-like protein 2
Osa-miR529_miRProf_2	AGAAGAGAGAGAGTACAGCCC	LOC_Os02g57160	Os02g0816600	2183	2201	2192	0.710784	4	3	50	((((((--(((((((((((((&)))))))))))))..))))))	GGGCUG--CUCUUUCUUUUCU&AGAAGAGAGAGAGUACAGCCC	ELMO/CED-12 family protein, putative, expressed
Osa-miR529_miRProf_6	AGAAGAGAGAGAGTACAGCTT	LOC_Os05g34710	Os05g0420000	560	579	570	0.692098	4	3	8	((((.(-((((((((((((((&)))))))))))))).).))))	GAGCCG-GCUCUCUCUCUUUU&AGAAGAGAGAGAGUACAGCUU	expressed protein
Osa-miR529_miRProf_8	GCTGTACCCTCTCTCTTCTT	LOC_Os05g47540	Os05g0548900	1807	1827	1818	0.706989	5	3	29	.(((((.(((((((((.(((.&.))).)))))))))-))))).	CAGAAGCAGAGAGGGUUCAGA&GCUGUACCCUCUCU-CUUCUU	CPuORF26 - conserved peptide uORF-containing transcript, expressed
Osa-miR529_miRProf_10	AGAAGAGAGAGAGTACAGCT	LOC_Os07g31300	Os07g0495200	720	740	731	0.756983	4	3	18	.(((((..(((((((((((((&)))))))))))))-.))))).	UGCUGUCCCUCUCUCUCUUUU&AGAAGAGAGAGAG-UACAGCU	RMtATPd1|RMTATP
Osa-miR529_miRProf_4	AGAAGAGAGAGAGTACAGCC	LOC_Os07g31300	Os07g0495200	720	740	731	0.712	4	3	18	.(((((..(((((((((((((&)))))))))))))-.))))).	UGCUGUCCCUCUCUCUCUUUU&AGAAGAGAGAGAG-UACAGCC	RMtATPd1|RMTATP
Osa-miR529_miRProf_6	AGAAGAGAGAGAGTACAGCTT	LOC_Os07g31300	Os07g0495200	719	740	731	0.73842	5	3	18	..(((((..(((((((((((((&)))))))))))))-.)))))..	UUGCUGUCCCUCUCUCUCUUUU&AGAAGAGAGAGAG-UACAGCUU	RMtATPd1|RMTATP
Osa-miR529_miRProf_10	AGAAGAGAGAGAGTACAGCT	LOC_Os08g39890	Os08g0509600	988	1007	998	1	0.5	3	29	((((((((((((((((((((&))))))))))))))))))))	AGCUGUGCUCUCUCUCUUCU&AGAAGAGAGAGAGUACAGCU	Squamosa promoter-binding-like protein 14	yield	Shaping a better rice plant
Osa-miR529_miRProf_6	AGAAGAGAGAGAGTACAGCTT	LOC_Os08g39890	Os08g0509600	987	1007	998	1	1	3	29	(((((((((((((((((((((&)))))))))))))))))))))	GAGCUGUGCUCUCUCUCUUCU&AGAAGAGAGAGAGUACAGCUU	Squamosa promoter-binding-like protein 14	yield	Shaping a better rice plant
Osa-miR529_miRProf_4	AGAAGAGAGAGAGTACAGCC	LOC_Os08g39890	Os08g0509600	988	1007	998	0.96	1.5	3	29	.(((((((((((((((((((&))))))))))))))))))).	AGCUGUGCUCUCUCUCUUCU&AGAAGAGAGAGAGUACAGCC	Squamosa promoter-binding-like protein 14	yield	Shaping a better rice plant
Osa-miR529_miRProf_9	AGAAGAGAGAGAGCACAGCCT	LOC_Os08g39890	Os08g0509600	987	1007	998	0.924574	2	3	29	..(((((((((((((((((((&)))))))))))))))))))..	GAGCUGUGCUCUCUCUCUUCU&AGAAGAGAGAGAGCACAGCCU	Squamosa promoter-binding-like protein 14	yield	Shaping a better rice plant
Osa-miR529_miRProf_1	AGAAGAGAGAGAGTACAGCCT	LOC_Os08g39890	Os08g0509600	987	1007	998	0.920716	2.5	3	29	..(((((((((((((((((((&)))))))))))))))))))..	GAGCUGUGCUCUCUCUCUUCU&AGAAGAGAGAGAGUACAGCCU	Squamosa promoter-binding-like protein 14	yield	Shaping a better rice plant
Osa-miR529_miRProf_2	AGAAGAGAGAGAGTACAGCCC	LOC_Os08g39890	Os08g0509600	987	1007	998	0.882353	2.5	3	29	..(((((((((((((((((((&)))))))))))))))))))..	GAGCUGUGCUCUCUCUCUUCU&AGAAGAGAGAGAGUACAGCCC	Squamosa promoter-binding-like protein 14	yield	Shaping a better rice plant
Osa-miR530_miRProf_4	TGCATTTGCACCTGCACCTT	LOC_Os02g47320	Os02g0701700	706	726	717	0.705722	5	2	44	((((.(((((.(((((((((.&.)))))))))-))))).))))	AAGGAGCAGGCUGCAAAUGUC&UGCAUUUGCA-CCUGCACCUU	vacuolar ATPase G subunit, putative, expressed
Osa-miR530_miRProf_4	TGCATTTGCACCTGCACCTT	LOC_Os01g01120	Os01g0101200	49	68	59	0.833787	4	3	19	.((((((((.((((((((((&)))))))))).)))))))).	CAGGUGCAGAUGCAGAUGCA&UGCAUUUGCACCUGCACCUU	enolase-phosphatase E1, putative, expressed
Osa-miR530_miRProf_3	TGCATTTGCACCTGCACCTA	LOC_Os01g01120	Os01g0101200	49	68	59	0.830189	4	3	19	.((((((((.((((((((((&)))))))))).)))))))).	CAGGUGCAGAUGCAGAUGCA&UGCAUUUGCACCUGCACCUA	enolase-phosphatase E1, putative, expressed
Osa-miR530_miRProf_4	TGCATTTGCACCTGCACCTT	LOC_Os02g14440	Os02g0240300	1093	1111	1102	0.746594	4.5	3	9	(((((-(((((((((.((((&)))).))))))))).)))))	GAGGU-CAGGUGCGACUGCA&UGCAUUUGCACCUGCACCUU	peroxidase precursor, putative, expressed
Osa-miR530_miRProf_5	TGCATTTGCACCTGCACTTT	LOC_Os02g14440	Os02g0240300	1093	1111	1102	0.720117	5	3	9	(((((-(((((((((.((((&)))).))))))))).)))))	GAGGU-CAGGUGCGACUGCA&UGCAUUUGCACCUGCACUUU	peroxidase precursor, putative, expressed
Osa-miR530_miRProf_3	TGCATTTGCACCTGCACCTA	LOC_Os02g14440	Os02g0240300	1093	1111	1102	0.716981	5	3	9	.((((-(((((((((.((((&)))).))))))))).)))).	GAGGU-CAGGUGCGACUGCA&UGCAUUUGCACCUGCACCUA	peroxidase precursor, putative, expressed
Osa-miR530_miRProf_4	TGCATTTGCACCTGCACCTT	LOC_Os11g04880	Os11g0145400	207	225	217	0.833787	3.5	3	86	((((((((((((-(((((((&))))))).))))))))))))	AAGGUGCGGGUG-AAGUGCA&UGCAUUUGCACCUGCACCUU	ubiquitin-like protein 5, putative, expressed
Osa-miR530_miRProf_5	TGCATTTGCACCTGCACTTT	LOC_Os11g04880	Os11g0145400	207	225	217	0.813411	4	3	86	((((((((((((-(((((((&))))))).))))))))))))	AAGGUGCGGGUG-AAGUGCA&UGCAUUUGCACCUGCACUUU	ubiquitin-like protein 5, putative, expressed
Osa-miR530_miRProf_3	TGCATTTGCACCTGCACCTA	LOC_Os11g04880	Os11g0145400	207	225	217	0.808625	4.5	3	86	.(((((((((((-(((((((&))))))).))))))))))).	AAGGUGCGGGUG-AAGUGCA&UGCAUUUGCACCUGCACCUA	ubiquitin-like protein 5, putative, expressed
Osa-miR530_miRProf_4	TGCATTTGCACCTGCACCTT	LOC_Os12g04924	Os12g0143100	254	272	264	0.833787	3.5	3	86	((((((((((((-(((((((&))))))).))))))))))))	AAGGUGCGGGUG-AAGUGCA&UGCAUUUGCACCUGCACCUU	ubiquitin-like protein 5, putative, expressed
Osa-miR530_miRProf_5	TGCATTTGCACCTGCACTTT	LOC_Os12g04924	Os12g0143100	254	272	264	0.813411	4	3	86	((((((((((((-(((((((&))))))).))))))))))))	AAGGUGCGGGUG-AAGUGCA&UGCAUUUGCACCUGCACUUU	ubiquitin-like protein 5, putative, expressed
Osa-miR530_miRProf_3	TGCATTTGCACCTGCACCTA	LOC_Os12g04924	Os12g0143100	254	272	264	0.808625	4.5	3	86	.(((((((((((-(((((((&))))))).))))))))))).	AAGGUGCGGGUG-AAGUGCA&UGCAUUUGCACCUGCACCUA	ubiquitin-like protein 5, putative, expressed
Osa-miR531_miRProf_1	CTCGCCGGGGCTGCGTGCCGCC	LOC_Os07g48870	Os07g0688200	95	116	107	0.797468	3	2	17	((((((.(((-((((((((((((&)))))))))))).)))-))))))	GGCGGCGACG-AGCUCCGGCGAG&CUCGCCGGGGCUGCGU-GCCGCC	MYB family transcription factor, putative, expressed
Osa-miR531_miRProf_5	CTCGCCGGGGCTGCGTGCCGC	LOC_Os07g48870	Os07g0688200	96	116	107	0.782692	3	2	17	(((((.(((-((((((((((((&)))))))))))).)))-)))))	GCGGCGACG-AGCUCCGGCGAG&CUCGCCGGGGCUGCGU-GCCGC	MYB family transcription factor, putative, expressed
Osa-miR531_miRProf_4	CTCGCCGGGGCTGCGTGCCG	LOC_Os07g48870	Os07g0688200	97	116	107	0.769547	3	2	17	((((.(((-((((((((((((&)))))))))))).)))-))))	CGGCGACG-AGCUCCGGCGAG&CUCGCCGGGGCUGCGU-GCCG	MYB family transcription factor, putative, expressed
Osa-miR531_miRProf_2	CTCGCCGGGGCTGCGTGCCGCCA	LOC_Os07g48870	Os07g0688200	94	116	107	0.782074	4	2	17	.((((((.(((-((((((((((((&)))))))))))).)))-)))))).	CGGCGGCGACG-AGCUCCGGCGAG&CUCGCCGGGGCUGCGU-GCCGCCA	MYB family transcription factor, putative, expressed
Osa-miR531_miRProf_3	CTCGCCGGGGCTGCGTGCCGCCAT	LOC_Os07g48870	Os07g0688200	93	116	107	0.767241	5	2	17	..((((((.(((-((((((((((((&)))))))))))).)))-))))))..	GCGGCGGCGACG-AGCUCCGGCGAG&CUCGCCGGGGCUGCGU-GCCGCCAU	MYB family transcription factor, putative, expressed
Osa-miR531_miRProf_4	CTCGCCGGGGCTGCGTGCCG	LOC_Os11g45740	Os11g0684000	220	237	228	0.691358	3.5	2	51	((((-((-((((((((((((&)))))))))))).)).))))	CGGC-UG-AGCUCCGGCGAG&CUCGCCGGGGCUGCGUGCCG	Transcription factor JAMYB (OsJAMyb)	root	Role of the rice transcription factor JAmyb in abiotic stress response
Osa-miR531_miRProf_6	CGCCGGGGCTGCGTGCCGCC	LOC_Os03g22370	Os03g0343900	328	346	337	0.726378	5	3	24	(((((-(.(((((.((((((&)))))).))))).).)))))	GGCGG-AGGCGGCGCCGGCG&CGCCGGGGCUGCGUGCCGCC	PSBX|PSB
Osa-miR531_miRProf_6	CGCCGGGGCTGCGTGCCGCC	LOC_Os03g36900	Os03g0566500	1152	1172	1162	0.759843	5	3	23	(((.((((((.(((.((((((&))))))-))).)))))).)))	GGCCGCACGCUGCCGCCGGCG&CGCCGG-GGCUGCGUGCCGCC	expressed protein
Osa-miR531_miRProf_4	CTCGCCGGGGCTGCGTGCCG	LOC_Os04g53190	Os04g0623300	2038	2058	2048	0.72428	5	3	14	((((((.((((.(((((((((&)))))))))-)))).))))))	UGGCACUUGGCACCCGGCGAG&CUCGCCGGG-GCUGCGUGCCG	Polyamine oxidase 3 (OsPAO3) (EC 1.5.3.-)
Osa-miR531_miRProf_9	TCGCCGGGGCTGCGTGCCGCCA	LOC_Os06g36000	Os06g0553700	50	70	62	0.714549	5	3	15	(((((((((((((-(((((((.&.))))))).)))))))))))))	UGGCGGCGUGCAG-UCCGGCGU&UCGCCGGGGCUGCGUGCCGCCA	ERF122|ERF
Osa-miR531_miRProf_7	TCGCCGGGGCTGCGTGCCGC	LOC_Os06g36000	Os06g0553700	52	70	62	0.692308	5	3	15	(((((((((((-(((((((.&.))))))).)))))))))))	GCGGCGUGCAG-UCCGGCGU&UCGCCGGGGCUGCGUGCCGC	ERF122|ERF
Osa-miR531_miRProf_7	TCGCCGGGGCTGCGTGCCGC	LOC_Os08g16830	Os08g0269700	494	515	506	0.781377	4.5	3	24	(((((.(((.((((((((((((&))))))))))))-)))-)))))	GCGGCGAUGCCAGCUCCGGCGA&UCGCCGGGGCUG-CGU-GCCGC	retrotransposon protein, putative, SINE subclass, expressed
Osa-miR531_miRProf_1	CTCGCCGGGGCTGCGTGCCGCC	LOC_Os09g30030	Os09g0477100	306	327	318	0.911392	2.5	3	13	((((((((.(((((((((((((&))))))))))))).))))))))	GGCGGCGCCCGGCCCCGGCGAG&CUCGCCGGGGCUGCGUGCCGCC	expressed protein
Osa-miR531_miRProf_5	CTCGCCGGGGCTGCGTGCCGC	LOC_Os09g30030	Os09g0477100	307	327	318	0.903846	2.5	3	13	(((((((.(((((((((((((&))))))))))))).)))))))	GCGGCGCCCGGCCCCGGCGAG&CUCGCCGGGGCUGCGUGCCGC	expressed protein
Osa-miR531_miRProf_4	CTCGCCGGGGCTGCGTGCCG	LOC_Os09g30030	Os09g0477100	308	327	318	0.899177	2.5	3	13	((((((.(((((((((((((&))))))))))))).))))))	CGGCGCCCGGCCCCGGCGAG&CUCGCCGGGGCUGCGUGCCG	expressed protein
Osa-miR531_miRProf_2	CTCGCCGGGGCTGCGTGCCGCCA	LOC_Os09g30030	Os09g0477100	305	327	318	0.892794	3.5	3	13	.((((((((.(((((((((((((&))))))))))))).)))))))).	CGGCGGCGCCCGGCCCCGGCGAG&CUCGCCGGGGCUGCGUGCCGCCA	expressed protein
Osa-miR531_miRProf_3	CTCGCCGGGGCTGCGTGCCGCCAT	LOC_Os09g30030	Os09g0477100	304	327	318	0.875862	4.5	3	13	..((((((((.(((((((((((((&))))))))))))).))))))))..	GCGGCGGCGCCCGGCCCCGGCGAG&CUCGCCGGGGCUGCGUGCCGCCAU	expressed protein
Osa-miR531_miRProf_6	CGCCGGGGCTGCGTGCCGCC	LOC_Os11g05010	Os11g0147500	1716	1736	1727	0.816929	4.5	3	18	((((((.((((.(((((((((&))))))))).))))-))))))	GGCGGCGGCGCUGCUCCGGCG&CGCCGGGGCUGCGU-GCCGCC	heavy-metal-associated domain-containing protein, putative, expressed
Osa-miR531_miRProf_6	CGCCGGGGCTGCGTGCCGCC	LOC_Os12g05040	Os12g0144600	1695	1715	1706	0.816929	4.5	3	18	((((((.((((.(((((((((&))))))))).))))-))))))	GGCGGCGGCGCUGCUCCGGCG&CGCCGGGGCUGCGU-GCCGCC	heavy-metal-associated domain-containing protein, putative, expressed
Osa-miR535_miRProf_8	TGACAAGGAGAGAGAGCACGC	LOC_Os01g69830	Os01g0922600	1151	1172	1162	0.764286	4.5	2	47	.(((((((((((((((.(((((&)))))-))))))))))))))).	CUGUGCUCUCUCUCUUCUGUCA&UGACA-AGGAGAGAGAGCACGC	Squamosa promoter-binding-like protein 2
Osa-miR535_miRProf_11	GACAACGAGAGAGAGCACGC	LOC_Os03g61970	Os03g0836000	1338	1355	1347	0.712121	3.5	2	284	((((((-((((((-((((((&)))))).)))))).))))))	GUGUGC-CUCUCU-GUUGUC&GACAACGAGAGAGAGCACGC	Actin-3
Osa-miR535_miRProf_10	TGACGACGAGAGAGAGCACGC	LOC_Os01g08260	Os01g0177900	1990	2011	2001	0.702326	4	3	38	((((-(((.((((((.(((((((&)))))))-))))))-))).))))	GCGU-CUCUUCUCUCUGUCGUCA&UGACGAC-GAGAGA-GAGCACGC	ABC transporter G family member 31 (OsABCG31) (Pleiotropic drug resistance protein 6) (OsPDR6)	growth	Cuticular Defects in Oryza sativa ATP-binding Cassette Transporter G31 Mutant Plants Cause Dwarfism, Elevated Defense Responses and Pathogen Resistance.
Osa-miR535_miRProf_8	TGACAAGGAGAGAGAGCACGC	LOC_Os02g04680	Os02g0139400	1963	1984	1974	0.75	4	3	35	((.(((((((((((((.(((((&)))))-))))))))))))).))	GCAUGCUCUCUCUCUUCUGUCA&UGACA-AGGAGAGAGAGCACGC	Squamosa promoter-binding-like protein 3	transcription factor	OsSPL3, a SBP-Domain Protein, Regulates Crown Root Development in Rice.
Osa-miR535_miRProf_10	TGACGACGAGAGAGAGCACGC	LOC_Os06g15360	Os06g0264300	69	88	79	0.772093	4	3	66	(((.((((((-((((((((((&)))))))))).)))))).)))	GUGCGCUCUC-CUCGUCGUCG&UGACGACGAGAGAGAGCACGC	RAD23 DNA repair protein, putative, expressed
Osa-miR535_miRProf_6	GTGCTTTCTCCCGTTGTCAC	LOC_Os06g22050	Os06g0326200	946	965	956	0.84	5	3	18	((((((..((((((((((((&))))))))))))..))))))	GUGGCGCGGGGAGGAGGCAC&GUGCUUUCUCCCGUUGUCAC	GCRP2 - Glycine and cysteine rich family protein precursor, putative, expressed
Osa-miR535_miRProf_8	TGACAAGGAGAGAGAGCACGC	LOC_Os06g45310	Os06g0663500	852	873	863	0.888095	3	3	34	((((((((((((((((.(((((&)))))-))))))))))))))))	GCGUGCUCUCUCUCUUCUGUCA&UGACA-AGGAGAGAGAGCACGC	Squamosa promoter-binding-like protein 11
Osa-miR535_miRProf_10	TGACGACGAGAGAGAGCACGC	LOC_Os06g45310	Os06g0663500	852	873	863	0.818605	4	3	34	((((((((((((((.((.((((&))))-)).))))))))))))))	GCGUGCUCUCUCUCUUCUGUCA&UGAC-GACGAGAGAGAGCACGC	Squamosa promoter-binding-like protein 11
Osa-miR535_miRProf_8	TGACAAGGAGAGAGAGCACGC	LOC_Os09g31438	Os09g0491532	806	828	818	0.797619	4	3	38	((.((((((((((((((.(((((&)))))-))))))))))))))-))	GCUGUGCUCUCUCUCUUCUGUCA&UGACA-AGGAGAGAGAGCAC-GC	Squamosa promoter-binding-like protein 17
Osa-miR535_miRProf_10	TGACGACGAGAGAGAGCACGC	LOC_Os09g31438	Os09g0491532	806	828	818	0.730233	5	3	38	((.((((((((((((.((.((((&))))-)).))))))))))))-))	GCUGUGCUCUCUCUCUUCUGUCA&UGAC-GACGAGAGAGAGCAC-GC	Squamosa promoter-binding-like protein 17
Osa-miR812_miRProf_26	ACGGTCAAATGTTAGACACGGA	LOC_Os06g38210	Os06g0580100	2503	2523	2515	0.723684	4	1	974	((((((((.(((-(((((((((&))))))))).))).))))))))	UCCGUGUCCAAC-UUUGACUGU&ACGGUCAAAUGUUAGACACGGA	expressed protein
Osa-miR812_miRProf_26	ACGGTCAAATGTTAGACACGGA	LOC_Os01g06740	Os01g0160800	1194	1215	1206	0.842105	3	2	314	((((((((.(((((((((((((&))))))))))))).))))))))	UCCGUGUCCAACGUUUGACUGU&ACGGUCAAAUGUUAGACACGGA	ribosome inactivating protein, putative, expressed	defense	Involvement of OsRIP1, a ribosome-inactivating protein from rice, in plant defense against Nilaparvata lugens.
Osa-miR812_miRProf_10	GAACGGTCAAATGTTAGACACGGA	LOC_Os01g06740	Os01g0160800	1194	1217	1208	0.770335	5	2	401	((((((((.(((((((((((((.(&).))))))))))))).))))))))	UCCGUGUCCAACGUUUGACUGUCC&GAACGGUCAAAUGUUAGACACGGA	ribosome inactivating protein, putative, expressed	defense	Involvement of OsRIP1, a ribosome-inactivating protein from rice, in plant defense against Nilaparvata lugens.
Osa-miR812_miRProf_4	ACGGAAAATCATGGCTGCACTTA	LOC_Os02g07960	Os02g0176100	3462	3484	3475	0.987374	0.5	2	69	(((((((((((((((((((((((&)))))))))))))))))))))))	UAAGUGUAGCCAUGAUUUUCCGU&ACGGAAAAUCAUGGCUGCACUUA	STRUBBELIG-RECEPTOR FAMILY 3 precursor, putative, expressed
Osa-miR812_miRProf_18	ACGGAAAATCATGGCTGCACT	LOC_Os02g07960	Os02g0176100	3464	3484	3475	0.986631	0.5	2	69	(((((((((((((((((((((&)))))))))))))))))))))	AGUGUAGCCAUGAUUUUCCGU&ACGGAAAAUCAUGGCUGCACU	STRUBBELIG-RECEPTOR FAMILY 3 precursor, putative, expressed
Osa-miR812_miRProf_6	ACGGAAAATCATGGCTGCACTTAA	LOC_Os02g07960	Os02g0176100	3461	3484	3475	0.985222	0.5	2	69	((((((((((((((((((((((((&))))))))))))))))))))))))	UUAAGUGUAGCCAUGAUUUUCCGU&ACGGAAAAUCAUGGCUGCACUUAA	STRUBBELIG-RECEPTOR FAMILY 3 precursor, putative, expressed
Osa-miR812_miRProf_11	ACGGAAAATCATGGCTGCACTT	LOC_Os02g07960	Os02g0176100	3463	3484	3475	0.981723	0.5	2	69	((((((((((((((((((((((&))))))))))))))))))))))	AAGUGUAGCCAUGAUUUUCCGU&ACGGAAAAUCAUGGCUGCACUU	STRUBBELIG-RECEPTOR FAMILY 3 precursor, putative, expressed
Osa-miR812_miRProf_3	ACGAACGGTTAAAGTTGGACGCGG	LOC_Os02g23823	Os02g0433600	384	408	399	0.793651	4.5	2	64	(((((((((((.(((((((((.(((&))).)))))))))-)))))))))))	CCGUGUCCAACGUUUGACCGUCCGU&ACGAACGGUUAAA-GUUGGACGCGG	helix-loop-helix DNA-binding domain containing protein, expressed
Osa-miR812_miRProf_25	ACGAACGGTTAAAGTTGGACGC	LOC_Os02g23823	Os02g0433600	386	408	399	0.778646	4.5	2	64	(((((((((.(((((((((.(((&))).)))))))))-)))))))))	GUGUCCAACGUUUGACCGUCCGU&ACGAACGGUUAAA-GUUGGACGC	helix-loop-helix DNA-binding domain containing protein, expressed
Osa-miR812_miRProf_9	ACGAACGGTTAAAGTTGGACG	LOC_Os02g23823	Os02g0433600	387	408	399	0.754286	4.5	2	64	((((((((.(((((((((.(((&))).)))))))))-))))))))	UGUCCAACGUUUGACCGUCCGU&ACGAACGGUUAAA-GUUGGACG	helix-loop-helix DNA-binding domain containing protein, expressed
Osa-miR812_miRProf_5	ACGGATGATTAAAGTTGGACACGG	LOC_Os02g23823	Os02g0433600	384	408	399	0.8125	5	2	64	(((((((((((.(((((.(((((((&))))))).)))))-)))))))))))	CCGUGUCCAACGUUUGACCGUCCGU&ACGGAUGAUUAAA-GUUGGACACGG	helix-loop-helix DNA-binding domain containing protein, expressed
Osa-miR812_miRProf_22	ACGGATGATTAAAGTTGGACAC	LOC_Os02g23823	Os02g0433600	386	408	399	0.799443	5	2	64	(((((((((.(((((.(((((((&))))))).)))))-)))))))))	GUGUCCAACGUUUGACCGUCCGU&ACGGAUGAUUAAA-GUUGGACAC	helix-loop-helix DNA-binding domain containing protein, expressed
Osa-miR812_miRProf_14	ACGGACGATTAAAGTTGGGCATG	LOC_Os02g23823	Os02g0433600	385	408	399	0.74505	5	2	64	((((((((((.(((((.(((((((&))))))).)))))-))))))))))	CGUGUCCAACGUUUGACCGUCCGU&ACGGACGAUUAAA-GUUGGGCAUG	helix-loop-helix DNA-binding domain containing protein, expressed
Osa-miR812_miRProf_17	CGGAAAATCATGGCTGCACT	LOC_Os03g08720	Os03g0185700	1532	1551	1542	0.798319	4	2	41	((((((((((((((((((((&))))))))))))))))))))	AGUGUAGUCGUGGUUUUUCG&CGGAAAAUCAUGGCUGCACU	transferase family protein, putative, expressed
Osa-miR812_miRProf_15	CGGAAAATCATGGCTGCACTT	LOC_Os03g08720	Os03g0185700	1531	1551	1542	0.797814	4	2	41	(((((((((((((((((((((&)))))))))))))))))))))	AAGUGUAGUCGUGGUUUUUCG&CGGAAAAUCAUGGCUGCACUU	transferase family protein, putative, expressed
Osa-miR812_miRProf_3	ACGAACGGTTAAAGTTGGACGCGG	LOC_Os03g12620	Os03g0227400	1604	1628	1619	0.755102	5	2	64	(((((((((((.(((((((((.(((&))).)))))))))-)))))))))))	CCGUGUCUAACGUUUGACCGUCCGU&ACGAACGGUUAAA-GUUGGACGCGG	glycosyl hydrolases family 17, putative, expressed
Osa-miR812_miRProf_25	ACGAACGGTTAAAGTTGGACGC	LOC_Os03g12620	Os03g0227400	1606	1628	1619	0.71875	5	2	64	(((((((((.(((((((((.(((&))).)))))))))-)))))))))	GUGUCUAACGUUUGACCGUCCGU&ACGAACGGUUAAA-GUUGGACGC	glycosyl hydrolases family 17, putative, expressed
Osa-miR812_miRProf_7	GACGGACGATTAAAGTTGGGCA	LOC_Os03g12620	Os03g0227400	1607	1629	1620	0.70202	5	2	39	((((((((.(((((.((((((((&)))))))).)))))-))))))))	UGUCUAACGUUUGACCGUCCGUC&GACGGACGAUUAAA-GUUGGGCA	glycosyl hydrolases family 17, putative, expressed
Osa-miR812_miRProf_26	ACGGTCAAATGTTAGACACGGA	LOC_Os09g32940	Os09g0506900	1524	1545	1536	0.9	2	2	75	((((((((.(((((((((((((&))))))))))))).))))))))	UCCGUGUCCAACGUUUGACCGU&ACGGUCAAAUGUUAGACACGGA	expressed protein
Osa-miR812_miRProf_26	ACGGTCAAATGTTAGACACGGA	LOC_Os11g09260	Os11g0199000	893	914	905	0.942105	1.5	2	50	((((((((((((((((((((((&))))))))))))))))))))))	UUCGUGUCUAACGUUUGACCGU&ACGGUCAAAUGUUAGACACGGA	expressed protein
Osa-miR812_miRProf_26	ACGGTCAAATGTTAGACACGGA	LOC_Os12g09570	Os12g0197400	2765	2785	2776	0.710526	4	2	314	((((((-(.(((((((((((((&))))))))))))).).))))))	UCCGUG-CCAACGUUUGACUGU&ACGGUCAAAUGUUAGACACGGA	GTP binding protein, putative, expressed
Osa-miR812_miRProf_17	CGGAAAATCATGGCTGCACT	LOC_Os02g07960	Os02g0176100	3464	3483	3474	0.983193	0.5	3	29	((((((((((((((((((((&))))))))))))))))))))	AGUGUAGCCAUGAUUUUCCG&CGGAAAAUCAUGGCUGCACU	STRUBBELIG-RECEPTOR FAMILY 3 precursor, putative, expressed
Osa-miR812_miRProf_15	CGGAAAATCATGGCTGCACTT	LOC_Os02g07960	Os02g0176100	3463	3483	3474	0.978142	0.5	3	29	(((((((((((((((((((((&)))))))))))))))))))))	AAGUGUAGCCAUGAUUUUCCG&CGGAAAAUCAUGGCUGCACUU	STRUBBELIG-RECEPTOR FAMILY 3 precursor, putative, expressed
Osa-miR812_miRProf_19	TGGCTGCACTTAAAATGGGAC	LOC_Os02g07960	Os02g0176100	3453	3473	3464	0.992	1	3	22	(((((((((((((((((((((&)))))))))))))))))))))	GUCCCAUUUUAAGUGUAGCCA&UGGCUGCACUUAAAAUGGGAC	STRUBBELIG-RECEPTOR FAMILY 3 precursor, putative, expressed
Osa-miR812_miRProf_21	CGGATGATTAAAGTTGGACAC	LOC_Os02g07960	Os02g0176100	3483	3503	3494	0.891813	2	3	11	(((.(((((((((((((((((&))))))))))))))))).)))	GUGCCCAACUUUAAUCGUCCG&CGGAUGAUUAAAGUUGGACAC	STRUBBELIG-RECEPTOR FAMILY 3 precursor, putative, expressed
Osa-miR812_miRProf_26	ACGGTCAAATGTTAGACACGGA	LOC_Os02g23823	Os02g0433600	383	404	395	0.9	2	3	23	((((((((.(((((((((((((&))))))))))))).))))))))	UCCGUGUCCAACGUUUGACCGU&ACGGUCAAAUGUUAGACACGGA	helix-loop-helix DNA-binding domain containing protein, expressed
Osa-miR812_miRProf_10	GAACGGTCAAATGTTAGACACGGA	LOC_Os02g23823	Os02g0433600	383	406	397	0.822967	4	3	17	((((((((.(((((((((((((.(&).))))))))))))).))))))))	UCCGUGUCCAACGUUUGACCGUCC&GAACGGUCAAAUGUUAGACACGGA	helix-loop-helix DNA-binding domain containing protein, expressed
Osa-miR812_miRProf_7	GACGGACGATTAAAGTTGGGCA	LOC_Os02g23823	Os02g0433600	387	409	400	0.760101	4.5	3	20	((((((((.(((((.((((((((&)))))))).)))))-))))))))	UGUCCAACGUUUGACCGUCCGUC&GACGGACGAUUAAA-GUUGGGCA	helix-loop-helix DNA-binding domain containing protein, expressed
Osa-miR812_miRProf_1	GACGGACGATTAAAGTTGGGCATG	LOC_Os02g23823	Os02g0433600	385	409	400	0.773672	5	3	20	((((((((((.(((((.((((((((&)))))))).)))))-))))))))))	CGUGUCCAACGUUUGACCGUCCGUC&GACGGACGAUUAAA-GUUGGGCAUG	helix-loop-helix DNA-binding domain containing protein, expressed
Osa-miR812_miRProf_26	ACGGTCAAATGTTAGACACGGA	LOC_Os03g12620	Os03g0227400	1603	1624	1615	0.986842	2	3	23	.(((((((((((((((((((((&))))))))))))))))))))).	GCCGUGUCUAACGUUUGACCGU&ACGGUCAAAUGUUAGACACGGA	glycosyl hydrolases family 17, putative, expressed
Osa-miR812_miRProf_10	GAACGGTCAAATGTTAGACACGGA	LOC_Os03g12620	Os03g0227400	1603	1626	1617	0.901914	4	3	17	.(((((((((((((((((((((.(&).))))))))))))))))))))).	GCCGUGUCUAACGUUUGACCGUCC&GAACGGUCAAAUGUUAGACACGGA	glycosyl hydrolases family 17, putative, expressed
Osa-miR812_miRProf_23	AAGACGGACAATCAAACGTTGGAC	LOC_Os03g12620	Os03g0227400	1608	1631	1622	0.833333	4.5	3	10	(((((((((((((..(((((((((&)))))))))..)))))))))))))	GUCUAACGUUUGACCGUCCGUCUU&AAGACGGACAAUCAAACGUUGGAC	glycosyl hydrolases family 17, putative, expressed
Osa-miR812_miRProf_13	AAGACGGATGATTAAAGTTGGACA	LOC_Os03g12620	Os03g0227400	1607	1631	1622	0.748705	5	3	10	((((((((.(((((.((((((((((&)))))))))).)))))-))))))))	UGUCUAACGUUUGACCGUCCGUCUU&AAGACGGAUGAUUAAA-GUUGGACA	glycosyl hydrolases family 17, putative, expressed
Osa-miR812_miRProf_10	GAACGGTCAAATGTTAGACACGGA	LOC_Os03g24730	Os03g0362200	84	107	98	0.770335	5	3	28	((((((((.(((((((((((((.(&).))))))))))))).))))))))	UCCGUGUCCAACGUUUGACUGUCC&GAACGGUCAAAUGUUAGACACGGA	expressed protein
Osa-miR812_miRProf_15	CGGAAAATCATGGCTGCACTT	LOC_Os03g50620	Os03g0714400	1095	1114	1105	0.715847	3	3	11	((((((((-((((.(((((((&))))))).)))).))))))))	AAGUGCAG-CAUGUUUUUCCG&CGGAAAAUCAUGGCUGCACUU	ATP binding protein, putative, expressed
Osa-miR812_miRProf_17	CGGAAAATCATGGCTGCACT	LOC_Os03g50620	Os03g0714400	1096	1114	1105	0.714286	3	3	11	(((((((-((((.(((((((&))))))).)))).)))))))	AGUGCAG-CAUGUUUUUCCG&CGGAAAAUCAUGGCUGCACU	ATP binding protein, putative, expressed
Osa-miR812_miRProf_4	ACGGAAAATCATGGCTGCACTTA	LOC_Os03g50620	Os03g0714400	1094	1115	1106	0.712121	4	3	38	(((((((((-((((.(((((((.&.))))))).)))).)))))))))	UAAGUGCAG-CAUGUUUUUCCGC&ACGGAAAAUCAUGGCUGCACUUA	ATP binding protein, putative, expressed
Osa-miR812_miRProf_11	ACGGAAAATCATGGCTGCACTT	LOC_Os03g50620	Os03g0714400	1095	1115	1106	0.699739	4	3	38	((((((((-((((.(((((((.&.))))))).)))).))))))))	AAGUGCAG-CAUGUUUUUCCGC&ACGGAAAAUCAUGGCUGCACUU	ATP binding protein, putative, expressed
Osa-miR812_miRProf_18	ACGGAAAATCATGGCTGCACT	LOC_Os03g50620	Os03g0714400	1096	1115	1106	0.697861	4	3	38	(((((((-((((.(((((((.&.))))))).)))).)))))))	AGUGCAG-CAUGUUUUUCCGC&ACGGAAAAUCAUGGCUGCACU	ATP binding protein, putative, expressed
Osa-miR812_miRProf_6	ACGGAAAATCATGGCTGCACTTAA	LOC_Os03g50620	Os03g0714400	1093	1115	1106	0.699507	5	3	38	.(((((((((-((((.(((((((.&.))))))).)))).))))))))).	AUAAGUGCAG-CAUGUUUUUCCGC&ACGGAAAAUCAUGGCUGCACUUAA	ATP binding protein, putative, expressed
Osa-miR812_miRProf_10	GAACGGTCAAATGTTAGACACGGA	LOC_Os04g33720	Os04g0413200	1947	1970	1961	0.729665	2.5	3	15	(((.((((.(((((((((((((((&))))))))))))))).)))).)))	UUCAUGUCCAACAUUUGACCGUUC&GAACGGUCAAAUGUUAGACACGGA	Beta-fructofuranosidase, insoluble isoenzyme 3 (EC 3.2.1.26) (Cell wall beta-fructosidase 3) (Invertase 3) (OsCIN3) (Sucrose hydrolase 3)	starch	Cold-induced repression of the rice anther-specific cell wall invertase gene OSINV4 is correlated with sucrose accumulation and pollen sterility
Osa-miR812_miRProf_25	ACGAACGGTTAAAGTTGGACGC	LOC_Os06g50146	Os06g0715400	1238	1259	1250	0.763021	4.5	3	64	(((((((((((((((.((.(((&))).)).)))))))))))))))	GUGUCCAACUUUAACGGUCCGU&ACGAACGGUUAAAGUUGGACGC	calcium-dependent protein kinase CPK1 adapter protein 2, putative, expressed
Osa-miR812_miRProf_9	ACGAACGGTTAAAGTTGGACG	LOC_Os06g50146	Os06g0715400	1239	1259	1250	0.737143	4.5	3	64	((((((((((((((.((.(((&))).)).))))))))))))))	UGUCCAACUUUAACGGUCCGU&ACGAACGGUUAAAGUUGGACG	calcium-dependent protein kinase CPK1 adapter protein 2, putative, expressed
Osa-miR812_miRProf_22	ACGGATGATTAAAGTTGGACAC	LOC_Os06g50146	Os06g0715400	1238	1259	1250	0.86351	5	3	64	((((((((((((((..((((((&))))))..))))))))))))))	GUGUCCAACUUUAACGGUCCGU&ACGGAUGAUUAAAGUUGGACAC	calcium-dependent protein kinase CPK1 adapter protein 2, putative, expressed
Osa-miR812_miRProf_21	CGGATGATTAAAGTTGGACAC	LOC_Os06g50146	Os06g0715400	1238	1258	1249	0.862573	5	3	11	((((((((((((((..(((((&)))))..))))))))))))))	GUGUCCAACUUUAACGGUCCG&CGGAUGAUUAAAGUUGGACAC	calcium-dependent protein kinase CPK1 adapter protein 2, putative, expressed
Osa-miR812_miRProf_14	ACGGACGATTAAAGTTGGGCATG	LOC_Os06g50146	Os06g0715400	1237	1259	1250	0.79703	5	3	64	(((((((((((((((..((((((&))))))..)))))))))))))))	CGUGUCCAACUUUAACGGUCCGU&ACGGACGAUUAAAGUUGGGCAUG	calcium-dependent protein kinase CPK1 adapter protein 2, putative, expressed
Osa-miR812_miRProf_3	ACGAACGGTTAAAGTTGGACGCGG	LOC_Os06g50146	Os06g0715400	1236	1259	1250	0.730159	5	3	64	(((((((((((((((((.((.(((&))).)).)))))))))))))))))	UCGUGUCCAACUUUAACGGUCCGU&ACGAACGGUUAAAGUUGGACGCGG	calcium-dependent protein kinase CPK1 adapter protein 2, putative, expressed
Osa-miR812_miRProf_10	GAACGGTCAAATGTTAGACACGGA	LOC_Os09g32940	Os09g0506900	1524	1547	1538	0.822967	5	3	25	((((((((.(((((((((((((..&..))))))))))))).))))))))	UCCGUGUCCAACGUUUGACCGUCU&GAACGGUCAAAUGUUAGACACGGA	expressed protein
Osa-miR812_miRProf_26	ACGGTCAAATGTTAGACACGGA	LOC_Os10g10170	Os10g0181200	1281	1302	1293	0.747368	3	3	50	(((.((((.(((((((((((((&))))))))))))).)))).)))	UCCAUGUCCAACGUUUGACCGU&ACGGUCAAAUGUUAGACACGGA	PPR repeat domain containing protein, putative, expressed
Osa-miR812_miRProf_22	ACGGATGATTAAAGTTGGACAC	LOC_Os11g31690	Os11g0517200	1645	1667	1658	0.844011	4	3	13	(((((((((.(((((((((((((&)))))))))))))-)))))))))	GUGUCCAACGUUUGAUUGUCCGU&ACGGAUGAUUAAA-GUUGGACAC	expressed protein
Osa-miR812_miRProf_5	ACGGATGATTAAAGTTGGACACGG	LOC_Os11g31690	Os11g0517200	1643	1667	1658	0.805288	4.5	3	13	(((((((((((.(((((((((((((&)))))))))))))-)))))))))))	CUGUGUCCAACGUUUGAUUGUCCGU&ACGGAUGAUUAAA-GUUGGACACGG	expressed protein
Osa-miR812_miRProf_14	ACGGACGATTAAAGTTGGGCATG	LOC_Os11g31690	Os11g0517200	1644	1667	1658	0.764851	5	3	13	.(((((((((.(((((((((((((&)))))))))))))-))))))))).	UGUGUCCAACGUUUGAUUGUCCGU&ACGGACGAUUAAA-GUUGGGCAUG	expressed protein
Osa-miR812_miRProf_26	ACGGTCAAATGTTAGACACGGA	LOC_Os11g31690	Os11g0517200	1642	1663	1654	0.721053	4.5	4	1	((((((((.(((((((((((((&))))))))))))).))))))))	UCUGUGUCCAACGUUUGAUUGU&ACGGUCAAAUGUUAGACACGGA	expressed protein
Osa-miR820_miRProf_1	TCGGCCTCGTGGATGGACCAG	LOC_Os03g03670	Os03g0128800	857	877	868	0.704595	5	2	84	(((..((.((((((((((((.&.)))))))))))).))..)))	CUGCGCCCUCCGCGAGGCCGC&UCGGCCUCGUGGAUGGACCAG	expressed protein
Osa-miR820_miRProf_1	TCGGCCTCGTGGATGGACCAG	LOC_Os11g37890	Os11g0591100	1011	1033	1024	0.730853	5	3	29	((((..((((.((((((((((((&)))))))))))).))))--))))	CUGGGCUCCAACCAUGAGGCUGA&UCGGCCUCGUGGAUGGA--CCAG	GDP-mannose 3,5-epimerase 2 (GDP-Man 3,5-epimerase 2) (EC 5.1.3.18)
Osa-miR820_miRProf_2	TCGGCCTCGTGGATGGACCA	LOC_Os11g37890	Os11g0591100	1013	1033	1024	0.723898	5	3	29	.((.((((.((((((((((((&)))))))))))).))))-)).	GGGCUCCAACCAUGAGGCUGA&UCGGCCUCGUGGAUGGA-CCA	GDP-mannose 3,5-epimerase 2 (GDP-Man 3,5-epimerase 2) (EC 5.1.3.18)
Osa-miR824_miRProf_1	CCTTCTCATCGATGGTCTAGA	LOC_Os02g40040	Os02g0614200	448	467	458	0.710526	5	3	16	(((((((.((-((((((((((&)))))))))).)).)))))))	UCUGGAUGAU-GAUGAGGAGG&CCUUCUCAUCGAUGGUCUAGA	expressed protein
Osa-miR827_miRProf_1	TTAGATGACCATCAGCAAACA	LOC_Os01g69850	Os01g0922800	965	988	978	0.704678	5	3	24	(((.((((.(((((.(((((((((&)))))))))-)))))-))))-)))	UGUGUUGCUUGAUGUGUCAUCUGA&UUAGAUGAC-CAUCA-GCAA-ACA	MADS-box transcription factor 51 (OsMADS51) (OsMADS65)	flower	OsMADS51 is a short-day flowering promoter that functions upstream of Ehd1, OsMADS14, and Hd3a
Osa-miR827_miRProf_12	TTAGATGACCATCAACAAACA	LOC_Os06g21470	Os06g0319600	508	529	519	0.798742	4	3	26	(((((((((((((.((((.(((&))).))))-)))))))))))))	UGUUUGUUGAUGGUUCAUGUAA&UUAGAUGA-CCAUCAACAAACA	expressed protein
Osa-miR827_miRProf_6	TTAGATGACCATCAACAAAC	LOC_Os06g21470	Os06g0319600	509	529	519	0.791391	4	3	26	((((((((((((.((((.(((&))).))))-))))))))))))	GUUUGUUGAUGGUUCAUGUAA&UUAGAUGA-CCAUCAACAAAC	expressed protein
Osa-miR827_miRProf_11	TTAGATGACCATCAGCAAACAAG	LOC_Os06g21470	Os06g0319600	506	529	519	0.761273	4.5	3	26	(((((((((((((((.((((.(((&))).))))-)))))))))))))))	CUUGUUUGUUGAUGGUUCAUGUAA&UUAGAUGA-CCAUCAGCAAACAAG	expressed protein
Osa-miR827_miRProf_1	TTAGATGACCATCAGCAAACA	LOC_Os06g21470	Os06g0319600	508	529	519	0.74269	4.5	3	26	(((((((((((((.((((.(((&))).))))-)))))))))))))	UGUUUGUUGAUGGUUCAUGUAA&UUAGAUGA-CCAUCAGCAAACA	expressed protein
Osa-miR827_miRProf_2	TTAGATGACCATCAGCAAAC	LOC_Os06g21470	Os06g0319600	509	529	519	0.733129	4.5	3	26	((((((((((((.((((.(((&))).))))-))))))))))))	GUUUGUUGAUGGUUCAUGUAA&UUAGAUGA-CCAUCAGCAAAC	expressed protein
Osa-miR827_miRProf_3	TTAGATGACCATCAACAAACT	LOC_Os06g21470	Os06g0319600	508	529	519	0.764151	5	3	26	.((((((((((((.((((.(((&))).))))-)))))))))))).	UGUUUGUUGAUGGUUCAUGUAA&UUAGAUGA-CCAUCAACAAACU	expressed protein
Osa-miR827_miRProf_8	TTAGATGACCATCAGCGAACA	LOC_Os06g21470	Os06g0319600	508	529	519	0.697222	5	3	26	(((((((((((((.((((.(((&))).))))-)))))))))))))	UGUUUGUUGAUGGUUCAUGUAA&UUAGAUGA-CCAUCAGCGAACA	expressed protein
Osa-miR829	AGCTCTGATACCAAATGATGGAAT	LOC_Os09g18350	None	158	181	172	0.801508	5	1	1427	...(((.((((((((((((((((.&.)))))))))))))))).)))...	AAGCCAACAUUUGGUAUCAGAGCC&AGCUCUGAUACCAAAUGAUGGAAU	retrotransposon protein, putative, unclassified, expressed	resistance	Transcriptional Landscape of Pathogen-responsive LncRNAs in Rice Unveils the Role of ALEX1 in Jasmonate Pathway and Disease Resistance.
Osa-miR846_miRProf_3	TTGAATTGAAGTGCTTGAAT	LOC_Os06g19640	Os06g0300600	639	660	649	0.8	5	3	10	((((((((((((((..((((((&))))))--))))))))))))))	AUUCAAGCAUUUCAUCAUUCAA&UUGAAU--UGAAGUGCUUGAAU	39S ribosomal protein L46, mitochondrial precursor, putative, expressed
Osa-miR1128	ACTACTCCCTCCGTCCCAAA	LOC_Os02g02980	Os02g0122200	2023	2042	2033	0.859694	2	3	20	(((((((((((((.((((((&)))))).)))))))))))))	UUUGGGACGGAGGUAGUAGU&ACUACUCCCUCCGUCCCAAA	MATE domain containing protein, expressed
Osa-miR1128	ACTACTCCCTCCGTCCCAAA	LOC_Os10g40740	Os10g0556200	1687	1706	1697	0.755102	4	3	36	((((.(((((((((((((..&..))))))))))))).))))	UUUGAGACGGAGGGAGUAAA&ACUACUCCCUCCGUCCCAAA	helix-loop-helix DNA-binding domain containing protein, expressed
Osa-miR1128	ACTACTCCCTCCGTCCCAAA	LOC_Os12g01510	Os12g0105800	2196	2215	2206	0.755102	3	3	11	(((.((((((((((.(((((&))))).)))))))))).)))	UUUUGGACGGAGGGUGUAGU&ACUACUCCCUCCGUCCCAAA	MRH1, putative, expressed
Osa-miR1128	ACTACTCCCTCCGTCCCAAA	LOC_Os12g12470	Os12g0225900	1243	1263	1253	0.762755	4	3	18	(((((((((((((.((((.((&))-)))).)))))))))))))	UUUGGGACGGAGGUAGUACGU&AC-UACUCCCUCCGUCCCAAA	NADP-dependent oxidoreductase, putative, expressed
Osa-miR1320_miRProf_3	GGAACGGAGGAATTTTATAG	LOC_Os03g12140	Os03g0221500	86	105	96	0.790997	4.5	3	13	....((((((((((((((((&))))))))))))))))....	UCCAAAAAUUCCUCCGUUCU&GGAACGGAGGAAUUUUAUAG	glucan endo-1,3-beta-glucosidase precursor, putative, expressed
Osa-miR1423_miRProf_7	GCAACTACACGTTGGGCGCT	LOC_Os06g09560	Os06g0195800	814	836	827	0.736041	4.5	3	9	(((..(((.(((((((((((((.&.)))))))))))))-)))--)))	GGCGAGCCACAACGUGUAGUUGG&GCAACUACACGUUG-GGC--GCU	OsDjC53|OSDJC
Osa-miR1425_miRProf_3	TAGGATTCAATCCTTGCTGC	LOC_Os10g35230	Os10g0495100	1438	1457	1448	0.985632	4	1	126	((((((((((((((((((..&..))))))))))))))))))	GCAGCAAGGAUUGAGUCCGA&UAGGAUUCAAUCCUUGCUGC	Rf1, mitochondrial precursor, putative, expressed
Osa-miR1425_miRProf_1	TAGGATTCAATCCTTGCTGCT	LOC_Os10g35230	Os10g0495100	1437	1457	1448	0.972527	4.5	1	126	(((((((((((((((((((..&..)))))))))))))))))))	GGCAGCAAGGAUUGAGUCCGA&UAGGAUUCAAUCCUUGCUGCU	Rf1, mitochondrial precursor, putative, expressed
Osa-miR1425_miRProf_3	TAGGATTCAATCCTTGCTGC	LOC_Os10g35240	Os10g0495200	1297	1316	1307	0.876437	4	1	267	((((((.(((((((((((..&..))))))))))).))))))	GCAGCAUGGAUUGAAUCCGA&UAGGAUUCAAUCCUUGCUGC	Rf1, mitochondrial precursor, putative, expressed
Osa-miR1425_miRProf_1	TAGGATTCAATCCTTGCTGCT	LOC_Os10g35240	Os10g0495200	1296	1316	1307	0.868132	4.5	1	267	(((((((.(((((((((((..&..))))))))))).)))))))	GGCAGCAUGGAUUGAAUCCGA&UAGGAUUCAAUCCUUGCUGCU	Rf1, mitochondrial precursor, putative, expressed
Osa-miR1425_miRProf_3	TAGGATTCAATCCTTGCTGC	LOC_Os10g35436	Os10g0497300	1309	1328	1319	0.985632	3	2	125	((((((((((((((((((..&..))))))))))))))))))	GCAGCAAGGAUUGAAUCCGG&UAGGAUUCAAUCCUUGCUGC	Rf1, mitochondrial precursor, putative, expressed
Osa-miR1425_miRProf_1	TAGGATTCAATCCTTGCTGCT	LOC_Os10g35436	Os10g0497300	1308	1328	1319	0.972527	3.5	2	125	(((((((((((((((((((..&..)))))))))))))))))))	GGCAGCAAGGAUUGAAUCCGG&UAGGAUUCAAUCCUUGCUGCU	Rf1, mitochondrial precursor, putative, expressed
Osa-miR1425_miRProf_5	AGGATTCAATCCTTGCTGCT	LOC_Os11g42490	Os11g0644600	846	865	856	0.811966	4.5	2	79	((((((((.(((((((((((&))))))))))).))))))))	GGCGGCGAAGAUUGAGUCCU&AGGAUUCAAUCCUUGCUGCU	retrotransposon protein, putative, unclassified, expressed
Osa-miR1425_miRProf_2	CAGCAAGAACTGGATCTTAAT	LOC_Os08g09250	Os08g0191700	482	501	492	0.6997	3	3	15	(((((-((((((((.((((((&)))))).)))))))).)))))	AUUAA-AUCCAGUUGUUGCUG&CAGCAAGAACUGGAUCUUAAU	Lactoylglutathione lyase (EC 4.4.1.5) (Aldoketomutase) (Allergen Glb33) (Glyoxalase I) (Glx I) (Glyoxylase I 11) (OsGLYI-11) (OsGLYI11) (Ketone-aldehyde mutase) (Methylglyoxalase) (PP33) (S-D-lactoylglutathione methylglyoxal lyase) (allergen Ory s Glyoxalase I)
Osa-miR1425_miRProf_3	TAGGATTCAATCCTTGCTGC	LOC_Os05g40700	Os05g0485300	149	168	159	0.853448	3	4	1	((.((((((((((((((((.&.)))))))))))))))).))	GCUGCAAGGAUUGGAUCCUC&UAGGAUUCAAUCCUUGCUGC	transmembrane protein 56, putative, expressed
Osa-miR1425_miRProf_1	TAGGATTCAATCCTTGCTGCT	LOC_Os05g40700	Os05g0485300	148	168	159	0.826923	4	4	1	.((.((((((((((((((((.&.)))))))))))))))).)).	UGCUGCAAGGAUUGGAUCCUC&UAGGAUUCAAUCCUUGCUGCU	transmembrane protein 56, putative, expressed
Osa-miR1437_miRProf_7	TCCGGCGCCGCACTAGGCACTG	LOC_Os01g62990	Os01g0849100	995	1015	1006	0.744511	4.5	2	17	((((((..-(((((((((((((&)))))))))))))...))))))	CAGUGUAU-GUGUGGCGCCGGA&UCCGGCGCCGCACUAGGCACUG	ATROPGEF7/ROPGEF7, putative, expressed	resistance	An OsCEBiP/OsCERK1-OsRacGEF1-OsRac1 module is an essential early component of chitin-induced rice immunity.
Osa-miR1437_miRProf_1	TCCGGCGCCGCACTAGGCACT	LOC_Os01g62990	Os01g0849100	996	1015	1006	0.732632	4.5	2	17	(((((..-(((((((((((((&)))))))))))))...)))))	AGUGUAU-GUGUGGCGCCGGA&UCCGGCGCCGCACUAGGCACU	ATROPGEF7/ROPGEF7, putative, expressed	resistance	An OsCEBiP/OsCERK1-OsRacGEF1-OsRac1 module is an essential early component of chitin-induced rice immunity.
Osa-miR1437_miRProf_5	TGCTGGCGAGCTCCGGTGCCG	LOC_Os03g24430	Os03g0358800	389	408	400	0.730612	5	2	61	.((((((((((((((((-((.&.)).)))))))))))))))).	GGGCGUCGGAGCUCGCC-GCC&UGCUGGCGAGCUCCGGUGCCG	cytokinin-O-glucosyltransferase 3, putative, expressed
Osa-miR1437_miRProf_5	TGCTGGCGAGCTCCGGTGCCG	LOC_Os07g04990	Os07g0142900	1067	1087	1078	0.779592	5	2	94	.(((((.((((((((((((((&)))))))))))))).))))).	AGGCGCAGGAGUUCGCCGGCG&UGCUGGCGAGCUCCGGUGCCG	oxidoreductase, aldo/keto reductase family protein, putative, expressed
Osa-miR1437_miRProf_1	TCCGGCGCCGCACTAGGCACT	LOC_Os01g22490	Os01g0328400	480	500	491	0.781053	5	3	39	...(((.(((((((((((((.&.))))))))))))).)))...	AACGCCGAGUGCGGCGCCGGC&UCCGGCGCCGCACUAGGCACU	Ubiquitin-40S ribosomal protein S27a-1 [Cleaved into: Ubiquitin; 40S ribosomal protein S27a-1]
Osa-miR1437_miRProf_2	CGGCGCCGCACTAGGCACTG	LOC_Os01g22490	Os01g0328400	479	498	489	0.772829	5	3	27	....(((.((((((((((((&)))))))))))).)))....	CAACGCCGAGUGCGGCGCCG&CGGCGCCGCACUAGGCACUG	Ubiquitin-40S ribosomal protein S27a-1 [Cleaved into: Ubiquitin; 40S ribosomal protein S27a-1]
Osa-miR1437_miRProf_4	CCGGCGCCGCACTAGGCACTG	LOC_Os01g22490	Os01g0328400	479	499	490	0.76971	5	3	44	....(((.(((((((((((((&))))))))))))).)))....	CAACGCCGAGUGCGGCGCCGG&CCGGCGCCGCACUAGGCACUG	Ubiquitin-40S ribosomal protein S27a-1 [Cleaved into: Ubiquitin; 40S ribosomal protein S27a-1]
Osa-miR1437_miRProf_4	CCGGCGCCGCACTAGGCACTG	LOC_Os02g20530	Os02g0308300	1121	1141	1131	0.744813	4.5	3	66	(((.(((-((((.(((((((((&)))))))))-)))).))).)))	CAGCGCC-GGUGCCGGCGCCGG&CCGGCGCCG-CACUAGGCACUG	OsSTA58|mature_anther-preferentially_expressed_genes
Osa-miR1437_miRProf_2	CGGCGCCGCACTAGGCACTG	LOC_Os02g20530	Os02g0308300	1121	1140	1130	0.746102	5	3	53	(((.(((-((((.((((((((&))))))))-)))).))).)))	CAGCGCC-GGUGCCGGCGCCG&CGGCGCCG-CACUAGGCACUG	OsSTA58|mature_anther-preferentially_expressed_genes
Osa-miR1437_miRProf_2	CGGCGCCGCACTAGGCACTG	LOC_Os05g02070	Os05g0111300	244	263	254	0.743875	4.5	3	55	(((.((((-(((((((((.((&)).))))))))).))))-)))	CGGCUGCC-AGUGCGGCGGCG&CGGCGCCGCACUAGGCA-CUG	Metallothionein-like protein 2C (Class I metallothionein-like protein 2C) (OsMT-I-2c) (OsMT2b)	adventitious root	Characteristic and expression analysis of a metallothionein gene, OsMT2b, down-regulated by cytokinin suggests functions in root development and seed embryo germination of rice
Osa-miR1437_miRProf_4	CCGGCGCCGCACTAGGCACTG	LOC_Os05g02070	Os05g0111300	244	264	255	0.742739	4.5	3	18	(((.((((-(((((((((.(((&))).))))))))).))))-)))	CGGCUGCC-AGUGCGGCGGCGG&CCGGCGCCGCACUAGGCA-CUG	Metallothionein-like protein 2C (Class I metallothionein-like protein 2C) (OsMT-I-2c) (OsMT2b)	adventitious root	Characteristic and expression analysis of a metallothionein gene, OsMT2b, down-regulated by cytokinin suggests functions in root development and seed embryo germination of rice
Osa-miR1437_miRProf_5	TGCTGGCGAGCTCCGGTGCCG	LOC_Os05g05940	Os05g0151300	550	571	562	0.795918	5	3	53	(((((..(((((((((((((((&)))))))))))))))-.)))))	CGGCAGGCGGGGCUCGUCGGCA&UGCUGGCGAGCUCCG-GUGCCG	REF/SRPP-like protein Os05g0151300/LOC_Os05g05940
Osa-miR1846_miRProf_1	TGACCCCGTTCTCCTCGCCGG	LOC_Os03g55010	Os03g0757000	1261	1281	1272	0.859574	3.5	2	44	((((((((((((((((.((((&)))).))))))))))))))))	CCGGCGAGGAGGACGGCGUCG&UGACCCCGUUCUCCUCGCCGG	UDP-glucoronosyl and UDP-glucosyl transferase domain containing protein, expressed
Osa-miR1846_miRProf_6	TGACCCCGTTCTCCTCGCCG	LOC_Os03g55010	Os03g0757000	1262	1281	1272	0.839817	3.5	2	44	(((((((((((((((.((((&)))).)))))))))))))))	CGGCGAGGAGGACGGCGUCG&UGACCCCGUUCUCCUCGCCG	UDP-glucoronosyl and UDP-glucosyl transferase domain containing protein, expressed
Osa-miR1846_miRProf_3	TCCCACCGAGCAGCCGGATC	LOC_Os03g60620	Os03g0821100	2030	2048	2040	0.801339	4	2	116	..((((((((((-(((((((&))))))).))))))))))..	GCUCCGGCUGCU-GGUGGGA&UCCCACCGAGCAGCCGGAUC	DnaK family protein, putative, expressed
Osa-miR1846_miRProf_4	TCCCACCGAGCAGCCGGATCTC	LOC_Os03g60620	Os03g0821100	2027	2048	2040	0.728195	4	2	116	((.(.((((((((((-(((((((&))))))).)))))))))).)-))	GAUGCUCCGGCUGCU-GGUGGGA&UCCCACCGAGCAGCCGGAUC-UC	DnaK family protein, putative, expressed
Osa-miR1846_miRProf_2	TCCCACCGAGCAGCCGGATCT	LOC_Os03g60620	Os03g0821100	2029	2048	2040	0.773707	5	2	116	...((((((((((-(((((((&))))))).))))))))))...	UGCUCCGGCUGCU-GGUGGGA&UCCCACCGAGCAGCCGGAUCU	DnaK family protein, putative, expressed
Osa-miR1846_miRProf_1	TGACCCCGTTCTCCTCGCCGG	LOC_Os03g55030	Os03g0757200	1246	1266	1257	0.859574	3.5	3	44	((((((((((((((((.((((&)))).))))))))))))))))	CCGGCGAGGAGGACGGCGUCG&UGACCCCGUUCUCCUCGCCGG	UDP-glucoronosyl and UDP-glucosyl transferase domain containing protein, expressed
Osa-miR1846_miRProf_6	TGACCCCGTTCTCCTCGCCG	LOC_Os03g55030	Os03g0757200	1247	1266	1257	0.839817	3.5	3	44	(((((((((((((((.((((&)))).)))))))))))))))	CGGCGAGGAGGACGGCGUCG&UGACCCCGUUCUCCUCGCCG	UDP-glucoronosyl and UDP-glucosyl transferase domain containing protein, expressed
Osa-miR1847	TGCAGTTTGCAGTTGTGGCAC	LOC_Os10g27180	Os10g0411750	72	91	83	0.839695	5	3	33	.((((((((((((-(((((((&))))))).)))))))))))).	CUGCCGCAGCUGC-AGCUGCA&UGCAGUUUGCAGUUGUGGCAC	expressed protein
Osa-miR1848_miRProf_2	CCTCGCCGGCGCGCGCGTGC	LOC_Os07g05010	Os07g0143200	408	426	417	0.785425	4	3	21	((-((((.(((.((((((((&)))))))).))).)))).))	GC-CGCGGGCGGCGGCGAGG&CCUCGCCGGCGCGCGCGUGC	helix-loop-helix DNA-binding domain containing protein, expressed	stress	Rice phytochrome-interacting factor protein OsPIF14 represses OsDREB1B gene expression through an extended N-box and interacts preferentially with the active form of Phytochrome B.
Osa-miR1848_miRProf_1	CCTCGCCGGCGCGCGCGTGCA	LOC_Os07g05010	Os07g0143200	407	426	417	0.768627	5	3	21	.((-((((.(((.((((((((&)))))))).))).)))).)).	CGC-CGCGGGCGGCGGCGAGG&CCUCGCCGGCGCGCGCGUGCA	helix-loop-helix DNA-binding domain containing protein, expressed	stress	Rice phytochrome-interacting factor protein OsPIF14 represses OsDREB1B gene expression through an extended N-box and interacts preferentially with the active form of Phytochrome B.
Osa-miR1848_miRProf_2	CCTCGCCGGCGCGCGCGTGC	LOC_Os08g45190	Os08g0566600	325	345	336	0.817814	3	3	50	.(((.(((.((((((((((((&)))))))))))).)))-))).	CCACUGCGGGCGCCGGCGAGG&CCUCGCCGGCGCGCGC-GUGC	PGR5, putative, expressed	redox homeostasis	PGR5-dependent cyclic electron transport around PSI contributes to the redox homeostasis in chloroplasts rather than CO(2) fixation and biomass production in rice.
Osa-miR1848_miRProf_1	CCTCGCCGGCGCGCGCGTGCA	LOC_Os08g45190	Os08g0566600	323	345	336	0.798039	4	3	50	.(.(((.(((.((((((((((((&)))))))))))).)))-)))-).	GGCCACUGCGGGCGCCGGCGAGG&CCUCGCCGGCGCGCGC-GUG-CA	PGR5, putative, expressed	redox homeostasis	PGR5-dependent cyclic electron transport around PSI contributes to the redox homeostasis in chloroplasts rather than CO(2) fixation and biomass production in rice.
Osa-miR1850_miRProf_1	TGGAAAGTTGGGAGATTGGGG	LOC_Os11g04180	Os11g0136800	1158	1178	1169	0.693467	4.5	3	20	((((((.(((((((.((((((&)))))).))))))).))))))	CCCCAGCCUUCCAAAUUUCCA&UGGAAAGUUGGGAGAUUGGGG	dual specificity protein phosphatase, putative, expressed
[truncated: 153 more rows]

## Sheet: O. sativa Targets
Targets of rice miRNAs from PB-1 dataset.
[truncated: 1,255 more rows]

## Sheet: Novel Targets
Novel targets in wild and cultivated rice.
SlNo	miRNA	MSU7	GeneNames	Cut Site	Allen Score	Category O. nivara	Category O. sativa
[truncated: 147 more rows]
